# Supplementary material for: Analysis of human metabolism by reducing the complexity of the genome-scale models using redHUMAN
Source: Nat Commun. 2020 Jun 4;11:2821. doi: 10.1038/s41467-020-16549-2 (PMC7272419; doi:10.1038/s41467-020-16549-2)
Supplement: Supplementary file 2 — Supplementary Data 1 [file 41467_2020_16549_MOESM2_ESM.xlsx]

## Sheet: Thermo Recon2
Name	model IDs	Formula	deltaG	deltaG error
monodehydroascorbate(1-)	C01041	C6H7O6	-194.91	1.51465
5-S-cysteinyldopa	CE1261	C12H16N2O6S	-201.87	1.60832
(+)-gama-tocopherol	CE1924|CE1924|yvite	C28H48O2	-20.98	2.24563
oxoxanthurenate	CE2949	C10H6NO4	-98.29	1.71429
8-peroxy-5Z,9E,11Z,14Z-eicosatetraenoate	CE5928	C20H31O4	-34.21	2.18587
H(+)	h	H	-9.53	0
NADH	nadh	C21H28N7O14P2	-543.12	3.91029
3,3,5-triiodo-L-thyronine	triodthy|CE2754|HC02187	C15H12NO4I3	-24.25	4.45614
3-cyano-L-alanine	HC00955	C4H6N2O2	-73.15	4.92949
O-acetyl-(R)-carnitine	acrn	C9H17NO4	-103.28	2.03952
cholesterol	chsterol	C27H46O	15.57	6.9016
3-hydroxy-2-methylpropanoyl-CoA	HC01223	C25H39N7O18P3S	-839.43	3.25242
4,4-dimethyl-5alpha-cholesta-8,14,24-trien-3beta-ol	44mctr	C29H46O	57.44	6.99681
5-guanidino-2-oxopentanoate	5g2oxpt	C6H11N3O3	-98.54	1.56413
decanoate	HC02175|dca	C10H19O2	-73.79	0.719422
S-(hydroxymethyl)glutathione	HC02121	C11H18N3O7S	-251.32	1.61631
(24S)-hydroxycholesterol	xol24oh	C27H46O2	-22.47	6.91073
heptadecanoyl-CoA	hpdcacoa	C38H65N7O17P3S	-780.33	3.66749
sulfite	so3	HO3S	-126.15	0.5
(5-hydroxyindol-3-yl)acetaldehyde	5hoxindact	C10H9NO2	4.32	2.47535
(3R)-hydroxybutanoyl-CoA	3hbcoa|3hbcoa_R	C25H39N7O18P3S	-839.43	3.25242
O-3-methylbutanoyl-(R)-carnitine	ivcrn	C12H23NO4	-100.23	2.09173
2-acetamido-5-oxopentanoate	acg5sa	C7H10NO4	-141.03	0.723928
all-trans-18-Hydroxyretinoic acid	CE2957	C20H27O3	-10.1	2.65923
all-trans-4-dihydroxyretinoate	hretn	C20H27O3	-13.71	2.62913
all-trans-5,6-Epoxyretinoic acid	CE2953	C20H27O3	-22.43	6.73591
5alpha-pregnane-3,20-dione	C03681	C21H32O2	-33.37	7.18652
alpha-tocotrienol	avite2	C29H44O2	42.79	2.6932
nitrite	no2	HNO2	-8.9	0.5
docosanoyl-CoA	CE2254|docoscoa	C43H75N7O17P3S	-772.23	3.90667
hexadecanoate	hdca	C16H31O2	-64.07	1.23901
pristanoyl-CoA	C07297	C40H67N7O18P3S	-814.35	3.5813
diphosphate	ppi	HO7P2	-480.93	0.5
aminoacetone	aact	C3H8NO	-36.68	0.300676
Fe(2+)	fe2	Fe	-18.85	0.5
kynurenate	kynate	C10H6NO3	-60.28	1.79317
melatonin	melatn	C13H16N2O2	15.14	2.59623
propane-1,2-diol	12ppd_R	C3H8O2	-79.95	0.326348
GMP	gmp	C10H12N5O8P	-308.3	2.74042
2-aminomuconate	amuco	C6H6NO4	-126.27	1.08442
5beta-cholestane-3alpha,7alpha,26-triol	xol7ah3	C27H48O3	-79.88	7.16292
(2S)-2-amino-3-oxobutanoate	2aobut	C4H7NO3	-116.32	0.344132
N-retinylidene-N-retinylethanolamine	CE5747	C42H58NO	213.96	5.7159
docosanedioate	docosdiac	C22H40O4	-133.8	1.76998
(13Z)-docosenoyl-CoA	doco13ecoa	C43H73N7O17P3S	-749.87	3.83738
(9E)-octadecenoate	elaid	C18H33O2	-38.47	1.33018
D-ornithine	orn_D	C5H13N2O2	-85.66	0.508698
erucic acid	CE2512|doco13ac	C22H41O2	-31.99	1.66016
N-acetylputrescine	aprut	C6H15N2O	-35.62	0.769654
(R)-pantetheine	ptth	C11H22N2O4S	-135.144	1.57968
gamma-glutamyl-beta-cyanoalanine	HC01577	C9H12N3O5	-180.13	4.98873
1-phospho-alpha-D-glucuronate	glcur1p	C6H8O10P	-474	1.46986
20-hydroxy-leukotriene B4	C04853|CE6247|leuktrB4woh	C20H31O5	-90.1	2.30729
urea	urea	CH4N2O	-48.7	0.5
glycyl-L-proline	glypro	C7H12N2O3	-93.95	1.09013
harman	C09209	C12H10N2	94.81	3.99129
Hs	hs	O4S	-177.97	0.5
putrescine	ptrc	C4H14N2	-6.02	0.526313
hexadecanedioate	hexdiac	C16H28O4	-143.52	1.24909
chenodeoxycholate	C02528	C24H39O4	-126.15	7.14105
hordenine	C06199	C10H16NO	3.56	1.47568
(11Z)-eicosenoyl-CoA	CE5151|ei11ecoa	C41H69N7O17P3S	-753.11	3.74383
prostaglandin I2	prostgi2	C20H31O5	-98.19	3.0442
CoA	coa	C21H33N7O16P3S	-770.794	3.12302
(6Z,9Z,12Z,15Z,18Z)-tetracosapentaenoyl-CoA	tetpent6coa	C45H69N7O17P3S	-657.19	4.2901
UTP	utp	C9H12N2O15P3	-813.77	1.89903
lipoxin A4	C06314	C20H31O5	-96.73	2.4665
lipoxin B4	C06315	C20H31O5	-96.73	2.4665
3-mercaptopyruvate	mercppyr	C3H3O3S	-108.164	0.700296
methyl (indol-3-yl)acetate	CE2122	C11H11NO2	-9.97	2.2119
cysteamine	cysam	C2H8NS	-3.754	0.688293
homocysteine zwitterion	hcys_L	C4H9NO2S	-81.774	0.713777
galactitol	galt	C6H14O6	-225.44	0.98839
spermidine	spmd	C7H22N3	4.79	1.15819
mesaconate	mescon	C5H4O4	-144.45	0.71089
nonanoic acid	C01601	C9H17O2	-75.41	0.633984
N-acetylasparagine	CE1556	C6H9N2O4	-152.91	1.02182
IMP	imp	C10H12N4O8P	-335.8	2.44727
(R)-S-lactoylglutathione	lgt_S	C13H20N3O8S	-291.21	1.7449
(S)-propane-1,2-diol	12ppd_S	C3H8O2	-79.95	0.326348
pentadecanoate	ptdca	C15H29O2	-65.69	1.15195
Gly-Leu	glyleu	C8H16N2O3	-115.45	0.800913
picolinic acid	C10164	C6H4NO2	-36.89	1.42009
myo-inositol	inost	C6H12O6	-219.96	1.50038
Leu-Gly zwitterion	leugly	C8H16N2O3	-115.45	0.800913
Leu-Ser	CE5865	C9H18N2O4	-151.87	0.87999
Previtamin D(3)	pd3	C27H44O	45.44	3.95493
11-peroxy-5Z,8Z,12E,14Z-eicosatetraenoate	CE5537	C20H31O4	-34.21	2.18587
prostaglandin B2	HC02205	C20H29O4	-65.72	1.6064
oxalosuccinate	HC01434	C6H3O7	-268.54	0.455956
sedoheptulose 1,7-bisphosphate	HC00361	C7H12O13P2	-678.84	0.89046
octanedioate	subeac	C8H12O4	-156.48	0.571666
CO2	co2	CO2	-92.26	0.5
(S)-2,3-epoxysqualene	Ssq23epx	C30H50O	119.31	3.2166
(15Z)-tetracosenoyl-CoA	nrvnccoa	C45H77N7O17P3S	-746.63	3.93654
sapintoxin D	CE5828	C30H37NO8	-213.58	9.71601
1D-myo-inositol 3,4,5,6-tetrakisphosphate	mi3456p	C6H8O18P4	-1069.96	1.46547
3-hydroxyoctadecanoyl-CoA	CE2248	C39H67N7O18P3S	-816.75	3.68783
citrate	cit	C6H5O7	-280.44	0.496391
alpha-maltohexaose	malthx	C36H62O31	-1010.68	9.05923
dimethylallyl diphosphate	dmpp	C5H10O7P2	-439.18	0.556056
D-tagatofuranose 1,6-bisphosphate	HC01180	C6H10O12P2	-644.17	1.29798
acetoacetyl-CoA	aacoa	C25H37N7O18P3S	-831.41	3.26427
leukotriene E4	leuktrE4	C23H36NO5S	-86.25	2.43895
L-histidine	his_L	C6H9N3O2	-45.63	1.132
Tetrahydrofolic acid	thf	C19H21N7O6	-113.97	3.02459
(5Z,8Z,11Z,14Z)-eicosatetraenoate	arachd	C20H31O2	31.85	2.13147
1D-myo-inositol 1,4-bisphosphate	mi14p	C6H10O12P2	-644.96	1.42645
acrylate	acryl	C3H3O2	-64.98	0.475215
carbamoyl phosphate	cbp	CH2NO5P	-310.26	0.536457
N-acetyl-L-gamma-glutamyl phosphate(3-)	acg5p	C7H9NO8P	-408.63	0.744511
(2E)-hexadecenal	HC02228	C16H30O	9.44	1.20029
5-formyltetrahydrofolate	5fthf	C20H21N7O7	-142.75	2.95739
11,12-Epoxyeicosatrienoic acid	C14770	C20H31O3	-6.27	2.51738
(12S)-hydroxy-(5Z,8E,10E)-heptadecatrienoate	CE1243	C17H27O3	-38.23	1.68544
AMP	amp	C10H13N5O7P	-276.65	2.65284
L-leucine	leu_L	C6H13NO2	-84.87	0.446773
3,4-dihydroxyphenylacetaldehyde	34dhpac	C8H8O3	-76.14	1.07764
carnosine	carn	C9H14N4O3	-74.59	1.32734
L-threonine	thr_L	C4H9NO3	-124.34	0.414886
eicosanoyl-CoA	arachcoa	C41H71N7O17P3S	-775.47	3.80673
N-acetyl-D-glucosamine	acgam	C8H15NO6	-212.63	1.63473
beta-alanine	ala_B	C3H7NO2	-86.11	0.285609
D-ribulose 5-phosphate	r5p|ru5p_D	C5H9O8P	-393.5	0.57012
(6Z,9Z,12Z,15Z)-octadecatetraenoyl-CoA	CE4815|strdnccoa	C39H59N7O17P3S	-689.27	3.91279
1-acyl-sn-glycero-3-phosphate	1ddecg3p|alpa_hs	C21H39O7P	-317.85	1.56916
(2E,7Z,10Z,13Z,16Z)-docosapentaenoyl-CoA	CE4835	C43H65N7O17P3S	-661.98	4.23537
aldosterone	aldstrn	C21H28O5	-118.36	6.82101
3alpha,7beta-dihydroxy-5beta-cholan-24-oate	HC02194	C24H39O4	-126.15	7.14105
L-asparagine	asn_L	C4H8N2O3	-123.31	0.587299
creatinine	crtn	C4H7N3O	-6.19	2.79874
4-hydroperoxyoctadeca-t-2-nonenal	CE2576	C9H16O3	-63.14	0.812234
L-dopaquinone	dopaqn	C9H9NO4	-111.23	1.32893
(R)-lipoate	lipoate	C8H13O2S2	-63.98	1.55567
N(6),N(6),N(6)-trimethyl-L-lysine	tmlys	C9H21N2O2	-27.34	2.00732
5-Methoxytryptophol	CE6205	C11H13NO2	9.49	2.51036
N-methylethanolamine phosphate	HC00718	C3H9NO4P	-248.46	0.937015
NH4(+)	nh4	H4N	-18.97	0.5
S-methyl-5-thioadenosine	5mta	C11H16N5O3S	-17.53	2.75168
10-hydroxy-octadec-12Z-enoate-9-beta-D-glucuronide	CE2304	C24H40O10	-316.25	1.97474
12,20-dihydroxy-(5Z,8Z,10E,14Z)-eicosatetraenoate	CE6251	C20H31O4	-47.24	2.18947
12,20-dioxoleukotriene B4(1-)	CE5141	C20H27O5	-74.15	2.26102
12-hydroxy-13-O-D-glucuronoside-octadec-9Z-enoate	CE2305	C24H40O10	-316.25	1.97474
12-O-D-glucuronoside-13-hydroxyoctadec-9Z-enoate	CE2306	C24H40O10	-316.25	1.97474
15-hydroperoxyeicosa-8Z,11Z,13E-trienoate	CE6230	C20H33O4	-56.57	1.8565
16-carboxy-Delta(13)-17,18,19,20-tetranor-leukotriene E4	CE6229	C19H25NO7S	-177	2.53857
17beta-estradiol-2,3-quinone	CE5250	C18H22O3	-32.66	4.60572
17beta-estradiol-3,4-quinone	CE5249	C18H22O3	-32.66	4.60572
tetracosanoyl-CoA	CE2257|lgnccoa|ttccoa	C45H79N7O17P3S	-768.99	4.01181
25-hydroxyvitamin D3-26,23-lactol	CE2203	C27H42O4	7.64	7.68096
25-hydroxyvitamin D3-26,23-lactone	CE2204	C27H40O4	9.9	7.64179
27alpha-hydroxy-8-dehydrocholesterol	CE1294	C27H44O2	7.54	7.00878
3,5-Diiodo-L-thyronine 4-O-sulfate	CE2873	C15H12NO7SI2	-157.37	3.3673
3,5-diiodo-L-thyronine-beta-D-glucuronoside	CE2876	C21H20NO10I2	-244.57	3.6757
3-monoiodo-L-thyronine 4-O-sulfate	CE2875	C15H13NO7SI	-175.99	2.40008
3,4-epoxynonanal	CE6506	C9H16O2	-38.47	1.9145
3-hydroxydecanoylcarnitine	3deccrn	C17H33NO5	-128.36	2.19985
3-hydroxydodecanoylcarnitine	3ddcrn	C19H37NO5	-125.12	2.26885
3-hydroxyoctadecanoylcarnitine	3octdeccrn	C25H49NO5	-115.4	2.53826
3-hydroxytetradecanoylcarnitine	3tdcrn	C21H41NO5	-121.88	2.34898
9,10-12,13-Diepoxyoctadecanoate	CE6502	C18H31O4	-92.35	3.85611
3-oxo-(9Z-octadecenoyl)-CoA	HC10858	C39H63N7O18P3S	-786.37	3.64621
glutathione disulfide	gthox	C20H30N6O12S2	-434.73	3.05915
3alpha,7alpha,12alpha,25-tetrahydroxy-5beta-cholestane-24-one	CE1274	C27H46O5	-152.97	7.13411
4-hydroxy-all-trans-retinyl acetate	CE2961	C22H32O3	-6.39	2.67561
4-methoxyestrone	CE2189	C19H24O3	-41.81	4.37038
4-oxo-9-cis-retinoyl-beta-glucuronide	CE5757	C26H33O9	-219.35	3.03908
(9Z,12Z,15Z,18Z,21Z)-tetracosapentaenoyl-CoA	tetpent3coa	C45H69N7O17P3S	-657.19	4.2901
5beta-cholestane-3alpha,7alpha,27-triol	CE0233	C27H48O3	-83.11	7.16792
8alpha-hydroxy-gama-tocopherone	CE7101	C28H48O3	-48.83	3.68343
9-deoxy-delta12-PGD2	CE6240	C20H31O4	-58.54	2.49562
9-hydroxy-10-O-D-glucuronoside-12Z-octadecenoate	CE2303	C24H40O10	-316.25	1.97474
9-peroxy-5Z,7E,11Z,14Z-eicosatetraenoate	CE5535	C20H31O4	-34.21	2.18587
dTDP	dtdp	C10H14N2O11P2	-566.34	1.77026
alpha-Tocotrienoxyl radical	CE7122	C29H44O2	64.15	2.66307
Aminochrome o-semiquinone	CE5277	C8H9NO2	-33.16	1.59276
4-acetamidobutanal	n4abutn	C6H11NO2	-61.39	0.725869
3-(4-hydroxyphenyl)pyruvate	34hpp	C9H7O4	-115.3	0.90349
4-pyridoxate	4pyrdx	C8H8NO4	-112.2	1.66664
(8Z,11Z,14Z)-eicosatrienoyl-CoA	dlnlcgcoa	C41H65N7O17P3S	-708.39	3.82843
alpha-maltopentaose	maltpt	C30H52O26	-852.2	7.54615
acetoacetate	acac	C4H5O3	-113.53	0.253596
beta-D-fructofuranose	fru	C6H12O6	-219.17	1.3556
cyclic 3-Hydroxymelatonin	CE2119	C13H16N2O3	-46.07	3.58219
D-arginine	arg_D	C6H15N4O2	-73.77	1.56283
D-alanine	ala_D	C3H7NO2	-87.92	0.293304
glycocholate	gchola	C26H42NO6	-196.57	7.13741
L-dopachrome	L_dpchrm	C9H6NO4	-84.24	2.16851
methanol	meoh	CH4O	-41.9	0.5
methylmalonate(2-)	HC00900	C4H4O4	-164.77	0.290816
L-alanyl-L-leucine	CE5866	C9H18N2O3	-115.64	0.891507
uracil	ura	C4H4N2O2	-61.07	1.53576
O-sebacoylcarnitine	c10dc	C17H30NO6	-169.77	2.20306
O-succinylcarnitine	c4dc	C11H18NO6	-179.49	2.05084
2-oxobutanoate	2obut	C4H5O3	-111.07	0.31273
S-adenosyl-L-methionine	amet	C15H25N6O5S	-85.23	3.28758
D-glucopyranose 6-phosphate	g6p	C6H11O9P	-430.78	1.50566
(1R,5S)-carveol	carveol	C10H16O	9.97	0.981597
Rac-4-hydroxy-4-O-(beta-D-glucuronide)-all-trans-retinyl acetate	CE2962	C28H39O9	-208.09	3.14821
Rac-5,6-epoxy-retinoyl-beta-D-glucuronide	CE2958	C26H35O9	-234.63	7.02145
pyridoxal 5-phosphate	pydx5p	C8H8NO6P	-272	1.6643
Spermic acid 1	CE1937	C10H25N3O2	-62.87	1.97867
1-methylpyrrolinium	1mpyr	C5H10N	27.85	1.04804
1-pyrroline-5-carboxylate	1pyr5c	C5H6NO2	-59.27	0.846195
1D-myo-inositol 1,4,5,6-tetrakisphosphate	mi1456p	C6H8O18P4	-1069.96	1.46547
all-trans-retinol	retinol	C20H30O	70.9	2.66618
alpha-D-glucosamine 6-phosphate	gam6p	C6H13NO8P	-395.53	1.48131
(9Z)-hexadecenoate	hdcea	C16H29O2	-41.71	1.16984
methylmalonyl-CoA	mmcoa_R	C25H36N7O19P3S	-882.65	3.22661
Decanoyl-CoA (n-C10:0CoA)	dcacoa	C31H51N7O17P3S	-791.67	3.40027
2,3-bisphosphoglycerate	23dpg	C3H3O10P2	-584.4	0.380214
Glycoursodeoxycholate	HC02196	C26H42NO5	-156.73	7.17299
tauroursodeoxycholate	HC02195	C26H44NO6S	-195.762	7.21368
Hexanoyl-CoA (n-C6:0CoA)	hxcoa|HC01409	C27H43N7O17P3S	-798.15	3.28965
bis(beta-glucosyluronate)bilirubin	bildglcur	C45H50N4O18	-441.87	7.26897
15HPET	CE7080|15HPET	C20H31O4	-34.21	2.18587
3-methyl-2-oxovalerate	3mop	C6H9O3	-109.64	0.396045
7,12-Dimethylbenz[a]anthracene-3,4-diol	CN0022	C20H16O2	-23.207	5.82279
Vitamin K1	phyQ	C31H46O2	49.75	3.01828
2,6-dimethylheptanoyl-CoA	dmhepcoa|dmhptcoa	C30H49N7O17P3S	-796.91	3.32456
Beta-glucans	bglc	C18H32O16	-535.24	4.52507
Propinol adenylate	HC01668	C13H18N5O8P	-307.98	2.69077
10-hydroperoxy-H4-neuroprostane	CE6447	C11H10N2	83.42	1.66457
3-hydroxybutyrylcarnitine	3bcrn	C11H21NO5	-138.08	2.06985
estrone 3-O-(beta-D-glucuronate)	estroneglc	C24H29O8	-218.68	4.58158
testosterone 17-O-(beta-D-glucuronate)	tststeroneglc	C25H35O8	-226.69	7.06928
4-hydroxybenzoate	4hbz	C7H5O3	-92.53	0.894593
1-methyl-4-imidazoleacetate	3mlda	C6H8N2O2	-44.12	1.04335
3(S)-hydroxy-tetracosa-9,12,15,18,21-all-cis-pentaenoyl-CoA	CE4818	C45H69N7O18P3S	-695.23	4.27607
5,15-DiHETE	CE7096	C20H31O4	-53.87	2.26386
5-alpha-THDOC	CE5072	C21H34O3	-76.16	7.19114
5-oxo-EPE	CE7111	C20H27O3	17.82	2.55419
Alpha-tocopheryl quinone	CE5022	C29H50O3	-50.12	2.31687
androsterone 3-glucosiduronic acid	andrstrnglc	C25H37O8	-244.52	7.37038
7alpha,25-dihydroxycholesterol	xoltri25	C27H46O3	-63.73	6.86263
GDP-4-dehydro-6-L-deoxygalactose	gdpddman	C16H22N5O15P2	-652.51	3.36038
L-glyceric acid	glyc_S	C3H5O4	-159.4	0.327021
14-hydroxy-4,14-retro-retinol	CE5013	C20H30O2	47.36	3.24077
3(S)-3-hydroxydodecen-(5Z)-oyl-CoA	CE2597	C33H53N7O18P3S	-804.11	3.42601
5,12-dihydroxy-6E-LTB5	CE7084	C20H29O4	-31.51	2.64906
sucrose	sucr	C12H22O11	-377.65	2.76924
itaconyl-CoA	itaccoa	C26H36N7O19P3S	-861.44	3.26982
L-threonate	thrnt	C4H7O5	-195.82	0.506507
N(8)-acetylspermidine	n8aspmd	C9H23N3O	-24.81	1.28715
adenine	ade	C5H5N5	66.64	2.68694
N,N-diacetylchitobiose	HC00822	C16H28N2O11	-365.46	3.22665
Nicotinic acid adenine dinucleotide	dnad	C21H26N6O15P2	-590.63	4.0297
O-hexanoylcarnitine	c6crn	C13H25NO4	-96.8	2.09913
(2-aminoethyl)phosphonate	2ameph	C2H8NO3P	-208.01	0.51269
thyronine	CE2874	C15H15NO4	-80.11	1.76697
(4S)-perillyl alcohol	perillyl	C10H16O	13.58	1.04913
UDP	udp	C9H12N2O12P2	-605.77	1.88724
(2S)-2-aminobutanoate	C02356	C4H9NO2	-86.3	0.306163
D-glucurono-6,3-lactone	glac	C6H8O6	-206.3	1.11016
5-amino-2-oxopentanoic acid zwitterion	5a2opntn	C5H9NO3	-110.43	0.431284
5-diphospho-1D-myo-inositol 1,2,3,4,6-pentakisphosphate	ppmi12346p	C6H7O27P7	-1702.96	1.61388
succinate semialdehyde	sucsal	C4H5O3	-110.26	0.264674
(3S)-Hydroxy-tetracosa-6,9,12,15,18,21-all-cis-hexaenoyl-CoA	CE4825|CE4832|CE4836	C45H67N7O18P3S	-672.87	4.51312
(5Z)-tetradecenoylcarnitine	tetdece1crn	C21H39NO4	-61.48	2.33947
(R)-carnitine	HC10859|crn	C7H15NO3	-65.83	1.97845
(9E)-octadec-9-enoylcarnitine	elaidcrn	C25H47NO4	-55	2.51725
xanthine	xan	C5H4N4O2	-40.34	2.18011
(S)-5-Diphosphomevalonic acid	5dpmev	C6H11O10P2	-578.27	0.488289
hydroxyacetone	acetol	C3H6O2	-71.93	0.260511
imidazole-4-acetaldehyde	im4act	C5H6N2O	8.24	1.11093
itaconate	itacon	C5H4O4	-143.56	0.605948
L-fuculose	HC00832	C6H12O5	-181.19	0.718809
3,7,11,15-tetramethylhexadecanoate	phyt	C20H39O2	-64.83	1.20614
(S)-lactate	lac_L	C3H5O3	-123.17	0.251966
2-methyl-cis-aconitate	2mcacn	C7H5O6	-223.03	0.99087
11-cis-retinal	retinal_11_cis	C20H28O	78.83	2.67757
D-mannose	man	C6H12O6	-218.28	1.54422
D-ribitol	rbt	C5H12O5	-189.02	0.79901
D-xylulose 5-phosphate	xu5p_D	C5H9O8P	-393.5	0.57012
XTP	xtp	C10H13N4O15P3	-802.65	2.50555
phosphoethanolamine	ethamp	C2H7NO4P	-257.01	0.307461
anthranilate	anth	C7H6NO2	-48.99	0.945506
1-pyrroline	CE1944	C4H8N	22.37	1.31016
D-glycerate	glyc_R	C3H5O4	-159.4	0.327021
S-adenosyl-L-homocysteine	ahcys	C14H21N6O5S	-94.91	2.77411
Lys-Pro	CE5869	C11H22N3O3	-90.26	1.20111
beta-D-ribosylnicotinate	nicrns	C11H13NO6	-167.68	1.96259
4-aminobutanoate	4abut	C4H9NO2	-84.49	0.346578
dIMP	dimp	C10H12N4O7P	-295.96	2.38242
L-gulonate	guln	C6H11O7	-268.66	0.889648
2,6,10,14-tetramethylpentadecanal	pristanal	C19H38O	-13.75	1.15017
H2	h2	H2	4.2065	0.5
AMK	CE5860	C12H16N2O3	-51.73	1.41107
Fe(3+)	fe3	Fe	-1.1	0.5
(5-hydroxyindol-3-yl)acetate	5hoxindoa	C10H8NO3	-48.38	2.4724
N-acetyl-L-alaninate	CE1554	C5H8NO3	-117.52	0.708508
alpha,alpha-trehalose	tre	C12H22O11	-376.76	3.02215
3-AMP	3amp	C10H13N5O7P	-276.65	2.65284
3,3-diiodothyronine	CE2866	C15H13NO4I2	-42.87	3.29657
L-valine	val_L	C5H11NO2	-86.49	0.43806
H2O	h2o	H2O	-56.687	0.5
(3Z,6Z)-dodecadienoyl-CoA	3ddecdicoa|C05280|tddedicoa	C33H51N7O17P3S	-743.71	3.47822
sphing-4-enine	sphings	C18H38NO2	-36.08	1.32079
sphing-4-enine-phosphocholine	spc_hs	C23H50N2O5P	-174.89	2.4947
(2-trans,6-cis)-dodeca-2,6-dienoyl-CoA	2ddecdicoa|C05279	C33H51N7O17P3S	-745.26	3.48649
dopamine	dopa	C8H12NO2	-50.37	1.0936
(S)-3-aminoisobutyric acid zwitterion	3aib	C4H9NO2	-86.3	0.306163
4-acetamidobutanoate	4aabutn	C6H10NO3	-114.09	0.715759
acetyl-CoA	accoa	C23H35N7O17P3S	-804.63	3.21379
L-citrulline	citr_L	C6H13N3O3	-123.87	1.01741
coumarin	coumarin	C9H6O2	-27.19	1.72984
adenosine	adn	C10H14N5O4	-64.15	2.66302
hypoxanthine	hxan	C5H4N4O	10.51	2.27556
protirelin	C03958	C16H23N6O4	-62.18	2.75971
N-acetyl-L-aspartate	Nacasp	C6H7NO5	-195.35	0.714851
perillyl aldehyde	pylald	C10H14O	21.51	1.07777
Retinoyl-CoA	retncoa	C41H59N7O17P3S	-691.75	4.26302
nicotinamide	ncam	C6H6N2O	5.55	1.50579
benzoate	bz	C7H5O2	-53.05	0.81975
dIDP	didp	C10H13N4O10P2	-503.96	2.38554
2-deoxy-D-ribose 5-phosphate	2dr5p	C5H9O7P	-354.28	1.17941
ethanolamine	etha	C2H8NO	-44.51	0.291766
3-UMP	3ump	C9H11N2O9P	-397.77	1.88329
3alpha-hydroxy-5beta-androstan-17-one	ahandrostan	C19H30O2	-42.82	7.18123
H2O2	h2o2	H2O2	-32.05	0.5
CDP	cdp	C9H13N3O11P2	-553.38	1.91933
5alpha-androstane-3,17-dione	andrstandn	C19H28O2	-36.26	7.19468
glycolate	glyclt	C2H3O3	-122.98	0.189488
tetradecanoyl-CoA	tdcoa	C35H59N7O17P3S	-785.19	3.5424
20-carboxy-leukotriene-B4	CE2054|leuktrB4wcooh	C20H28O6	-133.32	2.26939
Alpha-CEHC	CE1925	C16H21O4	-117.69	2.12708
N,N-dimethylethanolamine phosphate	HC01842	C4H11NO4P	-242.56	1.21348
N-formylanthranilate	nformanth	C8H6NO3	-85.23	1.09437
N-acetylneuraminate	acnam	C11H18NO9	-326.4	1.55309
pregnenolone sulfate	prgnlones	C21H31O5S	-135.05	6.9125
nitric oxide	no	HNO	11.8205	0.71845
umbelliferone	hcoumarin	C9H6O3	-66.67	1.72193
pyruvate	pyr	C3H3O3	-112.69	0.300152
L-isoleucine	ile_L	C6H13NO2	-84.87	0.446773
5,6-dihydroxyindole	CE4888	C8H7NO2	-9.98	2.51671
dUMP	dump	C9H11N2O8P	-357.93	1.79821
orotate	orot	C5H3N2O4	-142.48	1.55473
biotinyl-5-AMP	btamp	C20H28N7O9PS	-331.87	3.86343
octadecanoate	ocdca	C18H35O2	-60.83	1.41339
(6S)-10-formyltetrahydrofolate	10fthf	C20H21N7O7	-144.77	3.20694
(S)-lactaldehyde	lald_L	C3H6O2	-70.47	0.279396
androst-4-ene-3,17-dione	andrstndn	C19H26O2	-18.43	6.8859
leucodopachrome	2c23dh56dhoxin	C9H8NO4	-114.6	1.55333
N-acetyl-alpha-D-galactosamine 1-phosphate	acgal1p	C8H14NO9P	-425.13	1.60826
naphthalene	npthl	C10H8	43.071	2.34009
perillate	peracd	C10H13O2	-31.19	1.07099
3,5-cyclic AMP	camp	C10H12N5O6P	-210.67	3.83007
L-glutamate 5-semialdehyde	glu5sa	C5H9NO3	-111.43	0.363149
12-hydroxydodecanate	whddca	C12H23O3	-106.78	0.980289
16-hydroxyhexadecanoate	omhpal|whhdca	C16H31O3	-100.3	1.32766
2-cis,6-trans,10-trans-geranylgeranyl diphosphate	ttc_ggdp	C20H34O7P2	-354.91	2.03365
4-hydroxy-L-glutamate(1-)	e4hglu	C5H8NO5	-202.17	0.452682
5alpha-cholest-8-en-3beta-ol	CE2315|zymstnl	C27H46O	24.39	6.9232
succinate	succ	C4H4O4	-162.96	0.283054
L-dehydroascorbate	dhdascb	C6H6O6	-197.74	1.1116
(S)-dihydroorotate	dhor_S	C5H5N2O4	-151.52	1.44137
methylamine	mma	CH6N	-9.55	0.5
3a,7a,12a-Trihydroxy-5b-24-oxocholestanoyl-CoA	CE5169|cholcoaone	C48H75N7O21P3S	-910.84	8.25404
oxidized dithiothreitol	dttOX	C4H8O2S2	-65.52	1.57731
D-erythrose 4-phosphate	e4p	C4H7O7P	-355.62	0.46586
guanine	gua	C5H5N5O	15.79	2.27183
11beta-hydroxyandrost-4-ene-3,17-dione	C05284	C19H26O3	-58.27	6.82371
3beta,16alpha-dihydroxy-androst-5-en-17-one	eandrstrn	C19H28O3	-63.28	6.81449
acetate	ac	C2H3O2	-88.29	0.5
L-kynurenine	Lkynr	C10H12N2O3	-76.94	0.997956
5-hydroxy-L-kynurenine	5hxkyn	C10H12N2O4	-116.42	1.1664
2-oxoadipate	2oxoadp	C6H6O5	-187.28	0.429596
4-coumaroyl-CoA	coucoa	C30H39N7O18P3S	-789.63	3.39563
dCMP	dcmp	C9H12N3O7P	-305.54	1.83186
dopamine 3-O-sulfate zwitterion	dopasf	C8H11NO5S	-164.87	1.27888
estriol	estriol	C18H24O3	-63.38	4.27344
L-4-hydroxyglutamate semialdehyde	4hglusa	C5H9NO4	-149.47	0.441423
2-methylfumaryl-CoA	mescoa	C26H36N7O19P3S	-862.33	3.28405
N-methylputrescine	nmptrc	C5H16N2	2.53	0.991785
D-sedoheptulose 7-phosphate	s7p	C7H13O10P	-466.34	0.92734
octadecanoyl-CoA	stcoa	C39H67N7O17P3S	-778.71	3.71241
nicotinate	nac	C6H4NO2	-36.89	1.42009
(+)-alpha-tocopherol	avite1	C29H50O2	-22.61	2.42625
2-phospho-D-glycerate	2pg	C3H4O7P	-371.9	0.290854
4-methylthio-2-oxobutanoate	2kmb	C5H7O3S	-100.68	0.817635
(12S)-hydroperoxy-(5Z,8Z,10E,14Z)-eicosatetraenoate	12HPET|C05965	C20H31O4	-34.21	2.18587
19-hydroxytestosterone	whtststerone	C19H28O3	-61.22	6.87329
1D-myo-inositol 3,4-biphosphate	mi34p	C6H10O12P2	-644.96	1.42645
2,5-diamino-6-ribosylamino-4(3H)pyrimidinone 5-triphosphate	HC01652	C9H14N5O14P3	-754.54	2.11499
dolichyl phosphate	dolp_L|dolp_U	C25H43O4P	-140.62	2.16058
3-(methylthio)propanoate	C08276	C4H7O2S	-74.74	0.776297
L-dopa	34dhphe	C9H11NO4	-130.01	1.09934
adipate(2-)	adpac	C6H8O4	-159.72	0.415482
7,8-dihydrofolate	dhf	C19H19N7O6	-109.12	3.01016
taurine	taur	C2H7NO3S	-126.763	0.782903
3a,7a-Dihydroxy-5b-cholest-24-enoyl-CoA	dhcholoylcoa	C48H75N7O19P3S	-820.73	8.25404
(R)-lactate	lac_D	C3H5O3	-123.17	0.251966
pentanoyl-CoA	pentcoa	C26H41N7O17P3S	-799.77	3.26731
dATP	datp	C10H14N5O12P3	-652.81	2.60459
taurolithocholate	C02592|HC02192	C26H44NO5S	-155.922	7.26591
uridine	uri	C9H12N2O6	-185.27	1.8976
betaine	glyb	C5H11NO2	-31.03	1.96262
glycine	gly	C2H5NO2	-87.73	0.241756
oxalate	oxa	C2O4	-161	0.5
squalene	sql	C30H50	161.68	3.15853
(9Z,12Z)-octadecadienoate	lnlc	C18H31O2	-16.11	1.4392
3a,7a,12a-Trihydroxy-5b-cholest-24-enoyl-CoA	cholcoads	C48H75N7O20P3S	-860.57	8.24965
3a,7a-Dihydroxy-5b-cholestanoyl-CoA	dhcholestancoa	C48H77N7O19P3S	-840.98	8.25263
testosterone	tststerone	C19H28O2	-24.99	6.87186
5,6-dihydroxyindole-2-carboxylate	56dihindlcrbxlt	C9H6NO4	-92.86	2.54501
alpha-D-ribose 1-phosphate	r1p	C5H9O8P	-394.12	1.31756
androst-5-en-3beta,17beta-diol	C04295	C19H30O2	-30	6.87511
eicosanoate	arach	C20H39O2	-57.59	1.58804
ATP	atp	C10H14N5O13P3	-692.65	2.66404
GDP	gdp	C10H13N5O11P2	-516.3	2.74314
sarcosine	sarcs	C3H7NO2	-79.18	0.917557
15-HEPE	CE7081|CE7082	C20H29O3	11.35	2.54424
sphinganine	sphgn	C18H40NO2	-58.44	1.39353
ethanol	etoh	C2H6O	-43.44	0.5
biotin	btn	C10H15N2O3S	-109.02	2.20701
2-methyl-3-oxopropanoate	2mop	C4H5O3	-112.07	0.27296
(23S)-23,25,26-trihydroxycalciol	CE2202	C27H44O4	-1.85	7.53273
(23S)-23,25-dihydroxycalciol	CE2201	C27H44O3	34.38	7.52831
progesterone	prgstrn	C21H30O2	-15.54	6.87738
O-propanoyl-(R)-carnitine	HC02149|pcrn	C10H19NO4	-101.66	2.04895
(R)-2-hydroxy-4-methylpentanoate	CE5456	C6H11O3	-120.12	0.420792
(2S)-pristanoyl-CoA	CE5125	C40H69N7O17P3S	-784.33	3.58085
(2S,6R,10R)-Trimethyl-2E-hendecenoyl-CoA	CE5941	C35H57N7O17P3S	-770.37	3.42974
(2S,6R,10R)-Trimethyl-hendecanoyl-CoA	CE5935	C35H59N7O17P3S	-790.62	3.4399
CMP	cmp	C9H12N3O8P	-345.38	1.91544
2-oxopropanal	mthgxl	C3H4O2	-59.99	0.323521
S-[2-[3-[[4-[[[(2R,3R,4S,5R)-5-(6-aminopurin-9-yl)-4-hydroxy-3-phosphonooxy-tetrahydrofuran-2-yl]methoxy-hydroxy-phosphoryl]oxy-... <Preview truncated at 128 characters>	CE5117	C35H53N7O17P3S	-722.93	3.66672
pyridoxal	pydx	C8H9NO3	-59.5	1.671
(3S)-3-hydroxy-cis,cis-palmito-7,10-dienoyl-CoA	CE2418	C37H59N7O18P3S	-775.27	3.58776
(3S)-3-Hydroxy-cis-8-tetradecenoyl-CoA	CE4790	C35H57N7O18P3S	-800.87	3.48845
(3S)-3-hydroxydodec-cis-6-enoyl-CoA	CE2420	C33H53N7O18P3S	-804.11	3.42601
(3S)-3-hydroxylinoleoyl-CoA	CE2421	C39H63N7O18P3S	-772.03	3.65587
(4R,8R,12R)-Trimethyl-2E-tridecenoyl-CoA	CE5938	C37H61N7O17P3S	-766.57	3.48206
4a-hydroxy-L-erythro-5,6,7,8-tetrahydrobiopterin	thbpt4acam	C9H15N5O4	-92.82	3.61905
tetradecanoate	ttdca	C14H27O2	-67.31	1.06502
(2E)-pristenoyl-CoA	CE2038	C40H67N7O17P3S	-764.08	3.55804
(E)-2-Methylglutaconic acid	CE5068	C6H6O4	-141.28	0.58333
(S)-3-hydroxyoctadecanoyl-CoA	3hodcoa	C39H67N7O18P3S	-816.75	3.68783
(S)-3-hydroxypalmitoleoyl-CoA	CE2592	C37H61N7O18P3S	-797.63	3.55846
(R)-adrenaline	adrnl	C9H14NO3	-79.86	1.43495
(R)-noradrenaline	nrpphr	C8H12NO3	-88.41	1.12943
L-cystathionine	cyst_L	C7H14N2O4S	-154.91	0.955805
prostaglandin E2 1-glyceryl ester	CE5726	C23H38O7	-179.79	1.67681
L-alanine	ala_L|m7masnA	C3H7NO2	-87.92	0.293304
S-adenosyl 3-(methylthio)propylamine	ametam	C14H26N6O3S	-5.59	3.29035
1,2-dehydrosalsolinol	CE5629	C10H11NO2	-32.41	1.79946
thiosulfate	HC01501|tsul	HO3S2	-122.7	0.5
1,4-benzothiazine-o-quinonimine	CE5698	C12H11N2O5S	-135.6	2.42349
cis-2-coumarate	2coum	C9H7O3	-71.75	1.10005
cis-beta-D-glucosyl-2-hydroxycinnamate	bdg2hc	C15H17O8	-230.23	1.89801
CMP-N-glycoloyl-beta-neuraminate	HC01162	C20H29N4O17P	-646.51	3.0978
6-phospho-D-gluconate	6pgc	C6H10O10P	-481.16	0.820896
(24R)-1alpha,24,25-trihydroxyvitamin D2 / (24R)-1alpha,24,25-trihydroxyergocalciferol	1a2425thvitd2	C28H44O4	15.29	7.55512
estrone	estrone	C18H22O2	-16.98	4.32493
agmatine	agm	C5H16N4	5.87	1.56866
2-(5Z,8Z,11Z,14Z-eicosatetraenoyl)-sn-glycero-3-phosphate	CE3481	C23H37O7P	-247.53	2.26113
homovanillate	homoval	C9H9O4	-114.19	1.13024
tetracosanoate	lgnc	C24H47O2	-51.11	1.93785
superoxide	o2s	HO2	-74.3	0.942461
10,11-dihydro-12-oxo-LTB4	CE5944	C20H31O4	-63.39	1.775
10,11-dihydro-20-dihydroxy-leukotriene B4	CE5945	C20H33O6	-145.68	1.8793
10,11-dihydro-20-trihydroxy-leukotriene B4	CE5946	C20H33O7	-185.14	1.90956
10,11-dihydro-leukotriene B4	CE4987	C20H33O4	-71.41	1.79891
12-hydroxy-(5Z,8Z,10E,14Z)-eicosatetraenoate	12harachd|CE0347	C20H31O3	-11.01	2.14745
12-oxo-10,11-dihydro-20-COOH-LTB4	CE5976	C20H28O6	-142.84	1.78205
12-oxo-20-carboxy-leukotriene B4	CE5525	C20H26O6	-126.85	2.26324
12-oxo-20-dihydroxy-leukotriene B4	CE5139	C20H29O6	-121.67	2.29838
12-oxo-20-hydroxy-leukotriene B4	CE5138	C20H29O5	-83.63	2.29434
12-oxo-20-trihydroxy-leukotriene B4	CE5140	C20H29O7	-161.13	2.32643
(R)-mevalonate	mev_R	C6H11O4	-157.77	0.495873
13-carboxy-alpha-tocopherol	CE5843	C29H47O4	-102.06	2.39182
13-carboxy-alpha-tocotrienol	CE7145	C29H41O4	-38.21	2.67302
13-Carboxy-gamma-tocopherol	CE4898	C28H45O4	-100.43	2.21376
13-Carboxy-gamma-tocotrienol	CE7072	C28H39O4	-36.58	2.51495
13-hydroxy-alpha-tocotrienol	CE7144	C29H44O3	6.56	2.68755
13-Hydroxy-gamma-tocotrienol	CE7074	C28H42O3	8.19	2.53039
15-oxo-(5S,6R)-dihydroxy-(7E,9E,11Z)-eicosatrienoate	CE5662	C20H31O5	-106.25	1.91016
13E-tetranor-16-oxo-16-CoA-LTE4	CE6228	C40H57N8O22P3S2	-894.88	4.29109
14,15-DiHETE	CE7172	C20H31O4	-44.23	2.10305
14-hydroxy-E4-neuroprostane	CE6460	C22H31O5	-64.95	2.16862
(15R)-hydroxy-(5Z,8Z,11Z,13E)-eicosatetraenoate	CE2565	C20H31O3	-11.01	2.14745
inosine	ins	C10H13N4O5	-123.3	2.4583
15-deoxy-Delta(12,14)-prostaglandin D2	CE5304	C20H29O3	-2.23	2.79453
2,6,10,14-tetramethylpentadecanoate	CE0932|prist	C19H37O2	-66.45	1.14381
15-epi-lipoxin B4	CE2569	C20H31O5	-96.73	2.4665
15-epi-lipoxin B5	CE7113	C20H29O5	-74.37	2.82965
prostaglandin E1	prostge1	C20H33O5	-135.27	1.29709
15-oxo-(5S,6R)-dihydroxy-(7E,9E,11Z,13E)-eicosatetraenoate	CE5661	C20H29O5	-90.26	2.44484
16(S)-hydroxy-18-oxo-18-CoA-LTE4	CE6226	C42H63N8O23P3S2	-947.22	4.09827
16,18-oxo-18-CoA-dinor-LTE4	CE6198	C42H61N8O23P3S2	-939.2	4.08666
16E-18-oxo-18-CoA-dinor-LTE4	CE6225	C42H61N8O22P3S2	-888.37	4.23831
alpha-D-galactose 1-phosphate	HC01111|gal1p	C6H11O9P	-430.78	1.50566
17-hydroxy-E4-neuroprostane	CE6464	C22H31O5	-64.95	2.16862
18(R)-hydroxy-20-oxo-20-CoA-LTE4	CE6192	C44H65N8O23P3S2	-921.62	4.29367
18,20-dioxo-20-CoA-leukotriene B4	CE6183	C41H58N7O22P3S	-881.22	4.04494
18-carboxy-19,20-dinor-leukotriene E4	CE6193	C21H29NO7S	-168.94	2.39824
18-CoA-18-oxo-dinorleukotriene B4	CE6184	C39H56N7O21P3S	-854.44	3.99275
18(R)-HETE	18harachd	C20H31O3	-6.19	2.10618
18E-20-oxo-20-CoA-LTB4	CE6186	C41H58N7O21P3S	-830.39	4.25534
18E-20-oxo-20-CoA-LTE4	CE6191	C44H63N8O22P3S2	-862.77	4.48013
(18R)-hydroxy-(5Z,8Z,11Z,14Z,16E)-eicosapentaenoate	CE7090	C20H29O3	11.35	2.54424
cytidine	cytd	C9H13N3O5	-132.88	1.92951
(2E,6E)-farnesyl diphosphate	frdp	C15H26O7P2	-383	1.53205
D-gluconate	glcn	C6H11O7	-268.66	0.889648
2-aminoprop-2-enoate	2amac	C3H5NO2	-68.33	0.600764
octanoyl-CoA	occoa	C29H47N7O17P3S	-794.91	3.34081
dGTP	dgtp	C10H13N5O13P3	-684.46	2.69374
homogentisate	hgentis	C8H7O4	-128.84	1.07086
2,4-dihydroxybenzaldehyde	ksii_core2_deg1	C7H6O3	-79.31	1.10054
17alpha-hydroxyprogesterone	17ahprgstrn	C21H30O3	-54.71	6.88796
2-aminoadipic acid	L2aadp	C6H10NO4	-162.51	0.424839
glycolaldehyde	gcald	C2H4O2	-70.28	0.224679
3beta-hydroxy-5alpha-pregnane-20-one	CE2211	C21H34O2	-39.93	7.19143
propane-1,3-diamine	13dampp	C3H12N2	-7.64	0.472275
5-hydroxykynurenamine	5hxkynam	C9H13N2O2	-36.78	1.16098
2-hydroxy-3-methoxyestrone	CE2184	C19H24O3	-41.81	4.37038
2-hydroxyestrone-1-S-glutathione	CE5242	C28H36N3O9S	-265.88	4.67999
2-hydroxyestrone-4-S-glutathione	CE5240	C28H36N3O9S	-265.88	4.67999
N-(2-methylbutanoyl)glycine	CE4970	C7H12NO3	-114.28	0.729944
L-homoserine	hom_L	C4H9NO3	-122.53	0.347645
2-Octenoylcarnitine	c81crn	C15H27NO4	-72.75	2.16753
2-trans,4-cis-Decadienoylcarnitine	decdicrn	C17H29NO4	-51.97	2.36146
20-CoA-20-oxo-18R-hydroxyleucotriene B4	CE6187	C41H60N7O22P3S	-889.24	4.05481
20-CoA-20-oxo-leukotriene B4	CE6182	C41H60N7O21P3S	-851.2	4.04263
20-COOH-10,11-dihydro-LTB4	CE5947	C20H30O6	-150.86	1.80587
20-carboxyleukotriene E4(2-)	CE5995	C23H33NO7S	-165.7	2.44913
20,20-dihydroxyleukotriene B4(1-)	CE2056	C20H31O6	-128.14	2.32824
20-hydroxy-E4-neuroprostane	CE6466	C22H31O5	-64.95	2.16862
20-oxoleukotriene E4(1-)	CE5994	C23H34NO6S	-113	2.44203
20-oxo-leukotriene B4	CE2053	C20H29O5	-80.62	2.26717
20,20,20-trihydroxyleukotriene B4(1-)	CE3554	C20H31O7	-167.6	2.35274
propanoate	ppa	C3H5O2	-85.13	0.178636
serotonin	srtn	C10H13N2O	26.09	2.09772
25-hydroxyvitamin D2	25hvitd2	C28H44O2	94.59	7.57462
17beta-estradiol	estradiol	C18H24O2	-23.54	4.32598
(2R)-pristanoyl-CoA	CE5126	C40H69N7O17P3S	-784.33	3.58085
3-hydroxyanthranilate	3hanthrn	C7H6NO3	-88.47	1.12185
dCTP	dctp	C9H13N3O13P3	-721.54	1.84804
dodecanoyl-CoA	ddcacoa	C33H55N7O17P3S	-788.43	3.46762
L-iditol	C01507	C6H14O6	-225.44	0.98839
(R)-pantothenate	pnto_R	C9H16NO5	-188.54	0.850688
3-Deoxy-D-glycero-D-galacto-2-nonulosonic acid	kdn	C9H15O9	-329.4	1.12508
3-hydroxy-3-methylglutaryl-CoA	hmgcoa	C27H40N7O20P3S	-918.87	3.30188
5-amino-1-(5-phospho-D-ribosyl)imidazole-4-carboxamide	aicar	C9H14N4O8P	-351.59	2.00066
3-hydroxyhexadecanoylcarnitine	3hexdcrn	C23H45NO5	-118.64	2.43914
3-hydroxyisovaleric acid	CE2028	C5H9O3	-123.16	0.415011
3-hydroxykynurenamine	3hxkynam	C9H13N2O2	-36.78	1.16098
3-Mercaptolactate-cysteine disulfide	mercplaccys	C6H10NO5S2	-194.86	1.29153
L-Metanephrine	mepi	C10H16NO3	-65.21	1.47709
pyridoxamine 5-phosphate	pyam5p	C8H12N2O5P	-244.68	1.65739
3-methylcrotonyl glycine	CE2026	C7H10NO3	-94.03	0.87045
N-methyltyraminium	C02442	C9H14NO	-2.34	1.25821
L-Normetanephrine	normete_L	C9H14NO3	-73.76	1.17242
3-oxodocosanoyl-CoA	CE2250	C43H73N7O18P3S	-802.25	3.88532
3-oxoeicosanoyl-CoA	CE2251	C41H69N7O18P3S	-805.49	3.78889
3-oxotetracosanoyl-CoA	CE2253	C45H77N7O18P3S	-799.01	3.98716
3a,7a-Dihydroxy-5b-cholestan-26-al	xol7ah2al	C27H46O3	-70.4	7.15549
L-glutamine	gln_L	C5H10N2O3	-121.69	0.606668
N(tele)-methylhistaminium	mhista	C6H13N3	34.35	1.06668
4,8-dimethylnonanoyl-CoA	dmnoncoa	C32H53N7O17P3S	-793.67	3.37062
D-pantetheine 4-phosphate	pan4p	C11H21N2O7PS	-347.644	1.57259
dADP	dadp	C10H14N5O9P2	-444.81	2.596
4-hydroxy-17beta-estradiol	CE2179|hestratriol	C18H24O3	-63.02	4.35735
3beta-hydroxyandrost-5-en-17-one	dhea	C19H28O2	-23.44	6.86766
4-hydroxy-D4-neuroprostane	CE6453	C22H31O5	-64.95	2.16862
4-hydroxyestrone	CE2180	C18H22O3	-56.46	4.35267
4-hydroxyestrone-2-S-glutathione	CE5244	C28H36N3O9S	-265.88	4.67999
4-Imidazolone-5-propionic acid	4izp	C6H7N2O3	-100.61	0.996111
4-methoxy-17beta-estradiol	CE2186	C19H26O3	-48.37	4.37141
4-OH-retinal	CE5593	C20H28O2	38.99	2.6319
4-oxo-13-cis-retinoate	CE5654	C20H25O3	-7.15	2.63345
13-cis-retinol	retinol_cis_13	C20H30O	70.9	2.66618
O-phospho-L-serine	pser_L	C3H6NO6P	-336.65	0.327316
16alpha-hydroxyestrone	C05300	C18H22O3	-56.82	4.25773
5-HEPE	CE7085	C20H29O3	11.35	2.54424
2-hydroxyestrone	C05298	C18H22O3	-56.46	4.35267
5-methoxyindole-3-acetic acid	5moxact	C11H10NO3	-33.73	2.50504
glutaryl-CoA	glutcoa	C26H38N7O19P3S	-879.22	3.2601
20-hydroxy-leukotriene E4(1-)	C03577	C23H36NO6S	-122.48	2.47603
20-hydroxycholesterol	20ahchsterol|xol7a	C27H46O2	-23.89	6.90639
5-Methylthioribose 1-phosphate	5mdr1p	C6H11O7PS	-347.5	1.48865
5-oxo-6-trans-leukotriene B4	CE5178	C20H29O4	-47.4	2.2577
(indol-3-yl)acetate	ind3ac	C10H8NO2	-14.12	2.17137
5a-Dihydrotestosterone sulfate	5adtststerones	C19H29O5S	-157.32	7.21397
5b-Cholestane-3a,7a,12a,24,25-pentol	CE1279	C27H48O5	-160.99	7.14676
5beta-Cholestane-3alpha,7alpha,12alpha,25,26-pentol	CE1278	C27H48O5	-159.18	7.14084
4-hydroxy-3-all-trans-decaprenylbenzoate	3dphb	C57H85O3	185.12	5.17199
L-saccharopine	saccrp_L	C11H19N2O6	-229.72	1.15346
5-HETE	C04805	C20H31O3	-11.01	2.14745
3-methoxytyramine	3moxtyr	C9H14NO2	-35.72	1.15181
pregnenolone	prgnlone	C21H32O2	-20.55	6.87832
thymine	thym	C5H6N2O2	-61.48	1.49798
4-Hydroxydebrisoquine	4hdebrisoquine	C10H14N3O	20.2	2.12541
4-hydroxyphenyl acetate	4hphac	C8H7O3	-89.36	0.86626
6-epi-lipoxin A4	CE2568	C20H31O5	-96.73	2.4665
3-methylbut-2-enoyl-CoA	3mb2coa	C26H39N7O17P3S	-781.33	3.26849
formate	for	CHO2	-83.9	0.5
alpha-D-galactose	gal	C6H12O6	-218.28	1.54422
sphing-4-enine 1-phosphate	sphs1p	C18H37NO5P	-248.58	1.3123
7-hydroxy-D4-neuroprostane	CE6455	C22H31O5	-64.95	2.16862
7a,12a-Dihydroxy-5b-cholestan-3-one	xoldioloneh	C27H46O3	-76.93	7.1029
7a,12a-Dihydroxy-cholestene-3-one	xoldiolone	C27H44O3	-67.92	7.02766
7a-Hydroxy-5b-cholestan-3-one	xol7ah	C27H46O2	-37.09	7.14741
3-hydroxypyruvate	hpyr	C3H3O4	-148.92	0.319053
(24S)-7alpha-dihydroxycholesterol	xoltri24	C27H46O3	-62.31	6.867
8-Dehydrocholesterol	CE1297	C27H44O	43.77	7.00916
9,10-Epoxyoctadecenoic acid	C14825	C18H31O3	-54.23	2.19143
9-Decenoylcarnitine	c101crn	C17H31NO4	-68.62	2.19681
7,8-dihydroneopterin 3-triphosphate	ahdt	C9H12N5O13P3	-704.45	2.61242
acetone	acetone	C3H6O	-38.52	0.5
(6Z,9Z,12Z)-octadecatrienoate	lnlncg	C18H29O2	6.25	1.70393
O2	o2	O2	3.9197	0.5
malonyl-CoA	malcoa	C24H34N7O19P3S	-882.46	3.22204
glycylglycine	glygly	C4H8N2O3	-118.31	0.70732
guanosine	gsn	C10H13N5O5	-95.8	2.75027
dodecanoate	HC02176|ddca	C12H23O2	-70.55	0.891676
Adrenochrome	CE5536	C9H9NO3	-30.37	2.19443
Adrenochrome o-semiquinone	CE5541	C9H11NO3	-60.73	1.60918
5-aminolevulinate	5aop	C5H9NO3	-112.89	0.390534
all-trans-3,4-didehydro retinoate	CE2955	C20H25O2	31.87	2.9309
spermine	sprm	C10H30N4	15.6	2.04072
2-hydroxy-5-(methylsulfanyl)-3-oxopent-1-enyl phosphate	dkmpp	C6H9O6PS	-298.36	0.904008
D-glucose	glc_D	C6H12O6	-218.28	1.54422
dCDP	dcdp	C9H13N3O10P2	-513.54	1.83592
alpha-D-glucosyl-(1->3)-beta-D-mannose	glc1man	C12H22O11	-376.76	3.02215
Alpha-linolenyl carnitine	lnlncacrn	C25H43NO4	-10.28	2.71057
(R)-4-phosphopantothenate	4ppan	C9H15NO8P	-401.04	0.837451
(11S)-hydroperoxy-(9Z,12Z)-octadecadienoate	CE6415	C18H31O4	-77.35	1.44905
(1S)-1,25-dihydroxy-24-oxocalciol	CE2206	C27H42O4	2.56	7.48036
(4-hydroxy-3-methoxyphenyl)acetaldehyde	3mox4hpac	C9H10O3	-61.49	1.13667
pyridoxine	pydxn	C8H11NO3	-67.43	1.67638
L-aspartate	CE1787|CE5868|asp_L	C4H6NO4	-165.75	0.3447
thymidine	thymd	C10H14N2O5	-145.84	1.77237
androsterone sulfate(1-)	CE6031	C19H29O5S	-157.32	7.21397
O-octanoyl-(R)-carnitine	HC01007|c8crn	C15H29NO4	-93.56	2.14992
anhydroretinol	CE5014	C20H28	142.19	3.67121
4-aminobutanal	4abutn	C4H10NO	-31.79	0.367003
1,4-dithiothreitol	dtt	C4H10O2S2	-71.088	1.34386
antipyrine	antipyrene	C11H12N2O	42.71	1.62887
all-trans-retinal	retinal|retinal_cis_13|retinal_cis_9	C20H28O	78.83	2.67757
2,5-diamino-6-(5-triphosphoryl-3,4-trihydroxy-2-oxopentyl)amino-4-oxopyrimidine	HC01710	C9H14N5O14P3	-753.92	1.74992
2,5-dihydroxybenzaldehyde	HC01522	C7H6O3	-79.31	1.10054
chloride	cl	Cl	-31.38	0
(5Z,8Z,11Z,14Z)-eicosatetraenoyl-CoA	arachdcoa	C41H63N7O17P3S	-686.03	3.97146
24,25-dihydrolanosterol	C05109	C30H52O	10.94	9.57169
choloyl-CoA	cholcoa	C45H71N7O20P3S	-883.87	8.22525
nonanedioate	C08261	C9H14O4	-154.86	0.653466
3-keto-beta-D-galactose	HC01440	C6H10O6	-211.72	1.38097
4,8,12-trimethyltridecanoyl-CoA	C07296	C37H63N7O17P3S	-787.38	3.49768
dGDP	dgdp	C10H13N5O10P2	-476.46	2.68544
5-acetylphosphoadenosine	HC01672	C12H16N5O8P	-309.6	2.68647
beta-carboline	CE3087	C11H8N2	86.28	2.2975
urate	urate	C5H4N4O3	-90.93	3.2352
biocytin	biocyt	C16H28N4O4S	-135.91	2.49116
(3S)-hydroxybutanoyl-CoA	3hibutcoa	C25H39N7O18P3S	-839.43	3.25242
CDP-ethanolamine	cdpea	C11H19N4O11P2	-536.39	1.98758
cholate	cholate	C24H39O5	-165.99	7.10531
dUTP	dutp	C9H12N2O14P3	-773.93	1.81469
N(2)-formyl-N(1)-(5-phospho-D-ribosyl)glycinamide(2-)	fgam	C8H13N2O9P	-417.4	1.81227
pyridoxine 5-phosphate(2-)	pdx5p	C8H10NO6P	-279.93	1.66017
betaine aldehyde	betald	C5H12NO	21.67	1.96632
butanoate	but	C4H7O2	-83.51	0.2346
oxaloacetate	oaa	C4H2O5	-190.52	0.350545
dihydroxyacetone	dha	C3H6O3	-108.16	0.356005
glycolithocholate	CE5560|HC02193	C26H42NO4	-116.89	7.22551
L-arabinose	arab_L	C5H10O5	-180.06	1.36935
hexacosanoate	hexc	C26H51O2	-47.87	2.11293
Cervonyl carnitine	c226crn	C29H45NO4	63.28	3.65143
Chenodeoxycholic acid glycine conjugate	dgchol	C26H42NO5	-156.73	7.17299
N,N-dimethylglycine	dmgly	C4H9NO2	-73.28	1.19852
cholesteryl hexadecanoate	HC02020	C43H76O2	0.8	7.07696
4-(2-aminophenyl)-2,4-dioxobutanoate	4aphdob	C10H8NO4	-101.71	1.03188
6-pyruvoyl-5,6,7,8-tetrahydropterin	6pthp	C9H11N5O3	-26.07	2.61479
N(1),N(12)-diacetylspermine	C03413	C14H32N4O2	-43.6	2.39444
alpha-maltotriose	malttr	C18H32O16	-535.24	4.52507
13-L-Hydroperoxylinoleic acid	C04717	C18H31O4	-82.17	1.50841
14,15-Epoxy-5,8,11-eicosatrienoic acid	C14771	C20H31O3	-6.27	2.51738
17-beta-estradiol-3-glucuronide	estradiolglc	C24H31O8	-225.24	4.64004
1D-Myo-inositol 1,3-bisphosphate	mi13p	C6H10O12P2	-644.96	1.42645
2-Deoxyinosine triphosphate	ditp	C10H13N4O13P3	-697.66	2.36947
2,6-dimethylheptanoyl carnitine	dmhptcrn	C16H31NO4	-95.56	2.17863
D-sorbitol	sbt_D	C6H14O6	-225.44	0.98839
2-methylpropanoyl-CoA	ibcoa	C25H39N7O17P3S	-803.2	3.23757
N-acetyl-D-mannosamine 6-phosphate(2-)	acmanap	C8H14NO9P	-425.13	1.60826
3-methylbutanoyl-CoA	ivcoa	C26H41N7O17P3S	-801.58	3.25301
phenylacetaldehyde	pacald	C8H8O	2.82	0.797918
Clupanodonyl carnitine	clpndcrn	C29H47NO4	40.92	3.33096
CoA-18-COOH-15E-dinor-LTE4	CE6227	C42H61N8O22P3S2	-886.82	4.23151
CoA-20-COOH-18-oxo-LTE4	CE6189	C44H63N8O23P3S2	-913.6	4.28259
CoA-20-COOH-LTE4	CE6190	C44H65N8O22P3S2	-883.58	4.28221
CoA-omega-COOH-dinor-LTE4	CE6188	C42H61N8O22P3S2	-886.82	4.23151
malonate	HC00319	C3H2O4	-164.58	0.238732
(4-hydroxyphenyl)acetaldehyde	4hoxpacd	C8H8O2	-36.66	0.874632
Cyanosulfurous acid anion	CE1950	CH2NO2S	-51.6	5.33704
2-Keto-glutaramic acid	HC00591	C5H6NO4	-146.46	0.660992
3-dephospho-CoA	dpcoa	C21H34N7O13P2S	-558.294	3.13167
S(6)-acetyldihydrolipoamide	HC00682	C10H19NO2S2	-61.184	1.35494
3,4-Dihydroxybenzeneacetic acid	34dhpha	C8H7O4	-128.84	1.07086
lanosterol	lanost	C30H50O	32.74	9.57718
sulfoglycolithocholate	HC02197	C26H41NO7S	-231.39	7.25806
3-Aminopropionaldehyde	bamppald	C3H8NO	-33.41	0.310076
3-Hydroxypropionyl-CoA	3hpcoa	C24H37N7O18P3S	-839.24	3.25027
3-Methoxytyrosine	CE2176	C10H13NO4	-115.36	1.15727
3-Oxooctanoyl-CoA	HC01406	C29H45N7O18P3S	-824.93	3.34821
3a,7a,12a,24-Tetrahydroxy-5b-cholestanoyl-CoA	HC01459	C48H77N7O21P3S	-918.86	8.26081
3a,7a,12a-Trihydroxy-5b-cholestanoyl-CoA	CE5166|cholcoar|cholcoas	C48H77N7O20P3S	-880.82	8.24824
D-glucitol 3-phosphate	CE3075	C6H13O9P	-437.94	0.909703
4,6-Dideoxy-4-oxo-dTDP-D-glucose	dtdp4d6dg|dtdp4d6dm	C16H22N2O15P2	-680.33	2.86294
4-[(3-butoxy-4-methoxyphenyl)methyl]-2-imidazolidinone	ksi	C15H22N2O3	-49.9	1.92597
D-mannose 1,6-bisphosphate	C03693	C6H10O12P2	-643.28	1.49389
sphinganine 1-phosphate	sph1p	C18H39NO5P	-270.94	1.38549
4-Hydroxycinnamic acid	T4hcinnm	C9H7O3	-71.75	1.10005
4-Phosphopantothenoylcysteine	4ppcys	C12H20N2O9PS	-427.284	1.57677
5(S)-Hydroperoxyeicosatetraenoic acid	5HPET	C20H31O4	-34.21	2.18587
5,10-Methenyltetrahydrofolic acid	methf	C20H21N7O6	-82.5	3.18003
5,6-Epoxy-8,11,14-eicosatrienoic acid	C14768	C20H31O3	-6.27	2.51738
5-alpha-Dihydrotestosterone glucuronide	5adtststeroneglc	C25H37O8	-244.52	7.37038
5-Aminoimidazole ribonucleotide	air	C8H13N3O7P	-297.44	1.95392
debrisoquin	debrisoquine	C10H14N3	60.04	2.18172
5-Thymidylic acid	dtmp	C10H13N2O8P	-358.34	1.76605
O-decanoylcarnitine	c10crn	C17H33NO4	-90.32	2.21353
6-Keto-prostaglandin F1a	CE0955	C20H33O6	-171.85	1.37444
6-Phosphonoglucono-D-lactone	6pgl	C6H9O9P	-428.52	1.24167
dehydrodolichyl diphosphate	dedoldp_L|dedoldp_U	C25H42O7P2	-326.82	2.53718
8,11,14-Eicosatrienoic acid	HC02100|dlnlcg|CE2516	C20H33O2	9.49	1.80072
8,9-Epoxyeicosatrienoic acid	C14769	C20H31O3	-6.27	2.51738
6-trans-leukotriene B4	CE2445|leuktrB4	C20H31O4	-53.87	2.26386
3-phosphoadenylyl sulfate	hs_pre15|paps	C10H12N5O13P2S	-599.15	2.73715
Demethylated antipyrine	dmantipyrine	C10H10N2O	30.44	1.32609
1D-myo-inositol hexakisphosphate	minohp|ppmi1346p	C6H6O24P6	-1494.96	1.60926
Acetylcysteine	CE1310	C5H8NO3S	-112.994	0.937307
Adenosine 3,5-diphosphate	pap	C10H12N5O10P2	-489.15	2.65815
Adenosine phosphosulfate	aps	C10H13N5O10PS	-386.65	2.74123
3-methyl-2-oxobutanoate	3mob	C5H7O3	-111.26	0.38619
2-deoxyuridine	duri	C9H12N2O5	-145.43	1.80441
IDP	idp	C10H13N4O11P2	-543.8	2.45031
2-methoxy-6-(all-trans-decaprenyl)phenol	2dp6mep	C57H88O2	242.92	5.20762
(2S)-hydroxybutyrate	2hb	C4H7O3	-121.55	0.266825
phenylacetate	pac	C8H8O2	-47.35	0.889963
2-methoxy-17beta-estradiol	C05302	C19H26O3	-48.37	4.37141
2-methoxyestrone	C05299	C19H24O3	-41.81	4.37038
CDPcholine	cdpchol	C14H25N4O11P2	-479.69	2.78278
4-(2-amino-3-hydroxyphenyl)-2,4-dioxobutanoic acid	42A3HP24DB	C10H8NO5	-141.19	1.19556
N(1)-acetylspermidine	N1aspmd	C9H23N3O	-24.81	1.28715
5-hydroxy-N-formylkynurenine	5hoxnfkyn	C11H12N2O5	-152.66	1.29002
phenylacetyl-CoA	phaccoa	C29H39N7O17P3S	-767.76	3.3123
diazepam	C06948	C16H13N2OCl	42.02	2.55123
7,10,13,16-docosatetraenoic acid	adrn	C22H35O2	35.09	2.20961
diethyl ether	CE6504	C4H10O	-27.26	0.494796
5,6-dihydrouracil	56dura	C4H6N2O2	-70.08	1.48378
N-(5Z,8Z,11Z,14Z-eicosatetraenoyl) ethanolamine	C11695	C22H37NO2	44.49	2.30318
cortexolone	11docrtsl	C21H30O4	-90.94	6.88766
5-amino-1-(5-phospho-D-ribosyl)imidazole-4-carboxylate	5aizc	C9H12N3O9P	-378.85	2.00582
cysteic acid	Lcyst	C3H6NO5S	-206.402	0.790911
Cytidine monophosphate N-acetylneuraminic acid	cmpacna	C20H29N4O16P	-610.28	3.05995
D-Glucuronic acid	glcur	C6H9O7	-261.5	1.49878
D-Myo-inositol 4-phosphate	mi4p_D	C6H11O9P	-432.46	1.44976
Deoxyadenosine monophosphate	damp	C10H13N5O6P	-236.81	2.59313
GTP	gtp	C10H13N5O14P3	-724.3	2.75126
xylitol	xylt	C5H12O5	-189.02	0.79901
Diadenosine tetraphosphate	ap4a	C20H26N10O19P4	-903.3	5.32681
Docosa-4,7,10,13,16,19-all-cis-hexaenoyl-CoA	CE4827|c226coa	C43H63N7O17P3S	-638.07	4.47158
Eicosapentaenoic acid	CE2540|tmndnc	C20H29O2	54.21	2.52467
Eicosenoate	CE2510	C20H37O2	-35.23	1.49396
Estriol-16-Glucuronide	estriolglc	C24H31O9	-265.08	4.64847
Estrone sulfate	estrones	C18H21O5S	-131.48	4.37908
Etiocholanolone glucuronide	ahandrostanglc	C25H37O8	-244.52	7.37038
Formiminoglutamic acid	forglu	C6H9N2O4	-157.18	1.48196
Fucose 1-phosphate	fuc1p_L	C6H11O8P	-394.55	1.46971
3-oxooctadecanoyl-CoA	3ohodcoa	C39H65N7O18P3S	-808.73	3.69829
Docosa-4,7,10,13,16-pentaenoyl carnitine	adrncrn|dcsptn1crn	C29H47NO4	40.92	3.33096
Docosahexaenoic acid	CE0328|crvnc	C22H31O2	79.81	2.99179
dodecanedioate	dodecanac	C12H20O4	-150	0.905631
O-dodecanoyl-R-carnitine	ddeccrn	C19H37NO4	-87.08	2.28886
Dopachrome o-semiquinone	CE5278	C9H8NO4	-114.6	1.55333
dTDP-D-glucose	dtdpglu	C16H24N2O16P2	-723.12	2.95151
Deoxythymidine diphosphate-l-rhamnose	dtdprmn	C16H24N2O15P2	-686.89	2.92935
Dynorphin A (6-8)	CE2890	C18H39N9O4	-118.11	3.72061
Dynorphin A 1-8	CE2858	C46H74N14O10	-234.27	6.52071
Dynorphin B (10-13)	CE4753	C20H40N5O6	-209.91	2.34901
Dynorphin B (6-9)	CE4754	C26H45N11O6	-147.87	5.319
indole-3-acetaldehyde	id3acald	C10H9NO	38.58	2.17473
orotidine 5-phosphate(3-)	orot5p	C10H10N2O11P	-479.18	1.89879
all-trans-retinoate	13_cis_retn|retn	C20H27O2	26.13	2.67485
Galactosylglycerol	HC01444	C9H18O8	-274.66	1.67654
Gamma-Glutamylcysteine	glucys	C8H13N2O5S	-190.374	1.03631
S-methyl-5-thio-D-ribulose 1-phosphate	5mdru1p	C6H11O7PS	-346.88	0.897294
2-methyl-3-oxobutanoyl-CoA	2maacoa	C26H39N7O18P3S	-831.6	3.2724
1alpha,25-dihydroxyvitamin D2	1a25dhvitd2	C28H44O3	54.75	7.53475
3,5-diiodo-L-tyrosine	35diotyr	C9H9NO3I2	-53.29	2.8454
Geranyl-PP	grdp	C10H18O7P2	-411.09	1.03522
Geranylgeranyl-PP	ggdp	C20H34O7P2	-354.91	2.03365
Glycerol 3-phosphate	glyc3p	C3H7O6P	-328.68	0.378192
Glycineamideribotide	gar	C7H14N2O8P	-389.45	1.4618
Guanosine diphosphate mannose	gdpmann	C16H23N5O16P2	-673.08	3.70081
estra-1(10),4-diene-2,3,17-trione	CE5252	C18H20O3	-26.1	4.64504
estra-1,5(10)-diene-3,4,17-trione	CE5251	C18H20O3	-26.1	4.64504
Hippuric acid	bgly	C9H8NO3	-83.63	1.04806
Hydroxyphenyllactic acid	34hpl	C9H9O4	-125.78	0.906335
Hydroxypropionic acid	3hpp	C3H5O3	-121.36	0.242966
Imidazoleacetic acid	im4ac	C5H5N2O2	-44.46	1.10435
Inosine triphosphate	itp	C10H13N4O14P3	-736.19	2.65837
1D-myo-inositol 1,4,5-trisphosphate(6-)	mi145p	C6H9O15P3	-857.46	1.43179
4-methyl-2-oxopentanoate	4mop	C6H9O3	-109.64	0.396045
L-Glutamic acid 5-phosphate	glu5p	C5H8NO7P	-379.03	0.402619
hexadecanal	hxdcal	C16H32O	-11.37	1.24487
L-serine	ser_L	C3H7NO3	-124.15	0.312619
FADH(.)	fadh2	C27H34N9O15P2	-556.98	4.46997
Malonic semialdehyde	msa	C3H3O3	-111.88	0.216624
Methylisocitric acid	micit	C7H7O7	-280.63	0.508496
1D-myo-inositol 1,3,4-trisphosphate	mi134p	C6H9O15P3	-857.46	1.43179
formamidopyrimidine nucleoside triphosphate	HC01651	C10H14N5O15P3	-790.78	2.30876
formyl-5-hydroxykynurenamine	f5hoxkyn	C10H13N2O3	-73.02	1.28513
fructosylglycine	CE2847	C8H15NO7	-251.45	1.17847
1D-myo-inositol 3-phosphate	mi3p_D	C6H11O9P	-432.46	1.44976
1-methylimidazole-4-acetaldehyde	3mldz	C6H9N2O	8.58	1.05031
Galactosylsphingosine	C01747	C24H48NO7	-194.56	2.10535
cortisol	crtsl	C21H30O5	-130.78	6.83014
Gamma-linolenyl carnitine	lnlncgcrn	C25H43NO4	-10.28	2.71057
dGMP	dgmp	C10H12N5O7P	-268.46	2.68267
preuroporphyrinogen(8-)	hmbil	C40H38N4O17	-507.18	4.97006
pyridoxamine	pydam	C8H13N2O2	-32.18	1.66412
L-cysteine	cys_L	C3H7NO2S	-83.394	0.697389
3-methoxy-4-hydroxy-5-all-trans-decaprenylbenzoate	3dpdhb_me	C58H87O4	160.29	5.27012
Glucosamine	gam	C6H14NO5	-183.03	1.51001
3-Hydroxy-2,6-dimethyl-5-methylene-heptanoyl-CoA	3h26dm5coa	C31H49N7O18P3S	-814	3.36182
phosphoglyceric acid	3pg	C3H4O7P	-371.9	0.290854
porphobilinogen	ppbng	C10H13N2O4	-125.1	1.09312
Gly-Sar	glysar	C5H10N2O3	-108.06	1.24361
quinolinate	quln	C7H3NO4	-119.77	1.47802
6-hydroxymelatonin	6hoxmelatn	C13H16N2O3	-24.7	2.59653
S(8)-(3-methylbutanoyl)dihydrolipoamide	HC01377	C13H25NO2S2	-58.134	1.42896
3-oxosphinganine	3dsphgn	C18H38NO2	-50.42	1.36252
formaldehyde	fald	CH2O	-31.2	0.5
3alpha,7alpha,24-trihydroxy-5beta-cholestan-26-oyl-CoA	thcholoylcoa	C48H77N7O20P3S	-879.02	8.26327
all-cis-octadeca-6,9,12,15-tetraenoic acid	strdnc	C18H27O2	28.61	2.06535
ADP-alpha-D-glucose	adpglc	C16H24N5O15P2	-641.43	3.63643
O-heptadecanoylcarnitine	hpdcacrn	C24H47NO4	-78.98	2.52124
heptanoyl-CoA	hepcoa	C28H45N7O17P3S	-796.53	3.31416
formyl-CoA	formcoa	C22H33N7O17P3S	-802.98	3.18338
Hexacosanoyl carnitine	hexccrn	C33H65NO4	-64.4	3.05614
Hexaglutamyl folate	6dhf|6thf	C44H53N12O21	-612.88	3.86247
homocarnosine	HC00576	C10H16N4O3	-72.97	1.34751
2-methylbutanoyl-CoA	2mbcoa	C26H41N7O17P3S	-801.58	3.25301
glutathione	gthrd	C10H16N3O6S	-220.954	1.54405
5-hydroxy-L-tryptophan	5htrp	C11H12N2O3	-53.55	2.10073
hypothiocyanous acid	CE2011	CHNOS	41.9	5.99286
iduronic acid	idour	C6H9O7	-261.5	1.49878
dUDP	dudp	C9H12N2O11P2	-565.93	1.80235
dopaminoquinone	CE5276	C8H10NO2	-31.59	1.32418
5alpha-cholesta-8,24-dien-3beta-ol	zym_int2|zymst	C27H44O	46.19	6.93079
1D-myo-inositol 1,3,4,5-tetrakisphosphate(8-)	mi1345p	C6H8O18P4	-1069.96	1.46547
1D-myo-inositol 1-phosphate(2-)	mi1p_D	C6H11O9P	-432.46	1.44976
3-hydroxy-L-kynurenine zwitterion	hLkynr	C10H12N2O4	-116.42	1.1664
Glycerophosphocholine	g3pc	C8H20NO6P	-254.99	2.05765
N-isobutyrylglycinate	CE4969	C6H10NO3	-115.9	0.713927
deoxycholate	C04483|dchac	C24H39O4	-126.15	7.14105
sulfate	so4	O4S	-177.97	0.5
(2E)-decenoyl-CoA	HC01414|dc2coa	C31H49N7O17P3S	-770.86	3.38421
(2E)-hexadecenoyl-CoA	hdd2coa	C37H61N7O17P3S	-761.14	3.58336
Isoputreanine	CE1941	C7H17N2O2	-73.68	1.06689
N-(3-aminopropyl)-4-aminobutanal	CE1940	C7H18N2O	-20.98	1.0737
N-isovalerylglycinate	CE4968	C7H12NO3	-114.28	0.729944
allantoate	alltt	C4H7N4O4	-166.94	1.89793
N-glycoloylneuraminate	HC01115	C11H18NO10	-362.63	1.61182
guanidinoacetate	gudac	C3H7N3O2	-75.84	1.52281
L-sorbopyranose	srb_L	C6H12O6	-217.61	1.3695
NAD	nad	C21H28N7O14P2	-548.19	4.08759
NADP	nadp	C21H27N7O17P3	-760.69	4.07707
O-arachidoylcarnitine	arachcrn	C27H53NO4	-74.12	2.68558
O-hexadecanedioyl-L-carnitine	c16dc	C23H42NO6	-160.05	2.46091
O-Phosphohomoserine	phom	C4H8NO6P	-335.03	0.360919
Oleic acid	ocdcea	C18H33O2	-38.47	1.33018
Ortho-Hydroxyphenylacetic acid	2hyoxplac	C8H7O3	-89.36	0.86626
Oxoglutaric acid	akg	C5H4O5	-188.9	0.38211
leukotriene C4	leuktrC4	C30H45N3O9S	-223.81	2.88696
Phenylpyruvic acid	phpyr	C9H7O3	-75.82	0.82945
Kinetensin 1-3	CE5787	C15H31N6O4	-132.26	2.38543
Kinetensin 1-7	CE5788	C41H68N15O9	-176.76	5.67863
Kinetensin 1-8	CE5789	C50H76N16O10	-170.86	6.30591
Kinetensin 4-8	CE5791	C35H47N10O7	-95.75	3.76072
L-erythrulose	eryth	C4H8O4	-144.58	0.479091
3-sulfopyruvate	3spyr	C3H2O6S	-231.172	0.793476
L-homocysteine thiolactone	CE1401	C4H8NOS	-24.43	0.95541
L-Lyxonate	lyxnt	C5H9O6	-232.24	0.696223
7alpha-hydroxycholest-4-en-3-one	xol7aone	C27H44O2	-19.26	6.84542
xanthurenic acid	C02470	C10H6NO4	-98.29	1.71429
(5S,12R)-dihydroxy-(6Z,8E,10E,14Z)-eicosapentaenoate	CE7083	C20H29O4	-31.51	2.64906
Leukotriene C5	CE7086	C30H43N3O9S	-201.45	3.17862
Leukotriene D5	CE7087	C25H37N2O6S	-94.47	2.88868
leukotriene F4	leuktrF4	C28H42N2O8S	-193.23	2.62698
NADPH	nadph	C21H27N7O17P3	-755.62	3.8993
hydrogencarbonate	hco3	CHO3	-140.26	0.5
N(1)-acetylspermine	N1sprm	C12H31N4O	-14	2.11658
M2mn	m2mn	C26H45NO21	-688.07	6.0345
linoelaidic acid	lneldc	C18H31O2	-16.11	1.4392
O-linoelaidylcarnitine	lneldccrn	C25H45NO4	-32.64	2.56452
O-linoleyl-L-carnitine	lnlccrn	C25H45NO4	-32.64	2.56452
tyramine	tym	C8H12NO	-10.89	0.894219
Lumisterol 3	lum3|7dhchsterol	C27H44O	30.13	6.8189
2-trimethylaminoethylphosphonic acid	ntm2amep	C5H14NO3P	-151.31	2.01402
2-methylbut-2-enoyl-CoA	2mb2coa	C26H39N7O17P3S	-781.33	3.26849
L-methionine	met_L	C5H11NO2S	-75.91	0.815146
malonaldehyde	CE0737	C3H4O2	-47.85	0.57847
O-malonyl-D-carnitine	c3dc	C10H16NO6	-181.11	2.03764
Maltononaose	CE2838	C54H92O46	-1486.12	13.6018
4-hydroxynon-2-enal	CE2006	C9H16O2	-39.94	0.702324
heptadecanoate	hpdca	C17H33O2	-62.45	1.32616
allantoin	alltn	C4H6N4O3	-108.9	2.0254
all-trans-beta-carotene	caro	C40H56	241.2	6.20108
folate	fol	C19H17N7O6	-94.97	3.12894
cis-2-Methyl-5-isopropylhexa-2,5-dienoyl-CoA	c2m26dcoa	C31H47N7O17P3S	-755.71	3.39462
17beta-hydroxy-3-oxo-5alpha-androstanone	5adtststerone	C19H30O2	-42.82	7.18123
2-deoxyadenosine	dad_2	C10H14N5O3	-24.31	2.59744
4-(trimethylamino)butanoate	4tmeabutn	C7H15NO2	-27.79	1.97826
(9Z)-tetradecenoate	ttdcea	C14H25O2	-44.95	1.01456
5,6-Indolequinone-2-carboxylic acid	CE1562	C9H4NO4	-78.47	2.44331
CTP	ctp	C9H13N3O14P3	-761.38	1.93092
histamine	hista	C5H10N3	34.01	1.12642
N-methylserotonin	nmthsrtn	C11H15N2O	34.64	2.27682
Formyl-N-acetyl-5-methoxykynurenamine	fna5moxam	C13H16N2O4	-87.97	1.75141
N-acetyl-D-glucosamine 6-phosphate	acgam6p	C8H14NO9P	-425.13	1.60826
N-Acetylglutamic acid	acglu	C7H9NO5	-193.73	0.730848
N-Acetylleukotriene E4	CE4936	C25H37NO6S	-115.85	2.52279
(15Z)-tetracosenoate	CE2513|nrvnc	C24H45O2	-28.75	1.82811
N-(5Z,8Z,11Z,14Z)-eicosatetraenoyl-glycine	CE2020	C22H34NO3	1.27	2.26358
(9Z,12Z)-octadecadienoyl-CoA	lnlccoa	C39H63N7O17P3S	-733.99	3.67227
naphthalene 1,2-oxide	onpthl	C10H8O	28.36	2.82665
Nervonyl carnitine	nrvnccrn	C6H16N	50.04	1.98641
Neuromedin B (1-3)	CE5795	C12H22N4O5	-180.65	2.20221
Neuromedin B (4-10)	CE5796	C40H54N11O8S	-101.57	5.39759
Neuromedin N (1-4)	CE5798	C26H40N4O6	-152.19	2.24604
Neurotensin 1-10	CE2862	C57H91N18O16	-416.93	7.64024
Neurotensin 11-13	CE2863	C21H33N3O5	-145.97	1.81679
trans-2-Methyl-5-isopropylhexa-2,5-dienoyl-CoA	t2m26dcoa	C31H47N7O17P3S	-755.71	3.39462
2-deoxyguanosine	dgsn	C10H13N5O4	-55.96	2.68683
nonanoyl-CoA	noncoa	C30H49N7O17P3S	-793.29	3.36953
Noradrenochrome	CE5538	C8H7NO3	-48.85	2.20031
Noradrenochrome o-semiquinone	CE5542	C8H9NO3	-73	1.57477
nordazepam	C07486	C15H11N2OCl	29.75	2.52967
Norepinephrine sulfate	nrpphrsf	C8H11NO6S	-202.91	1.29747
acryloyl-CoA	prpncoa	C24H35N7O17P3S	-782.86	3.23767
(1S)-1,23,25-trihydroxy-24-oxocalciol	CE2207	C27H42O5	-35.48	7.49093
O-(4,8-dimethylnonanoyl)carnitine	dmnoncrn	C18H35NO4	-92.32	2.22068
beta-D-fructose 2,6-bisphosphate	f26bp	C6H10O12P2	-644.17	1.29798
O-butanoyl-(R)-carnitine	HC02150|c4crn	C11H21NO4	-100.04	2.06207
methanethiol	ch4s	CH4S	-4.394	0.645273
(2E)-tetradecenoyl-CoA	HC01412	C35H57N7O17P3S	-764.38	3.50945
L-fucose	fuc_L	C6H12O5	-182.05	1.49863
phenylethylamine	peamn	C8H12N	28.59	0.819341
(R)-3-hydroxybutanoate	bhb	C4H7O3	-121.55	0.266825
12,13-dihydroxy-(9Z)-octadecenoate	CE2049	C18H33O4	-114.55	1.23518
12-oxo-leukotriene B4	CE4990	C20H29O4	-47.4	2.2577
13,14-dihydro-Delta(12)-prostaglandin J2(1-)	CE4876	C20H29O4	-49.53	2.54957
3,5-cyclic GMP	35cgmp	C10H11N5O7P	-242.32	3.56573
3-iodo-L-tyrosine	3ityr_L	C9H10NO3I	-71.91	1.65787
D-alanyl-D-alanine	alaala	C6H12N2O3	-118.69	0.781426
2-amino-3-oxoadipic acid	HC01496	C6H8NO5	-192.53	0.417546
(3S)-hydroxydecanoyl-CoA	3hdcoa|HC01403	C31H51N7O18P3S	-829.71	3.39165
20-hydroxy-(5Z,8Z,11Z,14Z)-eicosatetraenoate	wharachd	C20H31O3	-4.38	2.17004
22-hydroxydocosanoate	omhdocosac	C22H43O3	-90.58	1.85143
3-oxodecanoyl-CoA	3odcoa	C31H49N7O18P3S	-821.69	3.40301
Fructose 6-phosphate	f6p	C6H11O9P	-431.67	1.3115
Phosphoglycolic acid	2pglyc	C2H2O6P	-335.48	0.212863
Phosphohydroxypyruvic acid	3php	C3H2O7P	-361.42	0.333466
Phosphoribosyl formamidocarboxamide	fprica	C10H14N4O9P	-387.83	2.08072
Phosphoribosyl pyrophosphate	prpp	C5H9O14P3	-814.62	1.32186
Phosphoribosylformylglycineamidine	fpram	C8H15N3O8P	-381.6	2.1938
Phosphorylcholine	cholp	C5H13NO4P	-200.31	1.97179
Prostaglandin F2a	CE5924|prostgf2	C20H33O5	-119.47	1.55833
5-oxoprolinate	5oxpro	C5H6NO3	-110.12	0.890171
Pyrroline hydroxycarboxylic acid	1p3h5c	C5H6NO3	-99.11	0.829978
Retinoyl b-glucuronide	13_cis_retnglc|CE2959|CE5756|retnglc	C26H35O8	-186.07	3.07503
docosa-7,10,13,16,19-all-cis-pentaenoyl-CoA	CE4822|clpndcoa	C43H65N7O17P3S	-660.43	4.22857
3-mercaptolactic acid	mercplac	C3H5O3S	-118.644	0.681037
L-cysteinylglycine	cgly	C5H10N2O3S	-113.974	0.963435
Taurochenodesoxycholic acid	tdchola	C26H44NO6S	-195.762	7.21368
testosterone sulfate	tststerones	C19H27O5S	-139.49	6.90606
Tetracosatetraenoyl carnitine	tettet6crn	C31H53NO4	21.8	3.13853
Thymidine 5-triphosphate	dttp	C10H14N2O14P3	-774.34	1.78283
Trans-2-all-cis-6,9,12,15,18,21-tetracosaheptaenoyl-CoA	CE4828	C45H65N7O17P3S	-614.02	4.80604
trans-2-Hexenoyl-CoA	HC01410|hx2coa	C27H41N7O17P3S	-777.34	3.29183
trans-vaccenic acid	vacc	C18H33O2	-38.47	1.33018
3beta,7alpha-Dihydroxy-5-cholestenoate	CE3038	C27H43O4	-103.72	6.84859
(9Z)-octadecenoyl-CoA	ocde9ecoa	C39H65N7O17P3S	-756.35	3.65632
xanthosine	xtsn	C10H13N4O6	-174.15	2.50446
glyoxylate	glx	C2HO3	-111.04	0.269641
4-maleylacetoacetate	4mlacac	C8H6O6	-197.26	0.821204
D-serine	ser_D	C3H7NO3	-124.15	0.312619
cholesta-5,24-dien-3beta-ol	dsmsterol	C27H44O	37.37	6.9092
ADP	adp	C10H14N5O10P2	-484.65	2.65564
L-arginine	arg_L	C6H15N4O2	-73.77	1.56283
trans-urocanate	urcan	C6H5N2O2	-26.85	1.29588
(2S,3S)-3-hydroxy-2-methylbutanoyl-CoA	3hmbcoa	C26H41N7O18P3S	-839.62	3.26776
2-deoxycytidine	dcyt	C9H13N3O4	-93.04	1.83795
3-oxododecanoyl-CoA	3oddcoa	C33H53N7O18P3S	-818.45	3.46586
3-oxotetradecanoyl-CoA	3otdcoa	C35H57N7O18P3S	-815.21	3.53632
4-fumarylacetoacetate	4fumacac	C8H6O6	-197.26	0.821204
5beta-cholestane-3alpha,7alpha,12alpha-triol	xoltriol	C27H48O3	-83.49	7.12544
docosanoate	C08281|docosac	C22H43O2	-54.35	1.76288
3-oxohexanoyl-CoA	HC01408	C27H41N7O18P3S	-828.17	3.30184
alpha-D-mannose 1-phosphate	man1p	C6H11O9P	-430.78	1.50566
Ureidopropionic acid	cala	C4H7N2O3	-124.32	0.966829
Ureidosuccinic acid	cbasp	C5H6N2O5	-203.96	0.985903
Uridine 2,3-cyclic phosphate	23cump	C9H10N2O8P	-333.35	2.94924
Uridine diphosphate glucuronic acid	udpglcur	C15H19N2O18P2	-805.77	3.08989
Uridine diphosphate-N-acetylglucosamine	uacgam	C17H25N3O17P2	-756.9	3.23624
Xanthylic acid	xmp	C10H12N4O9P	-386.65	2.49364
phosphoenolpyruvate	pep	C3H2O6P	-316.08	0.58973
Pentaglutamyl folate	5dhf	C39H41N11O18	-522.89	4.87658
(3S)-hydroxydodecanoyl-CoA	3hddcoa|HC01401	C33H55N7O18P3S	-826.47	3.45471
3-dehydro-L-gulonate	3dhguln	C6H9O7	-260.64	0.719115
3-oxohexadecanoyl-CoA	3ohdcoa|CE0853	C37H61N7O18P3S	-811.97	3.61395
4-hydroxybenzoyl-CoA	4hbzcoa	C28H37N7O18P3S	-810.41	3.33474
D-glyceraldehyde 3-phosphate	g3p	C3H5O6P	-319.2	0.314914
L-1-piperideine-6-carboxylate	thp2c	C6H8NO2	-56.09	1.01049
acetaldehyde	acald	C2H4O	-33.4	0.5
octanoate	CE5921|octa	C8H15O2	-77.03	0.549291
N(alpha)-acetyl-L-methionine	C02712	C7H12NO3S	-105.51	1.03943
L-tyrosine	tyr_L	C9H11NO3	-90.53	0.901239
cytosine	csn	C4H5N3O	-8.68	1.38371
dihydroxyacetone phosphate	dhap	C3H5O6P	-320.66	0.323098
prostaglandin A2	C05953|HC02203	C20H29O4	-64.06	1.47199
prostaglandin C2	HC02207	C20H29O4	-65.75	1.44196
prostaglandin J2	C05957	C20H29O4	-64.06	1.47199
3-acetamidopropanal	CE4788	C5H9NO2	-63.01	0.698814
psychosine sulfate	C02744	C24H47NO10S	-309.06	2.18559
5,6-dihydrothymine	56dthm	C5H8N2O2	-72.07	1.44122
N-acetylserotonin	Nacsertn	C12H14N2O2	-3.51	2.18921
prostaglandin B1	HC02204	C20H31O4	-88.08	1.46808
prostaglandin D1	HC02208	C20H33O5	-135.27	1.29709
prostaglandin D3	HC02210	C20H29O5	-90.55	1.75018
prostaglandin E3	C06439|HC02213	C20H29O5	-90.55	1.75018
prostaglandin F1alpha	HC02214	C20H35O5	-141.83	1.41532
prostaglandin F2beta	HC02216	C20H33O5	-119.47	1.55833
Prostaglandin PGE2 glyceryl ester	CE4980	C23H38O7	-179.79	1.67681
(2E)-octenoyl-CoA	HC01415|c81coa	C29H45N7O17P3S	-774.1	3.33371
(R)-3-aminoisobutyric acid zwitterion	3aib_D	C4H9NO2	-86.3	0.306163
O-hexadecanoyl-(R)-carnitine	hdcecrn|pmtcrn	C23H45NO4	-80.6	2.47028
2-deoxy-alpha-D-ribose 1-phosphate	2dr1p	C5H9O7P	-354.28	1.17941
acetylcholine	ach	C7H16NO2	-25.26	2.03074
(E)-4-oxonon-2-enal	CE2577	C9H14O2	-33.47	0.811896
(9Z,12Z,15Z)-octadecatrienoate	lnlnca	C18H29O2	6.25	1.70393
D-tagatofuranose 6-phosphate	HC00664	C6H11O9P	-431.67	1.3115
Glyceric acid 1,3-biphosphate	13dpg	C3H4O10P2	-586.8	0.359716
UMP	ump	C9H11N2O9P	-397.77	1.88329
L-arabinitol	abt	C5H12O5	-189.02	0.79901
tryptamine	trypta	C10H13N2	64.35	2.18268
5alpha-cholest-7-en-3beta-ol	lthstrl	C27H46O	15.57	6.9016
S-(11-hydroxy-9-deoxy-delta12-PGD2)-glutathione	CE6244	C30H49N3O10S	-309.97	2.24115
S-(11-OH-9-deoxy-delta9,12-PGD2)-glutathione	CE6245	C30H47N3O10S	-273.33	3.09003
S-(9-deoxy-delta12-PGD2)-glutathione	CE6241	C30H47N3O10S	-303.41	2.19707
S-(9-deoxy-delta9,12-PGD2)-glutathione	CE6243	C30H45N3O10S	-268.32	3.06761
S-(PGA1)-glutathione	C11304	C30H47N3O10S	-305.21	2.21847
S-(PGA2)-glutathione	CE6235	C30H45N3O10S	-282.85	2.2855
S-(PGJ2)-glutathione	CE6242	C30H45N3O10S	-282.85	2.2855
cis-aconitate	HC00342	C6H3O6	-222.28	0.750199
N(2)-acetyl-L-ornithine	acorn	C7H14N2O3	-115.26	0.757717
5-Hydroxytryptophol	CE1918	C10H11NO2	-9.16	2.09992
7,12-dimethyltetraphene	CN0020	C20H16	59.433	5.84293
Sodium 2-O-L-rhamnopyranosyl-4-deoxy-alpha-L-threo-hex-4-eno-pyranosiduronate	HC01787	C12H17O10	-333.32	2.66504
Somatostatin fragment 3-14	CE5783	C72H100N16O17S2	-362	8.55712
Spermine dialdehyde	CE1936	C10H22N2O2	-35.94	1.95983
ADP-alpha-D-mannose	adpman	C16H24N5O15P2	-641.43	3.63643
aflatoxin B1 exo-8,9-epoxide	eaflatoxin	C17H12O7	-142.15	5.4943
Stearidonyl carnitine	strdnccrn	C25H41NO4	12.08	2.94071
O-octadecanoyl-(R)-carnitine	stcrn	C25H49NO4	-77.36	2.57419
isopentenyl diphosphate	ipdp	C5H10O7P2	-439.84	0.57919
chenodeoxycholoyl-CoA	dcholcoa	C45H71N7O19P3S	-844.03	8.22965
(6Z,9Z,12Z)-octadecatrienoyl-CoA	lnlncgcoa	C39H61N7O17P3S	-711.63	3.75935
Tetracosahexaenoyl CoA	tethex3coa	C45H67N7O17P3S	-634.83	4.52301
Tetracosatetraenoyl CoA	tettet6coa	C45H71N7O17P3S	-679.55	4.10884
O-tetradecanoyl-(R)-carnitine	tdcrn|ttdcrn	C21H41NO4	-83.84	2.37481
ubiquinone-10	q10	C59H90O4	220.13	5.85555
21-hydroxyprogesterone	11docrtstrn	C21H30O3	-51.77	6.87477
2,5-dihydroxybenzoate	HC00460	C7H5O4	-132.01	1.0939
25-hydroxycholesterol	xol25oh	C27H46O2	-23.89	6.90639
corticosterone	crtstrn	C21H30O4	-91.61	6.82165
propanoyl-CoA	ppcoa	C24H37N7O17P3S	-803.01	3.22934
gamma-glutamyl-beta-aminopropiononitrile	HC01700	C8H13N3O3	-100.49	4.98339
glyceraldehyde	glyald	C3H6O3	-106.7	0.348594
11-cis-retinol	retinol_cis_11	C20H30O	70.9	2.66618
thromboxane B2	HC02180	C20H33O6	-156.07	1.80055
O-tiglylcarnitine	c51crn	C12H21NO4	-79.98	2.13025
Timnodonyl CoA	tmndnccoa	C41H61N7O17P3S	-663.67	4.17352
5beta-cholestane-3alpha,7alpha-diol	xol7ah2	C27H48O2	-43.65	7.16108
(3E)-hexenoyl-CoA	hexe3coa	C27H41N7O17P3S	-775.79	3.28307
trans-4,5-epoxy-2(E)-decenal	CE2061	C10H16O2	-16.04	1.97175
(2E)-hexadecenoylcarnitine	hdd2crn	C23H43NO4	-59.79	2.43549
tridecanoyl-CoA(4-)	tridcoa	C34H57N7O17P3S	-786.81	3.50411
hexadecanoyl-CoA	pmtcoa	C37H63N7O17P3S	-781.95	3.62415
L-xylonate	xylnt	C5H9O6	-232.24	0.696223
sulfuric acid [4-(2-aminoethyl)phenyl] ester	tymsf	C8H11NO4S	-125.39	1.12737
undecanoyl-CoA	undcoa	C32H53N7O17P3S	-790.05	3.43299
leukotriene D4	leuktrD4	C25H39N2O6S	-116.83	2.55219
Uridine diphosphate glucose	udpg	C15H22N2O17P2	-762.55	3.11975
lithocholate	C03990|HC02191	C24H39O3	-86.31	7.1938
all-trans-3,4-didehydro retinol	CE1162	C20H28O	76.64	2.92299
trans-caffeate	34dhcinm	C9H7O4	-111.23	1.26745
Xanthurenate-8-O-beta-D-glucoside	CE2947	C16H16NO9	-256.77	2.32946
L-glutamate	glu_L	C5H8NO4	-164.13	0.376755
D-glucopyranose 1-phosphate(2-)	g1p	C6H11O9P	-430.78	1.50566
L-ascorbate	ascb_L	C6H8O6	-209.22	1.03211
glycerol	glyc	C3H8O3	-116.18	0.443991
(6R)-5,6,7,8-tetrahydrobiopterin	thbpt	C9H15N5O3	-44.57	2.61365
isocitrate	icit	C6H5O7	-279.02	0.477608
L-ornithine	orn	C5H13N2O2	-85.66	0.508698
1D-myo-inositol 1,3,4,5,6-pentakisphosphate	mi13456p	C6H7O21P5	-1282.46	1.52562
cortisone	cortsn	C21H28O5	-124.22	6.83963
(S)-2-amino-6-oxohexanoate	L2aadp6sa	C6H11NO3	-109.81	0.412821
(S)-methylmalonyl-CoA	mmcoa_S	C25H36N7O19P3S	-882.65	3.22661
phosphate	pi	HO4P	-261.974	0.5
choline	chol	C5H14NO	12.19	1.9694
5-phospho-beta-D-ribosylaminium(1-)	pram	C5H11NO7P	-358.87	1.30193
beta-D-fructofuranose 1,6-bisphosphate	fdp	C6H10O12P2	-644.17	1.29798
Mevalonate-5-phosphate	5pmev	C6H10O7P	-370.27	0.472803
(3E)-decenoyl-CoA	CE5121|dece3coa	C31H49N7O17P3S	-769.31	3.37568
(S)-3-sulfolactate	sl_L	C3H4O6S	-241.653	0.776531
Hexadecenoyl-CoA (n-C16:1CoA)	HC10852	C37H61N7O17P3S	-759.59	3.57531
L-erythro-7,8-dihydrobiopterin	CE2705|dhbpt	C9H13N5O3	-35.76	2.71007
(2S,3S)-2-methylcitrate	2mcit	C7H7O7	-280.63	0.508496
prostaglandin D2	prostgd2	C20H31O5	-112.91	1.45179
quinoline-4,6-diol	46dhoxquin	C9H7NO2	-16.88	1.65327
quinoline-4,8-diol	48dhoxquin	C9H7NO2	-16.88	1.65327
N-acetyl-beta-D-mannosamine	acmana	C8H15NO6	-212.63	1.63473
(R)-lactaldehyde	lald_D	C3H6O2	-70.47	0.279396
aldehydo-D-xylose	xyl_D	C5H10O5	-179.54	0.706613
S(8)-(2-methylbutanoyl)dihydrolipoamide	HC01376	C13H25NO2S2	-58.134	1.42896
decanedioate	sebacid	C10H16O4	-153.24	0.736648
Delta(1)-piperideine-2-carboxylate	1pipdn2c	C6H9NO2	-57.33	1.59369
3-Methylglutaconyl-CoA	3mgcoa	C27H38N7O19P3S	-859.16	3.27298
5-formimidoyltetrahydrofolate	5forthf	C20H22N8O6	-106.95	3.2377
cholesterol sulfate	chsterols	C27H45O4S	-98.93	6.93566
6-amino-2-oxohexanoate	6a2ohxnt	C6H11NO3	-108.81	0.489865
3,3,5-triiodo-L-thyronine sulfate	triodthysuf	C15H11NO7SI3	-138.75	4.50871
succinyl-CoA	succoa	C25H36N7O19P3S	-880.84	3.23994
ubiquinol-10	q10h2	C59H92O4	176.98	5.54507
L-cystine	Lcystin	C6H12N2O4S2	-159.61	1.32944
Docosa-4,7,10,13,16-pentaenoyl CoA	dcsptn1coa	C43H65N7O17P3S	-660.43	4.22857
L-gulono-1,4-lactone	gullac	C6H10O6	-215.78	1.15083
1D-myo-inositol 1,3,4,6-tetrakisphosphate	mi1346p	C6H8O18P4	-1069.96	1.46547
fumarate	fum	C4H2O4	-143.7	0.716896
9,10-dihydroxy-(12Z)-octadecenoate	CE2047	C18H33O4	-114.55	1.23518
2-deoxyinosine	din	C10H13N4O4	-83.46	2.38711
L-tryptophan	trp_L	C11H12N2O2	-15.29	2.18556
4-(trimethylamino)butanal	4tmeabut	C7H16NO	24.91	1.98194
cholesta-5,7,24-trien-3beta-ol	CE2321|ddsmsterol	C27H42O	51.93	6.8266
5-oxo-(6E,8Z,11Z,14Z)-eicosatetraenoate	CE2084	C20H29O3	-4.54	2.15923
(2E)-2-methylpropenoyl-CoA	2mp2coa	C25H37N7O17P3S	-783.61	3.26169
S-formylglutathionate(1-)	Sfglutth	C11H16N3O7S	-253.14	1.66276
(2E)-octadecenoyl-CoA	od2coa	C39H65N7O17P3S	-757.9	3.66419
(4R)-limonene	limnen	C10H16	53.49	1.36417
Putreanine	CE2072	C7H17N2O2	-73.68	1.06689
1-pyrroline-2-carboxylate	1p2cbxl	C5H7NO2	-60.51	1.45354
2,3-diketogulonate	23doguln	C6H7O7	-247.7	0.721184
11-dehydro-thromboxane B2	CE1447	C20H31O6	-153.81	1.62536
(5Z,8Z,10E,12R,14Z)-12-hydroperoxyeicosatetraenoate	12RHPET	C20H31O4	-34.21	2.18587
13-hydroxy-alpha-tocopherol	CE5842	C29H50O3	-58.84	2.42952
L-phenylalanine	phe_L	C9H11NO2	-51.05	0.826997
15-Deoxy-d-12,14-PGJ2	CE4877	C20H27O3	6.05	2.7281
D-aspartate	asp_D	C4H6NO4	-165.75	0.3447
D-lysine	lys_L	C6H15N2O2	-84.04	0.559228
(8Z,11Z,14Z,17Z)-eicosatetraenoyl-CoA	CE4814|eicostetcoa	C41H63N7O17P3S	-686.03	3.97146
(2E)-docosenoyl-CoA	CE2242	C43H73N7O17P3S	-751.42	3.84487
(S)-malate	mal_L	C4H4O5	-201	0.310287
2-decaprenyl-6-methoxy-1,4-benzoquinone	2dp6mobq	C57H86O3	222.7	5.30758
2-decaprenyl-6-methoxy-3-methyl-1,4-benzoquinone	2dp6mobq_me|2dpmhobq	C58H88O3	243.74	5.75847
(7Z,10Z,13Z,16Z)-docosatetraenoyl-CoA	CE4829|adrncoa	C43H67N7O17P3S	-682.79	4.03691
3-hydroxy-N(6),N(6),N(6)-trimethyl-L-lysine	3htmelys	C9H21N2O3	-65.38	2.01531
4-methylpentanal	4mptnl	C6H12O	-29.38	0.358698
7,8-dihydromonapterin	HC01361	C9H13N5O4	-58.48	2.58226
3,5-diiodo-L-thyronine	CE2872	C15H13NO4I2	-42.87	3.29657
3alpha-hydroxy-5alpha-androstan-17-one	andrstrn	C19H30O2	-42.82	7.18123
3-hydroxyhexadecenoylcarnitine	3hdececrn|3hdececrn	C23H43NO5	-96.28	2.39833
(R)-lipoamide	lpam	C8H15NOS2	-21.54	1.63427
calcitriol	1a25dhvitd3	C27H44O3	32.58	7.48077
Decanedioyl-CoA	sebcoa	C31H48N7O19P3S	-871.12	3.39334
9-cis-retinoate	CE1617	C20H27O2	26.13	2.67485
5-hydroxyisourate	C11821	C5H3N4O4	-103.59	3.72787
thyroxine	thyox_L	C15H11NO4I4	-5.63	5.67965
(S)-3-hydroxy-2-methylpropanoate	3hmp	C4H7O3	-121.55	0.266825
2-(5Z,8Z,11Z,14Z-eicosatetraenoyl)-glycerol	C13856	C23H38O4	-35.03	2.26606
hexacosanoyl-CoA	hexccoa	C47H83N7O17P3S	-765.75	4.12176
N-acetyl-alpha-D-galactosamine	acgal	C8H15NO6	-212.63	1.63473
(3S)-citramalyl-CoA	citmcoa_L	C26H38N7O20P3S	-920.49	3.28432
(R)-dihydrolipoamide	dhlam	C8H17NOS2	-27.348	1.47715
N-formyl-L-kynurenine zwitterion	Lfmkynr	C11H12N2O4	-113.18	1.13999
calciol	vitd3	C27H44O	111.88	7.51653
(11E)-octadecenoyl-CoA	vacccoa	C39H65N7O17P3S	-756.35	3.65632
3-hydroxyicosanoyl-CoA	CE2247	C41H71N7O18P3S	-813.51	3.77869
(20R)-20-hydroxypregn-4-en-3-one	aprgstrn	C21H32O2	-23.56	6.87788
Leucyl-leucine	leuleu	C12H24N2O3	-112.59	1.03196
3-hydroxydocosanoyl-CoA	CE2246	C43H75N7O18P3S	-810.27	3.87538
5beta-cholestane-3alpha,7alpha,12alpha,26-tetrol	xoltetrol	C27H48O4	-119.72	7.12952
3-Keto-4-methylzymosterol	4mzym_int2|HC02109	C28H44O	50.76	6.87013
3-hydroxytetracosanoyl-CoA	CE2249	C45H79N7O18P3S	-807.03	3.97747
3,4-dihydroxymandelaldehyde	34dhmald	C8H8O4	-114.18	1.12089
GT3	gt3_hs	C65H107N4O37	-1182.44	7.7076
maltose	malt	C12H22O11	-376.76	3.02215
4alpha-methyl-5alpha-cholesta-8,24-dien-3beta-ol	HC02110	C28H46O	44.2	6.88205
6-lactoyl-5,6,7,8-tetrahydropterin	HC01254	C9H13N5O3	-36.55	2.59725
GDP-beta-L-fucose	gdpfuc	C16H24N5O15P2	-659.07	3.46011
3-Methoxy-4-hydroxyphenylglycolaldehyde	3m4hpga	C9H10O4	-99.53	1.1642
4alpha-Methylzymosterol-4-carboxylate	HC02108	C29H45O3	-36.57	6.87881
(2E)-butenoyl-CoA	b2coa	C25H37N7O17P3S	-780.58	3.25888
Paclitaxel	taxol	C47H51NO14	-397.7	12.7288
taurocholate	tchola	C26H44NO7S	-235.602	7.1783
(15S)-hydroperoxy-(5Z,8Z,11Z,13E)-eicosatetraenoate	15HPET	C20H31O4	-34.21	2.18587
butanoyl-CoA	btcoa	C25H39N7O17P3S	-801.39	3.2472
(R)-lipoyl-AMP	CE5656	C18H26N5O8PS2	-286.83	3.16985
D-ribose	rib_D	C5H10O5	-181.62	1.34975
9-cis-retinol	retinol_9_cis	C20H30O	70.9	2.66618
alpha-N-acetylneuraminosyl-(2->3)-[beta-D-galactosyl-(1->3)-N-acetyl-beta-D-galactosaminyl-(1->4)]-beta-D-galactosyl-(1->4)-beta... <Preview truncated at 128 characters>	gm1_hs	C73H130N3O31	-934.63	8.18386
UDP-alpha-D-xylose	udpxyl	C14H20N2O16P2	-724.33	2.96697
2-hydroxy-17beta-estradiol	C05301	C18H24O3	-63.02	4.35735
3,4-dihydroxyphenylethyleneglycol	34dhoxpeg	C8H10O4	-123.66	1.16118
N-[(R)-pantothenoyl]-L-cysteinate	HC01231	C12H21N2O6S	-214.784	1.58384
(6S)-5-methyl-5,6,7,8-tetrahydrofolate	5mthf	C20H23N7O6	-101.7	2.85054
ADP-D-ribose 2-phosphate(4-)	adprbp	C15H21N5O17P3	-817.27	3.484
1-(5-phosphoribosyl)-4-succinamido-5-aminoimidazole	25aics	C12H19N5O9P	-377.53	2.10981
N(2)-phenylacetyl-L-glutaminate	pheacgln	C13H15N2O4	-114.42	1.3023
N-acetylneuraminic acid 9-phosphate	acnamp	C11H17NO12P	-538.9	1.51476
vanillylmandelic acid	3mox4hoxm	C9H9O5	-152.23	1.15792
3,4-dihydroxymandelic acid	34dhoxmand	C8H7O5	-166.88	1.11437
(R)-dihydrolipoate	C02147	C8H15O2S2	-69.788	1.38969
(2S,5R)-5-hydroxy-L-lysine	pcollg5hlys	C6H15N2O3	-122.08	0.587262
3-ketolactose	HC01446	C12H20O11	-370.2	2.845
S-succinyldihydrolipoamide	HC00695	C12H20NO4S2	-137.394	1.43253
aflatoxin B1	aflatoxin	C17H12O6	-108.23	4.09231
3-(4-deoxy-beta-D-gluc-4-enuronosyl)-N-acetyl-D-glucosamine	ha_pre1	C14H20NO11	-363.9	2.74388
(3Z)-dodecenoyl-CoA	dd3coa	C33H53N7O17P3S	-766.07	3.43455
deoxycholoyl-CoA	CE1589	C45H71N7O19P3S	-844.03	8.22965
alpha-D-Gal-(1->3)-beta-D-Gal-(1->4)-beta-D-GlcNAc-(1->3)-beta-D-Gal-(1->4)-beta-D-Glc-(11)-Cer	acngalacglcgalgluside_hs	C52H92N2O28	-852.43	7.89515
D-ribulose	rbl_D	C5H10O5	-180.95	1.22448
alpha-L-fucosyl-(1->2)-beta-D-galactosyl-(1->4)-N-acetyl-beta-D-glucosaminyl-(1->3)-[alpha-L-fucosyl-(1->2)-beta-D-galactosyl-(1... <Preview truncated at 128 characters>	fucfucgalacglc13galacglcgal14acglcgalgluside_hs|fucfucgalacglcgalacglcgal14acglcgalgluside_hs	C86H148N4O51	-1561.07	15.4023
biliverdin	biliverd	C33H32N4O6	19.87	8.40619
beta-tocopherol	bvite	C28H48O2	-20.98	2.24563
calcitetrol	1a2425thvitd3	C27H44O4	-5.46	7.49031
leukotriene A4	leuktrA4	C20H29O3	6.45	2.89857
prostaglandin A1	C04685|HC02202	C20H31O4	-86.42	1.31966
prostaglandin C1	HC02206	C20H31O4	-88.11	1.28608
8-hydroxy-(11S,12S)-epoxy-(5Z,9E,14Z)-eicosatrienoate	C04849	C20H31O4	-44.31	2.496
3-hydroxyisovaleryl-CoA	3ivcoa	C26H41N7O18P3S	-841.04	3.29509
17alpha-hydroxypregnenolone	17ahprgnlone	C21H32O3	-59.72	6.88443
vitamin D2	vitd2	C28H44O	134.05	7.57334
bilirubin	bilirub	C33H34N4O6	-17.47	6.4628
(5Z,9E,12S,14Z)-8,11,12-trihydroxyicosa-5,9,14-trienoate	C04843	C20H33O5	-104.63	1.76366
hexanoyl-CoA	HC01409	C27H43N7O17P3S	-798.15	3.28965
4,4-dimethyl-5alpha-cholest-8-en-3beta-ol	CE2314	C29H50O	21.08	6.88151
(8Z,11Z,14Z)-eicosatrienoate	CE2516	C20H33O2	9.49	1.80072
alpha-maltotetraose	maltttr	C24H42O21	-693.72	6.03434
hyaluronan	ha	C14H22NO12	-414.33	3.01805
isomaltose	HC00229	C12H22O11	-376.76	3.02215
presqualene diphosphate	HC01118	C30H50O7P2	-302.87	3.09299
gamma-Glu-Ala(1-)	gluala	C8H13N2O5	-194.9	0.801736
D-xylulose	xylu_D|xylu_L	C5H10O5	-180.95	1.22448
secalciferol	2425dhvitd3	C27H44O3	34.38	7.52831
26-hydroxycholesterol	xol27oh	C27H46O2	-20.66	6.90121
leukotriene B4	leuktrB4	C20H31O4	-53.87	2.26386
(2E)-dodecenoyl-CoA	dd2coa	C33H53N7O17P3S	-767.62	3.44292
prostaglandin E2	prostge2	C20H31O5	-112.91	1.45179
cholesta-5,7-dien-3beta-ol	7dhchsterol	C27H44O	30.13	6.8189
(3S)-hydroxyhexanoyl-CoA	HC01407	C27H43N7O18P3S	-836.19	3.29013
(3S)-hydroxyoctanoyl-CoA	HC01405	C29H47N7O18P3S	-832.95	3.33666
(3S)-hydroxytetradecanoyl-CoA	3htdcoa|HC01399	C35H59N7O18P3S	-823.23	3.52539
S(8)-(2-methylpropanoyl)dihydrolipoamide	2mpdhl	C12H23NO2S2	-59.754	1.39346
2-aminomuconate 6-semialdehyde	am6sa	C6H7NO3	-73.57	1.07977
20-carboxy-leukotriene B4	leuktrB4wcooh	C20H28O6	-133.32	2.26939
calcidiol	25hvitd3	C27H44O2	72.42	7.52093
S(8)-aminomethyldihydrolipoamide	alpam	C9H21N2OS2	-22.464	1.28636
6beta,17beta-dihydroxyandrost-4-en-3-one	6htststerone	C19H28O3	-64.83	6.81871
(3S)-hydroxyhexadecanoyl-CoA	3hexdcoa|HC01397	C37H63N7O18P3S	-819.99	3.60325
5alpha-cholesta-7,24-dien-3beta-ol	chlstol	C27H44O	37.37	6.9092
Gly-Phe zwitterion	glyphe	C11H14N2O3	-81.63	1.06103
4-hydroxy-2-oxoglutarate	4h2oglt	C5H4O6	-226.94	0.402699
3alpha,7alpha,12alpha-trihydroxy-5beta-cholestan-26-al	thcholst	C27H46O4	-110.24	7.11982
2-deoxy-D-ribofuranose	drib	C5H10O4	-141.78	1.20213
androstan-3alpha,17beta-diol	CE2209	C19H32O2	-49.38	7.18835
hexanedioyl-CoA	adpcoa	C27H40N7O19P3S	-877.6	3.28249
taurodeoxycholate	C05463|tdechola	C26H44NO6S	-195.762	7.21368
(4Z,7Z,10Z,13Z,16Z,19Z)-docosahexaenoyl-CoA	c226coa	C43H63N7O17P3S	-638.07	4.47158
keto-D-tagatose	tagat_D	C6H12O6	-217.61	1.3695
3,7,11,15-tetramethylhexadecanoyl-CoA	phytcoa	C41H71N7O17P3S	-782.71	3.61406
2-hydroxyphytanoyl-CoA	CE5123|phyt2ohcoa	C41H71N7O18P3S	-820.75	3.62758
7alpha,26-dihydroxycholesterol	CE5530|xoltri27	C27H46O3	-60.5	6.85742
lysophosphatidylcholine	lpchol_hs	C10H22NO7P	-292.44	2.10892
leukoaminochrome	CE5665	C8H9NO2	-33.16	1.59276
3beta-sulfooxy-androst-5-en-17-one	dheas	C19H27O5S	-137.94	6.90189
(9Z,12Z,15Z)-octadecatrienoyl-CoA	lnlncacoa	C39H61N7O17P3S	-711.63	3.75935
9-O-acetyl-alpha-N-acetylneuraminosyl-(2->8)-alpha-N-acetylneuraminosyl-(2->3)-beta-D-galactosyl-(1->4)-beta-D-glucosyl-(11)-ce... <Preview truncated at 128 characters>	oagd3_hs	C56H93N3O30	-953.29	6.23342
alpha-L-fucosyl-(1->2)-beta-D-galactosyl-(1->4)-N-acetyl-beta-D-glucosaminyl-(1->3)-beta-D-galactosyl-(1->4)-N-acetyl-beta-D-glu... <Preview truncated at 128 characters>	fucgalacglcgal14acglcgalgluside_hs	C66H115N3O37	-1127.51	10.8951
alpha-Neu5Ac-(2->3)-beta-D-Gal-(1->4)-beta-D-GlcNAc-(1->3)-beta-D-Gal-(1->4)-beta-D-GlcNAc-(1->3)-beta-D-Gal-(1->4)-beta-D-Glc-(... <Preview truncated at 128 characters>	acngalacglcgal14acglcgalgluside_hs	C71H121N4O41	-1271.86	10.8061
beta-D-Gal-(1->3)-[alpha-Neu5Ac-(2->6)]-D-GalNAc-(1->4)-beta-D-Gal-(1->4)-beta-D-Glc-(11)-Cer	gm1a_hs	C57H98N3O31	-960.55	7.78215
beta-D-Gal-(1->4)-beta-D-GlcNAc-(1->3)-beta-D-Gal-(1->4)-beta-D-GlcNAc-(1->3)-beta-D-Gal-(1->4)-beta-D-GlcNAc-(1->3)-beta-D-Gal-... <Preview truncated at 128 characters>	galacglc13galacglcgal14acglcgalgluside_hs	C74H128N4O43	-1316.57	12.5099
maltoheptaose	malthp	C42H72O36	-1166.84	9.29787
neurotensin	C01836	C78H122N21O20	-505.75	9.60173
somatostatin	CE5782	C76H106N18O19S2	-424.97	9.73014
PA6	s2l2fn2m2masn	C9H15O8P	-373.37	0.790402
a 1,2-diacyl-sn-glycero-3-phospho-(1D-myo-inositol 3-phosphate)	pail3p_hs	C11H15O16P2	-782.84	1.50143
a 1,2-diacyl-sn-glycero-3-phospho-(1D-myo-inositol-3,4,5-trisphosphate)	pail345p_hs	C12H17O22P4	-1201.16	1.71857
mono(glucosyluronic acid)bilirubin(2-)	bilglcur	C39H42N4O12	-194.17	7.77871
digalactosylceramide	digalside_hs	C55H105NO13	-345.38	4.63979
benzothiazine	CE1264	C8H7NS	52.26	1.75978
Kinetensin	CE5786	C56H88N17O11	-198.38	6.96599
a 1,2-diacyl-sn-glycero-3-phospho-(1D-myo-inositol)	pail_hs	C11H18O13P	-511.34	1.75956
Neuromedin B	CE5794	C52H74N15O12S	-225.07	7.62215
Neuromedin N	CE5797	C32H51N5O7	-179.91	2.88075
nicotinic acid mononucleotide	nicrnt	C11H14NO9P	-394.11	1.97184
Vaccenyl carnitine	ocdececrn|vacccrn	C25H47NO4	-55	2.51725

## Sheet: Thermo Recon3D
Name	model IDs	Formula	deltaG	deltaG error
10-Formyltetrahydrofolate	10fthf	C20H21N7O7	-132.58	3.08403
11-Deoxycortisol	11docrtsl	C21H30O4	-90.94	6.88766
11-Deoxycorticosterone	11docrtstrn	C21H30O3	-51.77	6.87477
Trimethylenediaminium	13dampp	C3H12N2	-7.64	0.472275
Water	h2o	H2O	-56.687	0.5
Oxygen	o2	O2	3.9197	0.5
Beta-Aminopropion Aldehyde	bamppald	C3H8NO	-33.41	0.310076
Hydrogen Peroxide	h2o2	H2O2	-32.05	0.5
Ammonium	nh4	H4N	-18.97	0.5
24R,25-Dihyoxyvitamin D2	2425dhvitd2	C28H44O3	55.13	7.59279
Proton	h	H	-9.53	0
Nicotinamide Adenine Dinucleotide Phosphate - Reduced	nadph	C21H26N7O17P3	-736.82	4.25788
1-Alpha,24R,25-Trihydroxyvitamin D2	1a2425thvitd2	C28H44O4	15.29	7.55512
Nicotinamide Adenine Dinucleotide Phosphate	nadp	C21H26N7O17P3	-741.89	4.28283
(24R)-24,25-Dihydroxycalciol	2425dhvitd3	C27H44O3	34.38	7.52831
1-Alpha,25-Dihydroxyvitamin D2	1a25dhvitd2	C28H44O3	54.75	7.53475
Calcitriol	1a25dhvitd3	C27H44O3	32.58	7.48077
Adenosine Triphosphate	atp	C10H13N5O13P3	-673.85	3.04314
Adenosine Diphosphate	adp	C10H13N5O10P2	-465.85	3.03579
Orthophosphate	pi	HO4P	-261.974	0.5
1-Piperideine-2-Carboxylate	1pipdn2c	C6H9NO2	-57.33	1.59369
Nicotinamide Adenine Dinucleotide - Reduced	nadh	C21H27N7O14P2	-524.32	4.26795
Nicotinamide Adenine Dinucleotide	nad	C21H27N7O14P2	-529.39	4.29284
25-Hydroxyvitamin D2	25hvitd2	C28H44O2	94.59	7.57462
Calcidiol	25hvitd3	C27H44O2	72.42	7.52093
2-Aminoacrylic Acid	2amac	C3H5NO2	-68.33	0.600764
Pyruvate	pyr	C3H3O3	-112.69	0.300152
3-Phosphoadenylyl Sulfate	paps	C10H11N5O13P2S	-580.35	3.10735
L-Cysteic Acid	Lcyst	C3H6NO5S	-206.402	0.790911
Adenosine 3,5-Bismonophosphate	pap	C10H11N5O10P2	-470.35	3.03799
L-2-Aminoadipate	L2aadp	C6H10NO4	-162.51	0.424839
2-Oxoglutarate	akg	C5H4O5	-188.9	0.38211
2-Deoxy-D-Ribose 1-Phosphate	2dr1p	C5H9O7P	-354.28	1.17941
2-Deoxy-D-Ribose	drib	C5H10O4	-141.78	1.20213
2-Hydroxybutyrate	2hb	C4H7O3	-121.55	0.266825
2-Oxobutanoate	2obut	C4H5O3	-111.07	0.31273
Bicarbonate	hco3	CHO3	-140.26	0.5
2-Methylcitrate	2mcit	C7H7O7	-280.63	0.508496
2-Oxoadipate	2oxoadp	C6H6O5	-187.28	0.429596
Coenzyme A	coa	C21H32N7O16P3S	-751.994	3.45208
Carbon Dioxide	co2	CO2	-92.26	0.5
Glutaryl Coenzyme A	glutcoa	C26H37N7O19P3S	-860.42	3.57657
3,4-Dihydroxymandelaldehyde	34dhmald	C8H8O4	-114.18	1.12089
3,4-Dihydroxyphenylethyleneglycol	34dhoxpeg	C8H10O4	-123.66	1.16118
(3,4-Dihydroxyphenyl)Acetate	34dhpha	C8H7O4	-128.84	1.07086
S-Adenosyl-L-Methionine	amet	C15H24N6O5S	-66.43	3.60163
S-Adenosyl-L-Homocysteine	ahcys	C14H20N6O5S	-76.11	3.13995
Homovanillate	homoval	C9H9O4	-114.19	1.13024
L-Dopa	34dhphe	C9H11NO4	-130.01	1.09934
3,4-Dihydroxyphenylacetaldehyde	34dhpac	C8H8O3	-76.14	1.07764
3,4-Dihydroxymandelate	34dhoxmand	C8H7O5	-166.88	1.11437
3-(4-Hydroxyphenyl)Pyruvate	34hpp	C9H7O4	-115.3	0.90349
3-(4-Hydroxyphenyl)Lactate	34hpl	C9H9O4	-125.78	0.906335
Homogentisate	hgentis	C8H7O4	-128.84	1.07086
3,5-Cyclic Guanosine Monophosphate	35cgmp	C10H11N5O7P	-242.32	3.56573
(S)-3-Aminoisobutyric Acid	3aib	C4H9NO2	-86.3	0.306163
2-Methyl-3-Oxopropanoate	2mop	C4H5O3	-112.07	0.27296
L-Glutamate	glu_L	C5H8NO4	-164.13	0.376755
3-Decaprenyl-4-Hydroxybenzoate	3dphb	C57H85O3	185.12	5.17199
3-Decaprenyl-4,5-Dihdydroxybenzoate	3dpdhb	C57H85O4	145.64	5.23279
(2S)-1-Hydroxy-3-Oxooctadecan-2-Aminium	3dsphgn	C18H38NO2	-50.42	1.36252
Sphinganine	sphgn	C18H40NO2	-58.44	1.39353
3-Hydroxyanthranilate	3hanthrn	C7H6NO3	-88.47	1.12185
Cis,Cis-2-Amino-3-(3-Oxoprop-1-Enyl)But-2-Enedioate	cmusa	C7H6NO5	-155.32	1.28987
Crotonoyl Coenzyme A	b2coa	C25H36N7O17P3S	-761.78	3.57546
(R)-3-Hydroxybutanoyl Coenzyme A	3hbcoa_R	C25H38N7O18P3S	-820.63	3.56957
(S)-3-Hydroxyisobutyryl Coenzyme A	3hibutcoa	C25H38N7O18P3S	-820.63	3.56957
3-Hydroxy-2-Methylpropanoate	3hmp	C4H7O3	-121.55	0.266825
3-Hydroxy-L-Kynurenine	hLkynr	C10H12N2O4	-116.42	1.1664
4-(2-Amino-3-Hydroxyphenyl)-2,4-Dioxobutanoate	42A3HP24DB	C10H8NO5	-141.19	1.19556
Dopamine	dopa	C8H12NO2	-50.37	1.0936
3-Hydroxypropionate	3hpp	C3H5O3	-121.36	0.242966
(4-Hydroxy-3-Methoxyphenyl)Acetaldehyde	3mox4hpac	C9H10O3	-61.49	1.13667
3-Methylimidazoleacetic Acid	3mlda	C6H7N2O2	-32.19	1.15289
3-Methyl-2-Oxobutanoate	3mob	C5H7O3	-111.26	0.38619
3-Methyl-2-Oxopentanoate	3mop	C6H9O3	-109.64	0.396045
3-Methoxy-4-Hydroxyphenylglycolaldehyde	3m4hpga	C9H10O4	-99.53	1.1642
3-Methoxy-4-Hydroxymandelate	3mox4hoxm	C9H9O5	-152.23	1.15792
3-Methoxytyramine	3moxtyr	C9H14NO2	-35.72	1.15181
Adenosine	adn	C10H13N5O4	-45.35	3.04224
L-Aspartate	asp_L	C4H6NO4	-165.75	0.3447
Sulfite	so3	HO3S	-126.15	0.5
Adrenaline	adrnl	C9H14NO3	-79.86	1.43495
Methylammonium	mma	CH6N	-9.55	0.5
Norepinephrine	nrpphr	C8H12NO3	-88.41	1.12943
4-Aminobutanoate	4abut	C4H9NO2	-84.49	0.346578
P-Coumaroyl Coenzyme A	coucoa	C30H38N7O18P3S	-770.83	3.70053
4-Hydroxybenzoyl Coenzyme A	4hbzcoa	C28H36N7O18P3S	-791.61	3.64474
Acetyl Coenzyme A	accoa	C23H34N7O17P3S	-785.83	3.53441
4-Hydroxybenzoate	4hbz	C7H5O3	-92.53	0.894593
4-Hydroxy Debrisoquine	4hdebrisoquine	C10H14N3O	20.2	2.12541
L-4-Hydroxyglutamic Semialdehyde	4hglusa	C5H9NO4	-149.47	0.441423
Erythro-4-Hydroxy-L-Glutamate	e4hglu	C5H8NO5	-202.17	0.452682
(4-Hydroxyphenyl)Acetaldehyde	4hoxpacd	C8H8O2	-36.66	0.874632
4-Hydroxyphenylacetate	4hphac	C8H7O3	-89.36	0.86626
4-Methyl-2-Oxopentanoate	4mop	C6H9O3	-109.64	0.396045
4-Methylpentanal	4mptnl	C6H12O	-29.38	0.358698
4-Pyridoxate	4pyrdx	C8H8NO4	-112.2	1.66664
5Alpha-Dihydrotestosterone Glucuronide	5adtststeroneglc	C25H37O8	-244.52	7.37038
5Alpha-Dihydrotestosterone Sulfate	5adtststerones	C19H29O5S	-157.32	7.21397
17Beta-Hydroxy-5Alpha-Androstan-3-One	5adtststerone	C19H30O2	-42.82	7.18123
5-Amino-4-Oxopentanoate	5aop	C5H9NO3	-112.89	0.390534
Pentaglutamyl Folate (Dhf)	5dhf	C39H48N11O18	-507.45	3.70104
5-Formyltetrahydrofolate	5fthf	C20H21N7O7	-130.56	2.92215
5-Hydroxy-L-Tryptophan	5htrp	C11H12N2O3	-64.48	1.57029
Serotonin	srtn	C10H13N2O	15.16	1.56627
(5-Hydroxyindol-3-Yl)Acetaldehyde	5hoxindact	C10H9NO2	-10.61	1.55517
5-Hydroxyindoleacetate	5hoxindoa	C10H8NO3	-63.31	1.55048
5-Methyltetrahydrofolate	5mthf	C20H23N7O6	-89.51	2.85668
Pentaglutamyl Folate (Thf)	5thf	C39H50N11O18	-512.3	3.50746
Hexaglutamyl Folate (Dhf)	6dhf	C44H55N12O21	-614.84	3.89114
6-Beta-Hydroxy Testosterone	6htststerone	C19H28O3	-64.83	6.81871
Hexaglutamyl Folate (Thf)	6thf	C44H57N12O21	-619.69	3.7075
Cholesta-5,7-Dien-3Beta-Ol	7dhchsterol	C27H44O	30.13	6.8189
Heptaglutamyl Folate (Dhf)	7dhf	C49H62N13O24	-720.81	4.11089
Heptaglutamyl Folate (Thf)	7thf	C49H64N13O24	-725.66	3.93751
D-Mannose	man	C6H12O6	-218.28	1.54422
(Alpha-D-Mannosyl)2-Beta-D-Mannosyl-N-Acetylglucosamine	m2mn	C26H45NO21	-688.07	6.0345
Beta-1,4-Mannose-N-Acetylglucosamine	mn	C14H25NO11	-371.11	3.05383
Uridine-5-Diphosphate-D-Galactose	udpgal	C15H22N2O17P2	-762.55	3.11975
Uridine Diphosphate	udp	C9H12N2O12P2	-605.77	1.88724
Uridine-5-Diphosphate-N-Acetyl-Alpha-D-Glucosamine	uacgam	C17H25N3O17P2	-756.9	3.23624
Ammonioacetone	aact	C3H8NO	-36.68	0.300676
Methylglyoxal	mthgxl	C3H4O2	-59.99	0.323521
L-Allysine	L2aadp6sa	C6H11NO3	-109.81	0.412821
Uridine-5-Diphosphate-N-Acetyl-D-Galactosamine	udpacgal	C17H25N3O17P2	-756.9	3.23624
Succinic Semialdehyde	sucsal	C4H5O3	-110.26	0.264674
L-Arabinitol	abt	C5H12O5	-189.02	0.79901
L-Xylulose	xylu_L	C5H10O5	-181	0.641005
2-Methylacetoacetyl Coenzyme A	2maacoa	C26H38N7O18P3S	-812.8	3.58779
Propanoyl Coenzyme A	ppcoa	C24H36N7O17P3S	-784.21	3.54855
Acetoacetyl Coenzyme A	aacoa	C25H36N7O18P3S	-812.61	3.58037
Acetoacetate	acac	C4H5O3	-113.53	0.253596
3-Oxodecanoyl Coenzyme A	3odcoa	C31H48N7O18P3S	-802.89	3.7073
Octanoyl Coenzyme A (N-C8:0 Coenzyme A)	occoa	C29H46N7O17P3S	-776.11	3.65028
3-Oxododecanoyl Coenzyme A	3oddcoa	C33H52N7O18P3S	-799.65	3.76508
Decanoyl Coenzyme A (N-C10:0 Coenzyme A)	dcacoa	C31H50N7O17P3S	-772.87	3.70479
3-Oxotetradecanoyl Coenzyme A	3otdcoa	C35H56N7O18P3S	-796.41	3.83003
Lauroyl Coenzyme A	ddcacoa	C33H54N7O17P3S	-769.63	3.76669
3-Oxopalmitoyl Coenzyme A	3ohdcoa	C37H60N7O18P3S	-793.17	3.90182
Myristoyl Coenzyme A	tdcoa	C35H58N7O17P3S	-766.39	3.83564
3-Oxooctadecanoyl Coenzyme A	3ohodcoa	C39H64N7O18P3S	-789.93	3.98006
Palmitoyl Coenzyme A (N-C16:0 Coenzyme A)	pmtcoa	C37H62N7O17P3S	-763.15	3.91127
3-Oxohexacosyl Coenzyme A	3ohxccoa	C47H80N7O18P3S	-776.97	4.35022
Tetracosanoyl Coenzyme A	ttccoa	C45H78N7O17P3S	-750.19	4.27297
Acetaldehyde	acald	C2H4O	-33.4	0.5
Malonyl Coenzyme A	malcoa	C24H33N7O19P3S	-863.66	3.54191
Adenosine Monophosphate	amp	C10H12N5O7P	-257.85	3.03334
Diphosphate	ppi	HO7P2	-480.93	0.5
Propionate	ppa	C3H5O2	-85.13	0.178636
Acetone	acetone	C3H6O	-38.52	0.5
N-Acetyl-D-Galactosamine	acgal	C8H15NO6	-212.63	1.63473
N-Acetyl-D-Galactosamine 1-Phosphate	acgal1p	C8H14NO9P	-425.13	1.60826
Iinosine-5-Triphosphate	itp	C10H12N4O14P3	-729.58	2.75434
Inosine-5-Diphosphate	idp	C10H12N4O11P2	-521.58	2.74622
D-Glucosamine-6-Phosphate	gam6p	C6H13NO8P	-395.53	1.48131
N-Acetyl-D-Glucosamine 6-Phosphate	acgam6p	C8H14NO9P	-425.13	1.60826
N-Acetyl-D-Glucosamine	acgam	C8H15NO6	-212.63	1.63473
N-Acetyl-D-Glucosamine 1-Phosphate	acgam1p	C8H14NO9P	-425.13	1.60826
Beta-GalNac-Globoside	acgbgbside_hs	C16H17N2O4S	-86.91	1.96263
Acetate	ac	C2H3O2	-88.29	0.5
N-Acetyl-L-Glutamate	acglu	C7H9NO5	-193.73	0.730848
Acetylcholine	ach	C7H16NO2	-25.26	2.03074
Choline	chol	C5H14NO	12.19	1.9694
Citrate	cit	C6H5O7	-280.44	0.496391
Oxaloacetate	oaa	C4H2O5	-190.52	0.350545
N-Acetyl-D-Mannosamine 6-Phosphate	acmanap	C8H14NO9P	-425.13	1.60826
Phosphoenolpyruvate	pep	C3H2O6P	-316.08	0.58973
N-Acetylneuraminate 9-Phosphate	acnamp	C11H17NO12P	-538.9	1.51476
D-Mannose 6-Phosphate	man6p	C6H11O9P	-430.78	1.50566
2-Keto-3-Deoxy-D-Glycero-D-Galactononic Acid 9-Phosphate	kdnp	C9H14O12P	-541.9	1.05662
N-Acetylneuraminate	acnam	C11H18NO9	-326.4	1.55309
Vi3Neuac-Nlc6Cer	acngalacglcgal14acglcgalgluside_hs	C71H121N4O41	-1271.86	10.8061
N-Acetyl-D-Mannosamine	acmana	C8H15NO6	-212.63	1.63473
2-Methylbutanoyl Coenzyme A	2mbcoa	C26H40N7O17P3S	-782.78	3.5701
2-Methylcrotonoyl Coenzyme A	2mb2coa	C26H38N7O17P3S	-762.53	3.58421
Flavin Adenine Dinucleotide Reduced	fadh2	C27H33N9O15P2	-538.18	5.10697
Butanoyl Coenzyme A	btcoa	C25H38N7O17P3S	-782.59	3.56481
Isovaleryl Coenzyme A	ivcoa	C26H40N7O17P3S	-782.78	3.5701
3-Methylbut-2-Enoyl Coenzyme A	3mb2coa	C26H38N7O17P3S	-762.53	3.58421
Isobutyryl Coenzyme A	ibcoa	C25H38N7O17P3S	-784.4	3.55604
2-Methylprop-2-Enoyl Coenzyme A	2mp2coa	C25H36N7O17P3S	-764.81	3.57802
Trans-Hexadec-2-Enoyl Coenzyme A	hdd2coa	C37H60N7O17P3S	-742.34	3.8735
N(2)-Acetyl-L-Ornithine	acorn	C7H14N2O3	-115.26	0.757717
Ornithine	orn	C5H13N2O2	-85.66	0.508698
Isocitric Acid	icit	C6H5O7	-279.02	0.477608
3Alpha,7Alpha-Dihydroxy-5Beta-Cholest-24-Enoyl Coenzyme A	dhcholoylcoa	C48H74N7O19P3S	-801.93	8.08938
3Alpha,7Alpha,24-Trihydroxy-5Beta-Cholestanoyl Coenzyme A	thcholoylcoa	C48H76N7O20P3S	-860.22	8.09879
(25S)-3Alpha,7Alpha,12Alpha-Trihydroxy-5Beta-Cholestan-26-Oyl Coenzyme A	cholcoas	C48H76N7O20P3S	-862.02	8.08346
3Alpha,7Alpha,12Alpha-Trihydroxy-5Beta-Cholest-24-Enoyl Coenzyme A	cholcoads	C48H74N7O20P3S	-841.77	8.0849
O-Acetylcarnitine	acrn	C9H17NO4	-103.28	2.03952
N-Acetylserotonin	Nacsertn	C12H14N2O2	-14.44	1.68683
Melatonin	melatn	C13H16N2O2	0.21	1.74116
Hydroxyacetone	acetol	C3H6O2	-71.93	0.260511
Inosine	ins	C10H12N4O5	-88.89	3.0425
Adenine	ade	C5H5N5	78.85	2.7289
Guanosine-5-Triphosphate	gtp	C10H13N5O14P3	-724.3	2.75126
Guanosine-5-Diphosphate	gdp	C10H13N5O11P2	-516.3	2.74314
Deoxyadenosine Monophosphate	damp	C10H12N5O6P	-218.01	2.98126
Deoxyadenosine Triphosphate	datp	C10H13N5O12P3	-634.01	2.99123
Deoxyadenosine Diphosphate	dadp	C10H13N5O9P2	-426.01	2.98376
S-Adenosylmethioninamine	ametam	C14H25N6O3S	13.21	3.60416
3,5-Cyclic Adenosine Monophosphate	camp	C10H11N5O6P	-191.87	3.79548
D-Glucose 1-Phosphate	g1p	C6H11O9P	-430.78	1.50566
Adenosine-5-Diphosphate-D-Mannose	adpman	C16H23N5O15P2	-622.63	3.92265
D-Mannose 1-Phosphate	man1p	C6H11O9P	-430.78	1.50566
Adenosine-5-Diphosphate-Ribose	adprib	C15H21N5O14P2	-585.97	3.79729
Adrenoyl Coenzyme A	adrncoa	C43H66N7O17P3S	-663.99	4.29654
L-Carnitine	crn	C7H15NO3	-65.83	1.97845
Ocosatetraenoylcarnitine	adrncrn	C29H49NO4	18.56	3.06396
Adrenic Acid	adrn	C22H35O2	35.09	2.20961
5-Adenylyl Sulfate	aps	C10H12N5O10PS	-367.85	3.11094
N6-(1,2-Dicarboxyethyl)-Adenosine Monophosphate	dcamp	C14H14N5O11P	-408.89	3.07451
Fumarate	fum	C4H2O4	-143.7	0.716896
(S)-2-[5-Amino-1-(5-Phospho-D-Ribosyl)Imidazole-4-Carboxamido]Succinate	25aics	C13H15N4O12P	-487.65	1.94194
5-Amino-1-(5-Phospho-D-Ribosyl)Imidazole-4-Carboxamide	aicar	C9H13N4O8P	-336.61	1.93359
Aflatoxin B1	aflatoxin	C17H12O6	-108.23	4.09231
Cytidine-5-Diphosphatecholine	cdpchol	C14H25N4O11P2	-479.69	2.78278
Cytidine 5-Monophosphate	cmp	C9H12N3O8P	-345.38	1.91544
Cytidine-5-Diphosphate-Ethanolamine	cdpea	C11H19N4O11P2	-536.39	1.98758
Agmatine	agm	C5H16N4	5.87	1.56866
Putrescine	ptrc	C4H14N2	-6.02	0.526313
Urea	urea	CH4N2O	-48.7	0.5
Lysophosphatidic Acid	alpa_hs	C21H39O7P	-317.85	1.56916
L-Alanine	ala_L	C3H7NO2	-87.92	0.293304
Glyoxylate	glx	C2HO3	-111.04	0.269641
Glycine	gly	C2H5NO2	-87.73	0.241756
3Alpha-Hydroxy-5Beta-Androstan-17-One 3-Glucosiduronic Acid	ahandrostanglc	C25H37O8	-244.52	7.37038
5-Amino-1-(5-Phospho-D-Ribosyl)Imidazole	air	C8H13N3O7P	-297.44	1.95392
5-Amino-1-(5-Phospho-D-Ribosyl)Imidazole-4-Carboxylate	5aizc	C9H12N3O9P	-378.85	2.00582
Succinyl Coenzyme A	succoa	C25H35N7O19P3S	-862.04	3.5582
(S)-Malate	mal_L	C4H4O5	-201	0.310287
Progesterone	prgstrn	C21H30O2	-15.54	6.87738
(20S)-20-Hydroxypregn-4-En-3-One	aprgstrn	C21H32O2	-23.56	6.87788
7Alpha-Hydroxy-5Beta-Cholestan-3-One	xol7ah	C27H46O2	-37.09	7.14741
5Beta-Cholestane-3Alpha,7Alpha-Diol	xol7ah2	C27H48O2	-43.65	7.16108
7Alpha,12Alpha-Dihydroxy-5Beta-Cholestan-3-One	xoldioloneh	C27H46O3	-76.93	7.1029
5Beta-Cholestane-3Alpha,7Alpha,12Alpha-Triol	xoltriol	C27H48O3	-83.49	7.12544
7Alpha-Hydroxycholest-4-En-3-One	xol7aone	C27H44O2	-19.26	6.84542
7Alpha,12Alpha-Dihydroxycholest-4-En-3-One	xoldiolone	C27H44O3	-59.1	6.8079
L-Asparagine	asn_L	C4H8N2O3	-123.31	0.587299
L-Cysteine	cys_L	C3H7NO2S	-83.394	0.697389
D-Alanine	ala_D	C3H7NO2	-87.92	0.293304
L-Glutamine	gln_L	C5H10N2O3	-121.69	0.606668
L-Serine	ser_L	C3H7NO3	-124.15	0.312619
L-Threonine	thr_L	C4H9NO3	-124.34	0.414886
(R)-Propane-1,2-Diol	12ppd_R	C3H8O2	-79.95	0.326348
(R)-Lactaldehyde	lald_D	C3H6O2	-70.47	0.279396
(S)-Propane-1,2-Diol	12ppd_S	C3H8O2	-79.95	0.326348
(S)-Lactaldehyde	lald_L	C3H6O2	-70.47	0.279396
Ethanol	etoh	C2H6O	-43.44	0.5
Indol-3-Ylacetaldehyde	id3acald	C10H9NO	28.87	1.56393
Indole-3-Acetate	ind3ac	C10H8NO2	-23.83	1.55926
Pristanal	pristanal	C19H38O	-13.75	1.15017
Pristanic Acid	prist	C19H37O2	-66.45	1.14381
Aldosterone	aldstrn	C21H28O5	-118.36	6.82101
Dihydroxyacetone Phosphate	dhap	C3H5O6P	-320.66	0.323098
Arachidonate	arachd	C20H31O2	31.85	2.13147
12-Hydroperoxyeicosa-5,8,10,14-tetraenoate	12HPET	C20H31O4	-34.21	2.18587
15S-Hydroperoxyeicosatetraenoate	15HPET	C20H31O4	-34.21	2.18587
5(S)-Hydroperoxyeicosatetraenoic Acid	5HPET	C20H31O4	-34.21	2.18587
Leukotriene A4	leuktrA4	C20H29O3	6.45	2.89857
3Alpha,7Alpha-Dihydroxy-5Beta-Cholestanoyl Coenzyme A	dhcholestancoa	C48H76N7O19P3S	-822.18	8.08794
(25R)-3Alpha,7Alpha,12Alpha-Trihydroxy-5Beta-Cholestan-26-Oyl Coenzyme A	cholcoar	C48H76N7O20P3S	-862.02	8.08346
2-Aminomuconate	amuco	C6H6NO4	-126.27	1.08442
Inosine-5-Monophosphate	imp	C10H11N4O8P	-313.58	2.74351
L-Cysteinylglycine	cgly	C5H10N2O3S	-113.974	0.963435
Starch, Structure 1 (1,6-{7[1,4-Glc], 4[1,4-Glc]})	strch1	C66H112O56	-1803.08	16.6315
D-Glucose	glc_D	C6H12O6	-218.28	1.54422
Starch, Structure 2 (1,6-{2[1,4-Glc], [1,4-Glc]})	strch2	C18H32O16	-535.24	4.52507
Androsterone 3-Glucosiduronic Acid	andrstrnglc	C25H37O8	-244.52	7.37038
Androsterone	andrstrn	C19H30O2	-42.82	7.18123
Antipyrine	antipyrene	C11H12N2O	42.71	1.62887
L-2-Amino-3-Oxobutanoic Acid	2aobut	C4H7NO3	-116.32	0.344132
3-Oxopropanoate	msa	C3H3O3	-111.88	0.216624
Beta-Alanine	ala_B	C3H7NO2	-86.11	0.285609
L-Lysine	lys_L	C6H15N2O2	-84.04	0.559228
Biocytin	biocyt	C16H28N4O4S	-135.91	2.49116
N-Acetylputrescine	aprut	C6H15N2O	-35.62	0.769654
4-Acetamidobutanal	n4abutn	C6H11NO2	-61.39	0.725869
L-Arabinose	arab_L	C5H10O5	-180.06	1.36935
Arachidoyl Coenzyme A	arachcoa	C41H70N7O17P3S	-756.67	4.08103
Eicosanoylcarnitine	arachcrn	C27H53NO4	-74.12	2.68558
Arachidonoyl Coenzyme A	arachdcoa	C41H62N7O17P3S	-667.23	4.2351
Arachidic Acid	arach	C20H39O2	-57.59	1.58804
L-Arginine	arg_L	C6H15N4O2	-73.77	1.56283
L-Arginosuccinic Acid	argsuc	C10H17N4O6	-224.81	1.83066
L-Citrulline	citr_L	C6H13N3O3	-123.87	1.01741
Sulfate	so4	O4S	-177.97	0.5
Palmitoleyl Coenzyme A	hdcoa	C37H60N7O17P3S	-740.79	3.86606
Alpha-Linolenoyl Coenzyme A	lnlncacoa	C39H60N7O17P3S	-692.83	4.03686
Gamma-Linolenoyl Coenzyme A	lnlncgcoa	C39H60N7O17P3S	-692.83	4.03686
Stearidonoyl Coenzyme A	strdnccoa	C39H58N7O17P3S	-670.47	4.18014
Dihomo-Gamma-Linolenyl Coenzyme A	dlnlcgcoa	C41H64N7O17P3S	-689.59	4.10128
Eicosa-5,8,11,14,17-All-Cis-Pentaenoyl Coenzyme A	tmndnccoa	C41H60N7O17P3S	-644.87	4.42514
Linoleic Coenzyme A	lnlccoa	C39H62N7O17P3S	-715.19	3.95591
Docosa-7,10,13,16,19-All-Cis-Pentaenoyl Coenzyme A	clpndcoa	C43H64N7O17P3S	-641.63	4.47709
(4Z,7Z,10Z,13Z,16Z)-Docosapentaenoyl Coenzyme A	dcsptn1coa	C43H64N7O17P3S	-641.63	4.47709
Cervonyl Coenzyme A	c226coa	C43H62N7O17P3S	-619.27	4.7073
Stearoyl Coenzyme A (N-C18:0 Coenzyme A)	stcoa	C39H66N7O17P3S	-759.91	3.99319
Octadecenoyl Coenzyme A (N-C18:1 Coenzyme A)	odecoa	C39H64N7O17P3S	-737.55	3.9411
11-Octadecenoyl Coenzyme A	octd11ecoa	C39H64N7O17P3S	-737.55	3.9411
(6Z,9Z)-Octadecadienoyl Coenzyme A	lneldccoa	C39H62N7O17P3S	-715.19	3.95591
Cis-15-Tetracosenoyl Coenzyme A	nrvnccoa	C45H76N7O17P3S	-727.83	4.20237
(2E)-Octadecenoyl Coenzyme A	od2coa	C39H64N7O17P3S	-739.1	3.9484
Hexacosanoyl Coenzyme A	hexccoa	C47H82N7O17P3S	-746.95	4.37635
(8Z,11Z,14Z,17Z)-Eicosatetraenoyl Coenzyme A	eicostetcoa	C41H62N7O17P3S	-667.23	4.2351
Tetracosa-6,9,12,15,18-All-Cis-Pentaenoyl Coenzyme A	tetpent6coa	C45H68N7O17P3S	-638.39	4.53526
(9Z,12Z,15Z,18Z,21Z)-Tetracosapentaenoyl Coenzyme A	tetpent3coa	C45H68N7O17P3S	-638.39	4.53526
(9Z,12Z,15Z,18Z)-Tetracosatetraenoyl Coenzyme A	tettet6coa	C45H70N7O17P3S	-660.75	4.36419
Tetracosa-6,9,12,15,18,21-All-Cis-Hexaenoyl Coenzyme A	tethex3coa	C45H66N7O17P3S	-616.03	4.75617
Sphingosine	sphings	C18H38NO2	-36.08	1.32079
L-Ascorbate	ascb_L	C6H7O6	-194.91	1.51465
Superoxide	o2s	HO2	-74.3	0.942461
Dehydroascorbide	dhdascb	C6H6O6	-197.74	1.1116
Carbamoyl Phosphate	cbp	CH2NO5P	-310.26	0.536457
N-Carbamoyl-L-Aspartate	cbasp	C5H6N2O5	-203.96	0.985903
D-Aspartate	asp_D	C4H6NO4	-165.75	0.3447
N-Acetyl-L-Aspartate	Nacasp	C6H7NO5	-195.35	0.714851
Alpha-Tocotrienol	avite2	C29H44O2	42.79	2.6932
Nlc8Cer	galacglc13galacglcgal14acglcgalgluside_hs	C74H128N4O43	-1316.57	12.5099
Choloyl Coenzyme A	cholcoa	C45H70N7O20P3S	-865.07	8.06
Glycocholate	gchola	C26H42NO6	-196.57	7.13741
Taurine	taur	C2H7NO3S	-126.763	0.782903
Taurocholic acid	tchola	C26H44NO7S	-235.602	7.1783
Chenodeoxyglycocholoyl Coenzyme A	dgcholcoa	C45H70N7O19P3S	-825.23	8.06449
Glycochenodeoxycholate	dgchol	C26H42NO5	-156.73	7.17299
Biotin	btn	C10H15N2O3S	-109.02	2.20701
Biotinyl-5-Adenosine-5-Monophosphate	btamp	C20H27N7O9PS	-313.07	3.82914
4-(Trimethylammonio)Butanoate	4tmeabutn	C7H15NO2	-27.79	1.97826
Succinate	succ	C4H4O4	-162.96	0.283054
Beta-Carotene	caro	C40H56	241.2	6.20108
Retinal	retinal	C20H28O	78.83	2.67757
(R)-3-Hydroxybutyrate	bhb	C4H7O3	-121.55	0.266825
Guanosine-Diphosphate-Alpha-D-Mannose	gdpmann	C16H23N5O16P2	-673.08	3.70081
Betaine Aldehyde	betald	C5H12NO	21.67	1.96632
Glycine Betaine	glyb	C5H11NO2	-31.03	1.96262
L-Homocysteine	hcys_L	C4H9NO2S	-81.774	0.713777
N,N-Dimethylglycine	dmgly	C4H9NO2	-73.28	1.19852
L-Methionine	met_L	C5H11NO2S	-75.91	0.815146
Bis(Beta-Glucosyluronate)Bilirubin	bildglcur	C45H50N4O18	-427.56	7.77916
Mono(Glucosyluronic Acid)Bilirubin	bilglcur	C39H42N4O12	-215.36	7.32205
Biliverdin	biliverd	C33H32N4O6	48.46	9.53666
Bilirubin	bilirub	C33H34N4O6	-3.16	7.1632
Dolichyl Phosphate	dolp_L	C25H43O4P	-140.62	2.16058
Dolichyl Phosphate D-Mannose, Human Uterine Homolog	dolmanp_U	C31H54O9P	-297.4	2.68897
3-Ureidoisobutyrate	3uib	C5H9N2O3	-124.51	0.973099
D-3-Amino-Isobutanoate	3aib_D	C4H9NO2	-86.3	0.306163
Butyrate	but	C4H7O2	-83.51	0.2346
Beta-Tocopherol	bvite	C28H48O2	-20.98	2.24563
Benzoate	bz	C7H5O2	-53.05	0.81975
4,4-Dimethyl-5Alpha-Cholesta-8,14,24-Trien-3Beta-Ol	44mctr	C29H46O	57.44	6.99681
14-Demethyllanosterol	44mzym	C29H48O	42.88	6.88913
L-Palmitoylcarnitine	pmtcrn	C23H45NO4	-80.6	2.47028
Palmitoleoyl-Carnitine	hdcecrn	C23H43NO4	-58.24	2.42363
Trans-Hexadec-2-Enoyl Carnitine	hdd2crn	C23H43NO4	-59.79	2.43549
O-Octadecanoyl-R-Carnitine	stcrn	C25H49NO4	-77.36	2.57419
L-Oleoylcarnitine	odecrn	C25H47NO4	-55	2.51725
C20:4 Carnitine	arachdcrn	C31H53NO4	21.8	3.13853
Docosahexaenoylcarnitine	c226crn	C29H45NO4	63.28	3.65143
4Alpha-Methylzymosterol-4-Carboxylate	4mzym_int1	C29H45O3	-36.57	6.87881
3-Keto-4-Methylzymosterol	4mzym_int2	C28H44O	50.76	6.87013
Zymosterol Intermediate 2	zym_int2	C27H42O	52.75	6.92569
Zymosterol	zymst	C27H44O	46.19	6.93079
(-)-Trans-Carveol	carveol	C10H16O	9.97	0.981597
D-Glucose 6-Phosphate	g6p	C6H11O9P	-430.78	1.50566
Prostaglandin E1	prostge1	C20H33O5	-135.27	1.29709
Prostaglandin E2	prostge2	C20H31O5	-112.91	1.45179
Prostaglandin F2Alpha	prostgf2	C20H33O5	-119.47	1.55833
Myo-Inositol	inost	C6H12O6	-219.96	1.50038
Cytidine-5-Triphosphate	ctp	C9H13N3O14P3	-761.38	1.93092
Diglyceride	dag_hs	C47H68O5	142.04	6.0852
Phosphatidylethanolamine	pe_hs	C41H82NO8P	-334.75	3.31726
Cholesterol	chsterol	C27H46O	15.57	6.9016
25-Hydroxycholesterol	xol25oh	C27H46O2	-23.89	6.90639
Choline Phosphate	cholp	C5H13NO4P	-200.31	1.97179
Cholate	cholate	C24H39O5	-165.99	7.10531
Cholesterol Sulfate	chsterols	C27H45O4S	-98.93	6.93566
Chitin	chtn	C24H41N3O16	-518.29	4.84219
Itaconyl Coenzyme A	itaccoa	C26H35N7O19P3S	-842.64	3.58543
(3S)-Citramalyl Coenzyme A	citmcoa_L	C26H37N7O20P3S	-901.69	3.59866
Creatine	creat	C4H9N3O2	-65.59	1.83445
Phosphocreatine	pcreat	C4H8N3O5P	-262.13	1.9273
Chloride	cl	Cl	-31.38	0
Formate	for	CHO2	-83.9	0.5
Oxalate	oxa	C2O4	-161	0.5
7Z,10Z,13Z,16Z,19Z-Docosapentaenoylcarnitine	clpndcrn	C29H47NO4	40.92	3.33096
Docosapentaenoic Acid	clpnd	C22H33O2	57.45	2.57905
Cytidine-5-Monophosphate-N-Acetyl-Beta-Neuraminate	cmpacna	C20H29N4O16P	-610.28	3.05995
2-Decaprenyl-5-Hydroxy-6-Methoxy-3-Methyl-1,4-Benzoquinone	2dpmhobq	C58H87O4	192.73	5.52892
Ubiquinone-10	q10	C59H90O4	198.68	5.5242
2-Decaprenyl-6-Methoxy-1,4-Benzoquinone	2dp6mobq	C57H86O3	222.7	5.30758
2-Decaprenyl-6-Methoxy-3-Methyl-1,4-Benzoquinone	2dp6mobq_me	C58H88O3	222.29	5.37263
2-Decaprenyl-6-Methoxyphenol	2dp6mep	C57H88O2	242.92	5.20762
Tn Antigen	Tn_antigen	C11H20N2O8	-276.98	1.68076
Trans-4-Coumarate	T4hcinnm	C9H7O3	-71.75	1.10005
Coumarin	coumarin	C9H6O2	-27.19	1.72984
O-Propanoylcarnitine	pcrn	C10H19NO4	-101.66	2.04895
4,8-Dimethylnonanoyl Carnitine	dmnoncrn	C18H35NO4	-92.32	2.22068
Cortisol	crtsl	C21H30O5	-130.78	6.83014
Corticosterone	crtstrn	C21H30O4	-91.61	6.82165
Cervonic Acid, C22:6 N-3	crvnc	C22H31O2	79.81	2.99179
4,8 Dimethylnonanoyl Coenzyme A	dmnoncoa	C32H52N7O17P3S	-774.87	3.67759
Cytosine	csn	C4H5N3O	-8.68	1.38371
Hydrogen Cyanide	cyan	CHN	28.6	6.42676
Ubiquinol-10	q10h2	C59H92O4	176.98	5.54507
L-Cystine	Lcystin	C6H12N2O4S2	-159.61	1.32944
Reduced Glutathione	gthrd	C10H16N3O6S	-220.954	1.54405
Glutathione Disulfide (Oxidized Glutathione)	gthox	C20H30N6O12S2	-434.73	3.05915
3-Mercaptopyruvate	mercppyr	C3H3O3S	-108.164	0.700296
Cytidine	cytd	C9H13N3O5	-132.88	1.92951
Uridine	uri	C9H12N2O6	-185.27	1.8976
Cytidine-5-DIphosphate	cdp	C9H13N3O11P2	-553.38	1.91933
Deoxyguanosine-5-Triphosphate	dgtp	C10H13N5O13P3	-684.46	2.69374
Deoxyguanosine-5-Diphosphate	dgdp	C10H13N5O10P2	-476.46	2.68544
Deoxycytidylic Acid	dcmp	C9H12N3O7P	-305.54	1.83186
Deoxycytidine-5-Diphosphate	dcdp	C9H13N3O10P2	-513.54	1.83592
Deoxycytidine-5-Triphosphate	dctp	C9H13N3O13P3	-721.54	1.84804
Uridine-5-TrIphosphate	utp	C9H12N2O15P3	-813.77	1.89903
2-Deoxyadenosine	dad_2	C10H13N5O3	-5.51	2.98501
Deoxyinosine	din	C10H12N4O4	-61.24	2.68998
D-Arginine	arg_D	C6H15N4O2	-73.77	1.56283
5-Guanidino-2-Oxopentanoic Acid	5g2oxpt	C6H11N3O3	-98.54	1.56413
(4R,5S)-4,5,6-Trihydroxy-2,3-Dioxohexanoate	23doguln	C6H7O7	-247.7	0.721184
Trans-Dodec-2-Enoyl Coenzyme A	dd2coa	C33H52N7O17P3S	-748.82	3.74397
Cis-Dodec-3-Enoyl Coenzyme A	dd3coa	C33H52N7O17P3S	-747.27	3.73627
Deoxycytidine	dcyt	C9H13N3O4	-93.04	1.83795
4Z,7Z,10Z,13Z,16Z-Docosapentaenoylcarnitine	dcsptn1crn	C29H47NO4	40.92	3.33096
(4Z,7Z,10Z,13Z,16Z)-Docosa-4,7,10,13,16-Pentaenoic Acid	dcsptn1	C22H33O2	57.45	2.57905
L-Dopachromate	L_dpchrm	C9H6NO4	-84.24	2.16851
5,6-Dihydroxyindole-2-Carboxylate	56dihindlcrbxlt	C9H6NO4	-105.96	1.64152
Deoxyuridine	duri	C9H12N2O5	-145.43	1.80441
4-Hydroxy-2-Oxoglutarate	4h2oglt	C5H4O6	-226.94	0.402699
Debrisoquine	debrisoquine	C10H14N3	60.04	2.18172
All Trans Decaprenyl Diphosphate	decdp	C50H82O7P2	-186.37	5.06366
Dehydrodolichol Diphosphate, Human Liver Homolog	dedoldp_L	C25H42O7P2	-326.82	2.53718
Dehydrodolichol Phosphate, Human Liver Homolog	dedolp_L	C25H41O4P	-118.82	2.53425
Dolichol, Human Liver Homolog	dolichol_L	C25H44O	71.88	2.1584
Dgmp	dgmp	C10H12N5O7P	-268.46	2.68267
Deoxyguanosine	dgsn	C10H13N5O4	-55.96	2.68683
3-Dehydro-L-Gulonate	3dhguln	C6H9O7	-260.64	0.719115
3Alpha,7Alpha-Dihydroxy-5Beta-Cholestanate	dhcholestanate	C27H45O4	-123.1	7.15447
Cholesta-8(9)-En-3Beta-Ol	zymstnl	C27H46O	24.39	6.9232
5Alpha-Cholesta-7,24-Dien-3Beta-Ol	chlstol	C27H44O	37.37	6.9092
5Alpha-Cholest-7-En-3Beta-Ol	lthstrl	C27H46O	15.57	6.9016
Desmosterol	dsmsterol	C27H44O	37.37	6.9092
Cholesta-5,7,24-Trien-3Beta-Ol	ddsmsterol	C27H42O	51.93	6.8266
3-Decaprenyl-4-Hydroxy-5-Methoxybenzoate	3dpdhb_me	C58H87O4	160.29	5.27012
3Beta-Hydroxyandrost-5-En-17-One 3-Sulfate	dheas	C19H27O5S	-137.94	6.90189
3Beta-Hydroxyandrost-5-En-17-One	dhea	C19H28O2	-23.44	6.86766
7,8-Dihydrofolate	dhf	C19H19N7O6	-96.93	3.16426
(S)-Dihydroorotate	dhor_S	C5H5N2O4	-151.52	1.44137
Orotate	orot	C5H3N2O4	-142.48	1.55473
5,6-Dihydrouracil	56dura	C4H6N2O2	-70.08	1.48378
N-Carbamoyl-Beta-Alaninate	cala	C4H7N2O3	-124.32	0.966829
5,6-Dihydrothymine	56dthm	C5H8N2O2	-72.07	1.44122
6,7-Dihydrobiopterin	dhbpt	C9H13N5O3	-35.76	2.71007
5,6,7,8-Tetrahydrobiopterin	thbpt	C9H15N5O3	-44.57	2.61365
5,10-Methylenetetrahydrofolate	mlthf	C20H21N7O6	-81.46	3.09399
Deoxyinosine-5-Diphosphate	didp	C10H12N4O10P2	-481.74	2.68859
Deoxyinosine-5-Triphosphate	ditp	C10H12N4O13P3	-689.74	2.69688
2,3-Diketo-5-Methylthio-1-Phosphopentane	dkmpp	C6H9O6PS	-298.36	0.904008
2-Keto-4-Methylthiobutyrate	2kmb	C5H7O3S	-100.68	0.817635
(R)-Lactate	lac_D	C3H5O3	-123.17	0.251966
8Z,11Z,14Z-Eicosatrienoylcarnitine	dlnlcgcrn	C18H29O2	6.25	1.70393
Dihomo-Gamma-Linolenate	dlnlcg	C20H33O2	9.49	1.80072
13-Cis-Oxo-Retinoic Acid	13_cis_oretn	C20H25O3	-8.7	2.66605
13-Cis-Retinoate	13_cis_retn	C20H27O2	26.13	2.67485
Deoxythymidine-5-Triphosphate	dttp	C10H14N2O14P3	-774.34	1.78283
Ethanolamine Phosphate	ethamp	C2H7NO4P	-257.01	0.307461
4 Hydroxy Retinoic Acid	hretn	C20H27O3	-13.71	2.62913
2-Keto-3-Deoxy-D-Glycero-D-Galactononic Acid	kdn	C9H15O9	-329.4	1.12508
4-Oxo-13-Cis-Retinoate	oretn	C20H25O3	-8.7	2.66605
Spermine	sprm	C10H30N4	15.6	2.04072
(+)-Gama-Tocopherol	yvite	C28H48O2	-20.98	2.24563
Demethylated Antipyrine	dmantipyrine	C10H10N2O	30.44	1.32609
Dimethylallyl Diphosphate	dmpp	C5H10O7P2	-439.18	0.556056
Isopentenyl Diphosphate	ipdp	C5H10O7P2	-439.84	0.57919
Geranyl Diphosphate	grdp	C10H18O7P2	-411.09	1.03522
Formaldehyde	fald	CH2O	-31.2	0.5
Sarcosine	sarcs	C3H7NO2	-79.18	0.917557
2,6 Dimethylheptanoyl Carnitine	dmhptcrn	C16H31NO4	-95.56	2.17863
2,6 Dimethylheptanoyl Coenzyme A	dmhptcoa	C30H48N7O17P3S	-778.11	3.63542
Deamino-Nad+	dnad	C21H25N6O15P2	-571.83	4.23776
Deoxythymidine-5-Diphosphate	dtdp	C10H14N2O11P2	-566.34	1.77026
Deoxyuridine-5-Diphosphate	dudp	C9H12N2O11P2	-565.93	1.80235
Deoxyuridine-5-Triphosphate	dutp	C9H12N2O14P3	-773.93	1.81469
L-Threonate	thrnt	C4H7O5	-195.82	0.506507
Dolichyl Beta-D-Glucosyl Phosphate, Human Liver Homolog	dolglcp_L	C31H54O9P	-297.4	2.68897
2-Carboxy-2,3-Dihydro-5,6-Dihydroxyindole	2c23dh56dhoxin	C9H8NO4	-114.6	1.55333
L-Dopaquinone	dopaqn	C9H9NO4	-111.23	1.32893
Dopamine 3-O-Sulfate	dopasf	C8H11NO5S	-164.87	1.27888
D-Ornithine	orn_D	C5H13N2O2	-85.66	0.508698
5-Amino-2-Oxopentanoic Acid	5a2opntn	C5H9NO3	-110.43	0.431284
Dephospho Coenzyme A	dpcoa	C21H33N7O13P2S	-539.494	3.4599
3-Phospho-D-Glycerate	3pg	C3H4O7P	-371.9	0.290854
2,3-Bisphosphonato-D-Glycerate	23dpg	C3H3O10P2	-584.4	0.380214
3-Phospho-D-Glyceroyl Phosphate	13dpg	C3H4O10P2	-586.8	0.359716
(R)-5-Diphosphomevalonate	5dpmev	C6H11O10P2	-578.27	0.488289
Farnesyl Diphosphate	frdp	C15H26O7P2	-383	1.53205
2-Deoxy-D-Ribose 5-Phosphate	2dr5p	C5H9O7P	-354.28	1.17941
Glyceraldehyde 3-Phosphate	g3p	C3H5O6P	-319.2	0.314914
Deoxyuridine-5-Monophosphate	dump	C9H11N2O8P	-357.93	1.79821
Uracil	ura	C4H4N2O2	-61.07	1.53576
Thymine	thym	C5H6N2O2	-61.48	1.49798
Aflatoxin B1 Exo-8,9-Epoxide	eaflatoxin	C17H12O7	-142.15	5.4943
(S)-3-Hydroxybutanoyl Coenzyme A	3hbcoa	C25H38N7O18P3S	-820.63	3.56957
(2S,3S)-3-Hydroxy-2-Methylbutanoyl Coenzyme A	3hmbcoa	C26H40N7O18P3S	-820.82	3.58355
8Z,11Z,14Z,17Z-Eicosatetraenoylcarnitine	eicostetcrn	C27H45NO4	15.32	2.99783
Omega-3-Arachidonic Acid	eicostet	C20H31O2	31.85	2.13147
Elaidic carnitine	elaidcrn	C25H47NO4	-55	2.51725
(9E)-Octadecenoic Acid	elaid	C18H33O2	-38.47	1.33018
17Beta-Estradiol 3-Glucosiduronic Acid	estradiolglc	C24H31O8	-225.24	4.64004
Estradiol	estradiol	C18H24O2	-23.54	4.32598
16-Glucuronide-Estriol	estriolglc	C24H31O9	-265.08	4.64847
Estriol	estriol	C18H24O3	-63.38	4.27344
Estrone 3-Glucosiduronic Acid	estroneglc	C24H29O8	-218.68	4.58158
Estrone 3-Sulfate	estrones	C18H21O5S	-131.48	4.37908
Estrone	estrone	C18H22O2	-16.98	4.32493
Ethanolamine	etha	C2H8NO	-44.51	0.291766
13-Cis-Retinoyl Glucuronide	13_cis_retnglc	C26H35O8	-186.07	3.07503
Adenosine-5-Diphosphate-D-Ribose 2-Phosphate	adprbp	C15H20N5O17P3	-798.47	3.78177
(+)-Alpha-Tocopherol	avite1	C29H50O2	-22.61	2.42625
Iv3-A-Neuac,Iii3-A-Fuc-Nlc4Cer	fucacngal14acglcgalgluside_hs	C62H106N3O35	-1081.15	9.1752
L-Fucose	fuc_L	C6H12O5	-182.05	1.49863
5-L-Glutamyl-L-Alanine	gluala	C8H13N2O5	-194.9	0.801736
(S)-Glycerate	glyc_S	C3H5O4	-159.4	0.327021
Guanosine-5-Monophosphate	gmp	C10H12N5O8P	-308.3	2.74042
Guanosine	gsn	C10H13N5O5	-95.8	2.75027
Hyaluronan Biosynthesis, Precursor 1	ha_pre1	C14H20NO11	-363.9	2.74388
Umbelliferone	hcoumarin	C9H6O3	-66.67	1.72193
Hexadecanoate (N-C16:0)	hdca	C16H31O2	-64.07	1.23901
Hexadecenoate (N-C16:1)	hdcea	C16H29O2	-41.71	1.16984
4-Hydroxyestradiol	hestratriol	C18H24O3	-63.02	4.35735
Cerotic Acid	hexc	C26H51O2	-47.87	2.11293
Histamine	hista	C5H10N3	34.01	1.12642
L-Homoserine	hom_L	C4H9NO3	-122.53	0.347645
Margaric Acid	hpdca	C17H33O2	-62.45	1.32616
6 Alpha Hydroxy Taxol/ 6 Alpha Hydroxy Paclitaxel	htaxol	C47H51NO15	-437.54	12.7377
Leukotriene B4	leuktrB4	C20H31O4	-53.87	2.26386
Leukotriene C4	leuktrC4	C30H45N3O9S	-223.81	2.88696
Leukotriene D4	leuktrD4	C25H39N2O6S	-116.83	2.55219
Leukotriene E4	leuktrE4	C23H36NO5S	-86.25	2.43895
Leukotriene F4	leuktrF4	C28H42N2O8S	-193.23	2.62698
Lignocerate	lgnc	C24H47O2	-51.11	1.93785
Limonene	limnen	C10H16	53.49	1.36417
Lipoate	lipoate	C8H13O2S2	-63.98	1.55567
Linoelaidic Acid (All Trans C18:2)	lneldc	C18H31O2	-16.11	1.4392
Linoleate	lnlc	C18H31O2	-16.11	1.4392
Alpha-Linolenate	lnlnca	C18H29O2	6.25	1.70393
Gamma-Linolenate	lnlncg	C18H29O2	6.25	1.70393
Methanol	meoh	CH4O	-41.9	0.5
3-Mercaptolactate-Cysteine Disulfide	mercplaccys	C6H10NO5S2	-194.86	1.29153
Nicotinamide	ncam	C6H6N2O	5.55	1.50579
Nitric Oxide	no	HNO	11.8205	0.71845
Naphthalene	npthl	C10H8	43.071	2.34009
Sulfate Derivative Of Norepinephrine	nrpphrsf	C8H11NO6S	-202.91	1.29747
Nervonic Acid	nrvnc	C24H45O2	-28.75	1.82811
9-O-Acetylated Gd3	oagd3_hs	C56H93N3O30	-953.29	6.23342
Octadecanoate (N-C18:0)	ocdca	C18H35O2	-60.83	1.41339
Octanoate (N-C8:0)	octa	C8H15O2	-77.03	0.549291
Naphthalene Epoxide	onpthl	C10H8O	28.36	2.82665
Perillyl Alcohol	perillyl	C10H16O	13.58	1.04913
(2S)-4-Carbamoyl-2-(2-Phenylacetamido)Butanoate	pheacgln	C13H15N2O4	-114.42	1.3023
Phylloquinone	phyQ	C31H46O2	28.3	2.28174
Phytanate	phyt	C20H39O2	-64.83	1.20614
Prostaglandin D2	prostgd2	C20H31O5	-112.91	1.45179
Phosphatidylserine	ps_hs	C13H23NO10P	-461.37	1.172
Pentadecanoic Acid	ptdca	C15H29O2	-65.69	1.15195
D-Ribitol	rbt	C5H12O5	-189.02	0.79901
Retinol	retinol	C20H30O	70.9	2.66618
9-Cis-Retinol	retinol_9_cis	C20H30O	70.9	2.66618
11-Cis-Retinol	retinol_cis_11	C20H30O	70.9	2.66618
D-Serine	ser_D	C3H7NO3	-124.15	0.312619
(S)-3-Sulfonatolactate	sl_L	C3H4O6S	-241.653	0.776531
Sphingosylphosphorylcholine	spc_hs	C23H50N2O5P	-174.89	2.4947
(2S,3R)-2-Azaniumyl-3-Hydroxyoctadecyl Phosphate	sph1p	C18H39NO5P	-270.94	1.38549
Sphingosine 1-Phosphate	sphs1p	C18H37NO5P	-248.58	1.3123
Stearidonic Acid C18:4, N-3	strdnc	C18H27O2	28.61	2.06535
D-Tagatose	tagat_D	C6H12O6	-217.61	1.3695
Paclitaxel	taxol	C47H51NO14	-397.7	12.7288
Thiocyanate	tcynt	CNS	22.2	5.68687
Taurochenodeoxycholate	tdchola	C26H44NO6S	-195.762	7.21368
6Z,9Z,12Z,15Z,18Z,21Z-Tetracosahexaenoic Acid	tethex3	C24H35O2	83.05	3.03781
9Z,12Z,15Z,18Z,21Z-Tetracosapentaenoic Acid	tetpent3	C24H37O2	60.69	2.64399
6Z,9Z,12Z,15Z,18Z-Tetracosapentaenoic Acid	tetpent6	C24H37O2	60.69	2.64399
9Z,12Z,15Z,18Z-Tetracosatetraenoic Acid	tettet6	C24H39O2	22.32	2.63076
5,6,7,8-Tetrahydrofolate	thf	C19H21N7O6	-101.78	2.9355
Thiamin Monophosphate	thmmp	C12H17N4O4PS	-158.17	2.51892
Thiamine-Triphosphate	thmtp	C12H18N4O10P3S	-574.17	2.53071
L-Thyroxine	thyox_L	C15H11NO4I4	-5.63	5.67965
Timnodonic Acid C20:5, N-3	tmndnc	C20H29O2	54.21	2.52467
3,3,5-Triiodo-L-Thyronine	triodthy	C15H12NO4I3	-24.25	4.45614
Triiodothyronine Sulfate	triodthysuf	C15H11NO7SI3	-138.75	4.50871
Testosterone	tststerone	C19H28O2	-24.99	6.87186
Testosterone 3-Glucosiduronic Acid	tststeroneglc	C25H35O8	-226.69	7.06928
Testosterone Sulfate	tststerones	C19H27O5S	-139.49	6.90606
Tetradecanoic Acid	ttdca	C14H27O2	-67.31	1.06502
Tyramine O-Sulfate	tymsf	C8H11NO4S	-125.39	1.12737
Uridine-5-Monophosphate	ump	C9H11N2O9P	-397.77	1.88329
Urate	urate	C5H4N4O3	-90.93	3.2352
Vaccenic Acid	vacc	C18H33O2	-38.47	1.33018
Calciol	vitd3	C27H44O	111.88	7.51653
Omega Hydroxy Dodecanoate (N-C12:0)	whddca	C12H23O3	-106.78	0.980289
Omega Hydroxy Hexadecanoate (N-C16:0)	whhdca	C16H31O3	-100.3	1.32766
W Hydroxy Testosterone	whtststerone	C19H28O3	-61.22	6.87329
Omega Hydroxy Tetradecanoate (N-C14:0)	whttdca	C14H27O3	-103.54	1.15369
(24S)-7Alpha,24-Dihydroxycholesterol	xoltri24	C27H46O3	-62.31	6.867
7Alpha,25-Dihydroxycholesterol	xoltri25	C27H46O3	-63.73	6.86263
7Alpha,27-Dihydroxycholesterol	xoltri27	C27H46O3	-60.5	6.85742
Xylitol	xylt	C5H12O5	-189.02	0.79901
L-Fucose 1-Phosphate	fuc1p_L	C6H11O8P	-394.55	1.46971
Guanosine-5-Diphosphate-L-Fucose	gdpfuc	C16H23N5O15P2	-636.85	3.67561
Dodecanoic Acid	ddca	C12H23O2	-70.55	0.891676
9E-Tetradecenoic Acid (N-C14:1)	ttdcea	C14H25O2	-44.95	1.01456
Pentadecanoyl Coenzyme A	ptdcacoa	C36H60N7O17P3S	-764.77	3.87265
Heptadecanoyl Coenzyme A	hpdcacoa	C38H64N7O17P3S	-761.53	3.95147
Pristanoyl Coenzyme A	pristcoa	C40H68N7O17P3S	-765.53	3.87118
Phytanoyl Coenzyme A	phytcoa	C41H70N7O17P3S	-763.91	3.90193
S-Formylglutathionate	Sfglutth	C11H16N3O7S	-253.14	1.66276
D-Xylulose 1-Phosphate	xu1p_D	C5H9O8P	-393.5	0.57012
Glycolaldehyde	gcald	C2H4O2	-70.28	0.224679
D-Glyceraldehyde	glyald	C3H6O3	-106.7	0.348594
D-Tagatose 1-Phosphate	tag1p_D	C6H11O9P	-429.92	0.743783
D-Fructose 6-Phosphate	f6p	C6H11O9P	-431.67	1.3115
Beta-D-Fructofuranose 2,6-Bisphosphate	f26bp	C6H10O12P2	-644.17	1.29798
Iron (Fe2+)	fe2	Fe	-18.85	0.5
Formyl Coenzyme A	formcoa	C22H32N7O17P3S	-784.18	3.50678
Iron (Fe3+)	fe3	Fe	-1.1	0.5
N-Formyl-L-Kynurenine	Lfmkynr	C11H12N2O4	-113.18	1.13999
L-Kynurenine	Lkynr	C10H12N2O3	-76.94	0.997956
Folate	fol	C19H17N7O6	-107.8	3.16033
D-Fructose	fru	C6H12O6	-219.17	1.3556
4-Fumarylacetoacetate	4fumacac	C8H6O6	-197.26	0.821204
Glycerol 3-Phosphate	glyc3p	C3H7O6P	-328.68	0.378192
L-Glutamate 5-Semialdehyde	glu5sa	C5H9NO3	-111.43	0.363149
1-Pyrroline-5-Carboxylate	1pyr5c	C5H6NO2	-59.27	0.846195
L-Glutamate 5-Phosphate	glu5p	C5H8NO7P	-379.03	0.402619
6-Phospho-D-Glucono-1,5-Lactone	6pgl	C6H9O9P	-428.52	1.24167
Guanidinoacetic Acid	gudac	C3H7N3O2	-75.84	1.52281
D-Galactose	gal	C6H12O6	-218.28	1.54422
Galactitol	galt	C6H14O6	-225.44	0.98839
D-Glucosamine	gam	C6H14NO5	-183.03	1.51001
Maltose	malt	C12H22O11	-376.76	3.02215
N1-(5-Phospho-D-Ribosyl)Glycinamide	gar	C7H14N2O8P	-389.45	1.4618
N2-Formyl-N1-(5-Phospho-D-Ribosyl)Glycinamide	fgam	C8H13N2O9P	-417.4	1.81227
Glycolate	glyclt	C2H3O3	-122.98	0.189488
Lipoamide	lpam	C8H15NOS2	-21.54	1.63427
S-Aminomethyldihydrolipoamide	alpam	C9H21N2OS2	-22.464	1.28636
Dihydrolipoamide	dhlam	C8H17NOS2	-27.348	1.47715
Guanosine-5-Diphosphate-4-Dehydro-6-Deoxy-Alpha-D-Mannose	gdpddman	C16H21N5O15P2	-630.29	3.58188
5-Oxoprolinate	5oxpro	C5H6NO3	-110.12	0.890171
Uridine-5-Diphosphate-Glucose	udpg	C15H22N2O17P2	-762.55	3.11975
Primed Glycogenin (Glycogenin-8[1,4-Glc])	ggn	C6H12O5	-178.44	1.37216
Trans,Trans,Cis-Geranylgeranyl Diphosphate	ttc_ggdp	C20H34O7P2	-354.91	2.03365
3-Hydroxy-N6,N6,N6-Trimethyl-L-Lysine	3htmelys	C9H21N2O3	-65.38	2.01531
4-Trimethylammoniobutanal	4tmeabut	C7H16NO	24.91	1.98194
D-Glucurono-6,3-Lactone	glac	C6H8O6	-206.3	1.11016
D-Glucarate	glcr	C6H8O8	-311.88	0.823313
D-Glucuronate	glcur	C6H9O7	-261.5	1.49878
Uridine-5-Diphosphate-Glucuronate	udpglcur	C15H19N2O18P2	-805.77	3.08989
L-Gulonate	guln	C6H11O7	-268.66	0.889648
L-Gulono-1,4-Lactone	gullac	C6H10O6	-215.78	1.15083
Gamma-L-Glutamyl-L-Cysteine	glucys	C8H13N2O5S	-190.374	1.03631
5-Formiminotetrahydrofolate	5forthf	C20H22N8O6	-94.76	3.2431
N-Formimidoyl-L-Glutamate	forglu	C6H9N2O4	-157.18	1.48196
2-Phospho-D-Glycerate	2pg	C3H4O7P	-371.9	0.290854
D-Glycerate	glyc_R	C3H5O4	-159.4	0.327021
Glycerol	glyc	C3H8O3	-116.18	0.443991
(R)-S-Lactoylglutathionate	lgt_S	C13H20N3O8S	-291.21	1.7449
6-Phospho-D-Gluconate	6pgc	C6H10O10P	-481.16	0.820896
D-Ribulose 5-Phosphate	ru5p_D	C5H9O8P	-393.5	0.57012
Guanine	gua	C5H5N5O	28.4	2.5143
Xanthine	xan	C5H4N4O2	-27.73	2.67091
D-Glucuronate 1-Phosphate	glcur1p	C6H8O10P	-474	1.46986
4-Maleylacetoacetate	4mlacac	C8H6O6	-197.26	0.821204
L-Histidine	his_L	C6H9N3O2	-45.63	1.132
Imidazole-4-Acetaldehyde	im4act	C5H6N2O	8.24	1.11093
Hydroxymethylglutaryl Coenzyme A	hmgcoa	C27H39N7O20P3S	-900.07	3.61469
2-Hydroxyphytanoyl Coenzyme A	phyt2ohcoa	C41H70N7O18P3S	-801.95	3.91445
Heptadecanoylcarnitine	hpdcacrn	C24H47NO4	-78.98	2.52124
3-Hydroxypyruvate	hpyr	C3H3O4	-148.92	0.319053
Cortisone	cortsn	C21H28O5	-124.22	6.83963
Androst-4-Ene-3,17-Dione	andrstndn	C19H26O2	-18.43	6.8859
3A,7A,12A-Trihydroxy-5B-24-Oxocholestanoyl Coenzyme A	cholcoaone	C48H74N7O21P3S	-892.04	8.08938
16Alpha-Hydroxydehydroepiandrosterone	eandrstrn	C19H28O3	-63.28	6.81449
5Alpha-Androstane-3,17-Dione	andrstandn	C19H28O2	-36.26	7.19468
Pregnenolone	prgnlone	C21H32O2	-20.55	6.87832
17Alpha-Hydroxypregnenolone	17ahprgnlone	C21H32O3	-59.72	6.88443
17Alpha-Hydroxyprogesterone	17ahprgstrn	C21H30O3	-54.71	6.88796
20-Hydroxycholesterol	xol7a	C27H46O2	-23.89	6.90639
Hypoxanthine	hxan	C5H4N4O	23.12	2.51767
Pyridoxamine	pydam	C8H13N2O2	-32.18	1.66412
Pyridoxamine 5-Phosphate	pyam5p	C8H12N2O5P	-244.68	1.65739
3-Iodo-L-Tyrosine	3ityr_L	C9H10NO3I	-71.91	1.65787
3,5-Diiodo-L-Tyrosine	35diotyr	C9H9NO3I2	-53.29	2.8454
L-Tyrosine	tyr_L	C9H11NO3	-90.53	0.901239
L-Iduronate	idour	C6H9O7	-259.18	0.817176
L-Isoleucine	ile_L	C6H13NO2	-84.87	0.446773
Itaconic Acid	itacon	C5H4O4	-143.56	0.605948
D-Fructose 1-Phosphate	f1p	C6H11O9P	-431.67	1.3115
Anthranilate	anth	C7H6NO2	-48.99	0.945506
4-(2-Aminophenyl)-2,4-Dioxobutanoate	4aphdob	C10H8NO4	-101.71	1.03188
Kynurenic Acid	kynate	C10H6NO3	-58.81	1.71299
Lactose	lcts	C12H22O11	-376.76	3.02215
(S)-Lactate	lac_L	C3H5O3	-123.17	0.251966
3-Sulfonatopyruvate	3spyr	C3H2O6S	-231.172	0.793476
L-Leucine	leu_L	C6H13NO2	-84.87	0.446773
N-Formylanthranilate	nformanth	C8H6NO3	-85.23	1.09437
Aldehydo-D-Xylose	xyl_D	C5H10O5	-179.54	0.706613
6Z,9Z-Octadecadienoylcarnitine	lneldccrn	C25H45NO4	-32.64	2.56452
Linoleyl Carnitine	lnlccrn	C25H45NO4	-32.64	2.56452
Alpha-Linolenyl Carnitine	lnlncacrn	C25H43NO4	-10.28	2.71057
Gamma-Linolenoylcarnitine	lnlncgcrn	C25H43NO4	-10.28	2.71057
Lanosterol	lanost	C30H50O	32.74	9.57718
Squalene 2,3-Epoxide	Ssq23epx	C30H50O	119.31	3.2166
Glycerophosphocholine	g3pc	C8H20NO6P	-254.99	2.05765
1-Piperideine-6-Carboxylate	thp2c	C6H8NO2	-56.09	1.01049
Previtamin D3	pd3	C27H44O	45.44	3.95493
L-Tryptophan	trp_L	C11H12N2O2	-25	1.57896
Tryptamine	trypta	C10H13N2	54.64	1.57496
6-Amino-2-Oxohexanoic Acid	6a2ohxnt	C6H11NO3	-108.81	0.489865
1-Methylimidazole-4-Acetaldehyde	3mldz	C6H8N2O	20.51	1.15919
L-Normetanephrine	normete_L	C9H14NO3	-73.76	1.17242
Trans-3-Methylglutaconyl Coenzyme A	3mgcoa	C27H37N7O19P3S	-840.36	3.58831
3-Mercaptolactate	mercplac	C3H5O3S	-118.644	0.681037
5-Methylthio-5-Deoxy-D-Ribulose 1-Phosphate	5mdru1p	C6H11O7PS	-346.88	0.897294
Mesaconate	mescon	C5H4O4	-144.45	0.71089
Mesaconyl Coenzyme A	mescoa	C26H35N7O19P3S	-843.53	3.59841
Formyl-N-Acetyl-5-Methoxykynurenamine	fna5moxam	C13H16N2O4	-87.97	1.75141
6-Hydroxymelatonin	6hoxmelatn	C13H16N2O3	-39.27	1.80017
Metanephrine	mepi	C10H16NO3	-65.21	1.47709
(R)-Mevalonate	mev_R	C6H11O4	-157.77	0.495873
(R)-5-Phosphonatomevalonate	5pmev	C6H10O7P	-370.27	0.472803
N(Tele)-Methylhistaminium	mhista	C6H12N3	46.28	1.17404
Myo-Inositol Hexakisphosphate	minohp	C6H6O24P6	-1494.96	1.60926
1D-Myo-Inositol 1,3,4,5-Tetrakisphosphate	mi1345p	C6H8O18P4	-1069.96	1.46547
1D-Myo-Inositol 1,3,4-Trisphosphate	mi134p	C6H9O15P3	-857.46	1.43179
1D-Myo-Inositol 1,3-Bisphosphate	mi13p	C6H10O12P2	-644.96	1.42645
1D-Myo-Inositol 3,4-Bisphosphate	mi34p	C6H10O12P2	-644.96	1.42645
1D-Myo-Inositol 1-Phosphate	mi1p_D	C6H11O9P	-432.46	1.44976
1D-Myo-Inositol 1,4,5-Trisphosphate	mi145p	C6H9O15P3	-857.46	1.43179
(1R,2R,3R,4R,5R,6S)-2,3,5,6-Tetrahydroxy-4-(Phosphonatooxy)Cyclohexyl Phosphate	mi14p	C6H10O12P2	-644.96	1.42645
1D-Myo-Inositol 4-Phosphate	mi4p_D	C6H11O9P	-432.46	1.44976
1D-Myo-Inositol 3-Phosphate	mi3p_D	C6H11O9P	-432.46	1.44976
Maltotriose	malttr	C18H32O16	-535.24	4.52507
(S)-Methylmalonyl Coenzyme A	mmcoa_S	C25H35N7O19P3S	-863.85	3.54606
(R)-Methylmalonyl Coenzyme A	mmcoa_R	C25H35N7O19P3S	-863.85	3.54606
5-Methylthioadenosine	5mta	C11H15N5O3S	1.27	3.12015
5-Methylthio-5-Deoxy-D-Ribose 1-Phosphate	5mdr1p	C6H11O7PS	-347.5	1.48865
5,10-Methenyltetrahydrofolate	methf	C20H21N7O6	-84.61	3.13951
4-Acetamidobutanoate	4aabutn	C6H10NO3	-114.09	0.715759
Nicotinate	nac	C6H4NO2	-36.89	1.42009
Carnosine	carn	C9H14N4O3	-74.59	1.32734
Nicotinate D-Ribonucleoside	nicrns	C11H13NO6	-167.68	1.96259
Nicotinate D-Ribonucleotide	nicrnt	C11H12NO9P	-380.18	1.94876
5-Phospho-Alpha-D-Ribose 1-Diphosphate	prpp	C5H9O14P3	-814.62	1.32186
Alpha-D-Ribose 1-Phosphate	r1p	C5H9O8P	-394.12	1.31756
2-Deoxyinosine 5-Phosphate	dimp	C10H11N4O7P	-273.74	2.68582
Deoxythymidine-5-Phosphate	dtmp	C10H13N2O8P	-358.34	1.76605
Thymidine	thymd	C10H14N2O5	-145.84	1.77237
Xanthylic Acid	xmp	C10H11N4O9P	-364.43	2.78495
Orotidine 5-Phosphate	orot5p	C10H10N2O11P	-479.18	1.89879
5Beta-Cholestane-3Alpha,7Alpha,12Alpha,26-Tetrol	xoltetrol	C27H48O4	-119.72	7.12952
3Alpha,7Alpha,12Alpha-Trihydroxy-5Beta-Cholestan-26-Al	thcholst	C27H46O4	-110.24	7.11982
3Alpha,7Alpha,12Alpha-Trihydroxy-5Beta-Cholestanoate	thcholstoic	C27H45O5	-162.94	7.1188
5Beta-Cholestane-3Alpha,7Alpha,26-Triol	xol7ah3	C27H48O3	-79.88	7.16292
3Alpha,7Alpha-Dihydroxy-5Beta-Cholestan-26-Al	xol7ah2al	C27H46O3	-70.4	7.15549
27-Hydroxycholesterol	xol27oh	C27H46O2	-20.66	6.90121
(24S)-24-Hydroxycholesterol	xol24oh	C27H46O2	-22.47	6.91073
12 Hydroxy Arachidonic Acid	12harachd	C20H31O3	-11.01	2.14745
W-Hydroxyl Arachidonic Acid	wharachd	C20H31O3	-4.38	2.17004
W-Hydroxyl Leukotriene B4	leuktrB4woh	C20H31O5	-90.1	2.30729
18 Hydroxy Arachidonic Acid	18harachd	C20H31O3	-6.19	2.10618
W-Carboxy Leukotriene B4	leuktrB4wcooh	C20H28O6	-133.32	2.26939
Phenylacetate	pac	C8H7O2	-49.88	0.788732
Phenylacetyl Coenzyme A	phaccoa	C29H38N7O17P3S	-748.96	3.62421
Pantetheine 4-Phosphate	pan4p	C11H21N2O7PS	-347.644	1.57259
2-Aminomuconate 6-Semialdehyde	am6sa	C6H7NO3	-73.57	1.07977
Erythro-5-Hydroxy-L-Lysine	pcollg5hlys	C6H15N2O3	-122.08	0.587262
Pyridoxine 5-Phosphate	pdx5p	C8H10NO6P	-279.93	1.66017
Pyridoxal 5-Phosphate	pydx5p	C8H8NO6P	-272	1.6643
Pyridoxine	pydxn	C8H11NO3	-67.43	1.67638
2-Phenylethanaminium	peamn	C8H12N	28.59	0.819341
Phenylacetaldehyde	pacald	C8H8O	2.82	0.797918
3-Phosphonatooxypyruvate	3php	C3H2O7P	-361.42	0.333466
Prostaglandin I2	prostgi2	C20H31O5	-98.19	3.0442
L-1-Pyrroline-3-Hydroxy-5-Carboxylate	1p3h5c	C5H6NO3	-99.11	0.829978
L-Phenylalanine	phe_L	C9H11NO2	-51.05	0.826997
Keto-Phenylpyruvate	phpyr	C9H7O3	-75.82	0.82945
4A-Hydroxytetrahydrobiopterin	thbpt4acam	C9H15N5O4	-92.82	3.61905
5-Diphosphoinositol Pentakisphosphate	ppmi12346p	C6H7O27P7	-1702.96	1.61388
(R)-Pantothenate	pnto_R	C9H16NO5	-188.54	0.850688
Cysteamine	cysam	C2H8NS	-3.754	0.688293
2-Hydroxyphenylacetate	2hyoxplac	C8H7O3	-89.36	0.86626
5-Phospho-Beta-D-Ribosylamine	pram	C5H11NO7P	-358.87	1.30193
Pregnenolone Sulfate	prgnlones	C21H31O5S	-135.05	6.9125
3-Hydroxypropanoyl Coenzyme A	3hpcoa	C24H36N7O18P3S	-820.44	3.56761
Pentadecanoylcarnitine	ptdcacrn	C22H43NO4	-82.22	2.42142
7,8-Dihydroneopterin 3-Triphosphate	ahdt	C9H12N5O13P3	-704.45	2.61242
6-Pyruvoyl-5,6,7,8-Tetrahydropterin	6pthp	C9H11N5O3	-26.07	2.61479
4-Aminobutanal	4abutn	C4H10NO	-31.79	0.367003
Pyridoxal	pydx	C8H9NO3	-59.5	1.671
Quinolinic Acid	quln	C7H3NO4	-119.77	1.47802
11-Cis-Retinal	retinal_11_cis	C20H28O	78.83	2.67757
D-Ribulose	rbl_D	C5H10O5	-181	0.641005
13-Cis-Retinol	retinol_cis_13	C20H30O	70.9	2.66618
D-Ribose	rib_D	C5H10O5	-181.62	1.34975
L-Saccharopinate	saccrp_L	C11H19N2O6	-229.72	1.15346
D-Sorbitol	sbt_D	C6H14O6	-225.44	0.98839
Sphingomyelin	sphmyln_hs	C28H59N3O6P	-148.77	4.29064
Spermidine	spmd	C7H22N3	4.79	1.15819
Squalene	sql	C30H50	161.68	3.15853
6Z,9Z,12Z,15Z-Octadecatetraenoylcarnitine	strdnccrn	C25H41NO4	12.08	2.94071
Sucrose	sucr	C12H22O11	-377.65	2.76924
Thiamine Diphosphate	thmpp	C12H18N4O7P2S	-366.17	2.52187
9Z,12Z,15Z,18Z,21Z-Tetracosapentaenoylcarnitine	tetpent3crn	C31H51NO4	44.16	3.3906
6Z,9Z,12Z,15Z,18Z-Tetracosapentaenoylcarnitine	tetpent6crn	C31H51NO4	44.16	3.3906
9Z,12Z,15Z,18Z-Tetracosatetraenoylcarnitine	tettet6crn	C31H53NO4	21.8	3.13853
Thiamin	thm	C12H18N4OS	54.33	2.51705
N6,N6,N6-Trimethyl-L-Lysine	tmlys	C9H21N2O2	-27.34	2.00732
5Z,8Z,11Z,14Z,17Z-Eicosapentaenoylcarnitine	tmndnccrn	C27H43NO4	37.68	3.27965
Trehalose	tre	C12H22O11	-376.76	3.02215
Tetradecenoylcarnitine(5)	ttdcrn	C21H41NO4	-83.84	2.37481
Tyramine	tym	C8H12NO	-10.89	0.894219
Uridine-5-Diphosphate-Alpha-D-Xylose	udpxyl	C14H20N2O16P2	-724.33	2.96697
3Alpha-Hydroxy-5Beta-Androstan-17-One	ahandrostan	C19H30O2	-42.82	7.18123
L-Valine	val_L	C5H11NO2	-86.49	0.43806
D-Xylulose 5-Phosphate	xu5p_D	C5H9O8P	-393.5	0.57012
Glycerone	dha	C3H6O3	-108.16	0.356005
Dihydroneopterin	HC01361	C9H13N5O4	-75.95	2.61138
3-Keto-Beta-D-Galactose	HC01440	C6H10O6	-211.72	1.38097
Lactose-6P	HC01441	C12H21O14P	-589.26	2.98672
Galactosylglycerol	HC01444	C9H18O8	-274.66	1.67654
3-Ketolactose	HC01446	C12H20O11	-370.2	2.845
Gamma-Glutamyl-Beta-Cyanoalanine	HC01577	C9H12N3O5	-180.13	4.98873
Gamma-Glutamyl-3-Aminopropiononitrile	HC01700	C8H13N3O3	-100.49	4.98339
Chitobiose	HC00822	C16H28N2O11	-365.46	3.22665
Acetyl Adenylate	HC01672	C12H15N5O8P	-290.8	3.0628
Oxalosuccinate	HC01434	C6H3O7	-268.54	0.455956
2-Oxoglutaramate	HC00591	C5H6NO4	-146.46	0.660992
Presqualene Diphosphate	HC01118	C30H50O7P2	-302.87	3.09299
D-Fructose 1,6-Bisphosphate	fdp	C6H10O12P2	-644.17	1.29798
2-Amino-3-Oxoadipate	HC01496	C6H8NO5	-192.53	0.417546
Propinol Adenylate	HC01668	C13H17N5O8P	-289.18	3.06657
Alpha-D-Ribose 5-Phosphate	r5p	C5H9O8P	-394.12	1.31756
3-Oxo-Hexanoyl Coenzyme A	HC01408	C27H40N7O18P3S	-809.37	3.61465
Cis-Aconitate	HC00342	C6H3O6	-222.28	0.750199
S-Acetyldihydrolipoamide	HC00682	C10H19NO2S2	-61.184	1.35494
S-(2-Methylpropanoyl)-Dihydrolipoamide	2mpdhl	C12H23NO2S2	-59.754	1.39346
S-(3-Methylbutanoyl)-Dihydrolipoamide	HC01377	C13H25NO2S2	-58.134	1.42896
6-Lactoyl-5,6,7,8-Tetrahydropterin	HC01254	C9H13N5O3	-36.55	2.59725
D-Erythrose 4-Phosphate	e4p	C4H7O7P	-355.62	0.46586
Sedoheptulose 1,7-Bisphosphate	HC00361	C7H12O13P2	-678.84	0.89046
Sedoheptulose 7-Phosphate	s7p	C7H13O10P	-466.34	0.92734
Malonyl-Carnitin	HC10859	C10H16NO6	-181.11	2.03764
S-Glutaryldihydrolipoamide	HC01712	C13H22NO4S2	-135.774	1.47756
N-Methylethanolaminium Phosphate	HC00718	C3H9NO4P	-248.46	0.937015
Hexadecanal	hxdcal	C16H32O	-11.37	1.24487
Gentisate Aldehyde	HC01522	C7H6O3	-79.31	1.10054
2,5-Dihydroxybenzoate	HC00460	C7H5O4	-132.01	1.0939
Methylmalonate	HC00900	C4H4O4	-164.77	0.290816
S-(2-Methylbutanoyl)-Dihydrolipoamide	HC01376	C13H25NO2S2	-58.134	1.42896
D-Tagatofuranose 6-Phosphate	HC00664	C6H11O9P	-431.67	1.3115
D-Tagatofuranose 1,6-Bisphosphate	HC01180	C6H10O12P2	-644.17	1.29798
(2E)-Octenoyl Coenzyme A	HC01415	C29H44N7O17P3S	-755.3	3.6438
Octanoyl Carnitine	c8crn	C15H29NO4	-93.56	2.14992
Xanthurenic Acid	C02470	C10H6NO4	-99.76	1.79441
L-3-Cyanoalanine	HC00955	C4H6N2O2	-73.15	4.92949
Chenodeoxycholate	C02528	C24H39O4	-126.15	7.14105
(2E)-Tetradecenoyl Coenzyme A	HC01412	C35H56N7O17P3S	-745.58	3.80524
(S)-3-Hydroxydodecanoyl Coenzyme A	3hddcoa	C33H54N7O18P3S	-807.67	3.75481
2-(Formamido)-N1-(5-Phospho-D-Ribosyl)Acetamidine	fpram	C8H15N3O8P	-381.6	2.1938
N-((R)-4-Phosphopantothenoyl)-L-Cysteine	4ppcys	C12H20N2O9PS	-427.284	1.57677
3S-Hydroxyhexadecanoyl Coenzyme A	HC01397	C37H62N7O18P3S	-801.19	3.89192
(S)-3-Hydroxytetradecanoyl Coenzyme A	3htdcoa	C35H58N7O18P3S	-804.43	3.81994
(S)-3-Hydroxydecanoyl Coenzyme A	3hdcoa	C31H50N7O18P3S	-810.91	3.69688
Trans-Dec-2-Enoyl Coenzyme A	dc2coa	C31H48N7O17P3S	-752.06	3.69005
3S-Hydroxy-Octanoyl Coenzyme A	HC01405	C29H46N7O18P3S	-814.15	3.64649
3-Oxo-Octanoyl Coenzyme A	HC01406	C29H44N7O18P3S	-806.13	3.65706
Hexanoyl Coenzyme A (N-C6:0Coenzyme A)	hxcoa	C27H42N7O17P3S	-779.35	3.60352
3S-Hydroxy-Hexanoyl Coenzyme A	HC01407	C27H42N7O18P3S	-817.39	3.60396
Trans-Hex-2-Enoyl Coenzyme A	hx2coa	C27H40N7O17P3S	-758.54	3.60551
(24R,25R)-3Alpha,7Alpha,12Alpha,24-Tetrahydroxy-5Beta-Cholestan-26-Oyl Coenzyme A	HC01459	C48H76N7O21P3S	-900.06	8.09628
Hexadecenal	HC02228	C16H30O	9.44	1.20029
Phosphodimethylethanolamine	HC01842	C4H11NO4P	-242.56	1.21348
Malonate	HC00319	C3H2O4	-164.58	0.238732
4Alpha-Methylzymosterol	HC02110	C28H46O	44.2	6.88205
Cholest-5-En-3Beta-Yl Hexadecanoate	HC02020	C43H76O2	0.8	7.07696
Cholest-5-En-3Beta-Yl (9Z-Hexadecenoate)	HC02021	C43H74O2	23.16	7.05863
Cholest-5-En-3Beta-Yl Octadecanoate	HC02022	C45H80O2	4.04	7.11607
Cholest-5-En-3B-Yl (9Z-Octadecenoate)	HC02023	C45H78O2	26.4	7.09349
Cholest-5-En-3Beta-Yl (9Z,12Z-Octadecadienoate)	HC02024	C45H76O2	48.76	7.10824
Cholest-5-En-3Beta-Yl (9Z,12Z,15Z-Octadecatrienoate)	HC02025	C45H74O2	71.12	7.16007
Cholest-5-En-3Beta-Yl (5Z,8Z,11Z,14Z-Eicosatetraenoate)	HC02027	C47H76O2	96.72	7.27368
Hydroxymethylglutathione	HC02121	C11H18N3O7S	-251.32	1.61631
Xanthosine	xtsn	C10H12N4O6	-151.93	2.79464
Trans,Cis-Octadeca-2,9-Dienoyl Coenzyme A	HC10856	C39H62N7O17P3S	-716.74	3.96318
(S)-3-Hydroxyoleyleoyl Coenzyme A	HC10857	C39H64N7O18P3S	-775.59	3.92189
3-Oxooleoyl Coenzyme A	HC10858	C26H34N7O18P3S	-785.2	4.20733
Taurolithocholate	HC02192	C26H44NO5S	-155.922	7.26591
Glycolithocholate	HC02193	C26H42NO4	-116.89	7.22551
Tauroursodeoxycholate	HC02195	C26H44NO6S	-195.762	7.21368
Glycoursodeoxycholate	HC02196	C26H42NO5	-156.73	7.17299
Sulfochenodeoxycholate	HC02220	C24H38O7S	-240.65	7.17176
Decanoate (N-C10:0)	dca	C10H19O2	-73.79	0.719422
S-Glutathionyl-Ethacrynic-Acid	HC02201	C23H26N3O9SCl2	-258.86	2.53563
Lithocholate	HC02191	C24H39O3	-86.31	7.1938
Ursodeoxycholate	HC02194	C24H39O4	-126.15	7.14105
Sulfoglycolithocholate	HC02197	C26H41NO7S	-231.39	7.25806
Sulfotaurolithocholate	HC02198	C26H43NO8S2	-270.422	7.29827
3,3,5-Triiodothyronine	HC02187	C15H12NO4I3	-24.25	4.45614
9S,11,15S-Trihydroxy-Thromboxa-5Z,13E-Dien-1-Oic Acid	HC02180	C20H33O6	-156.07	1.80055
Prostaglandin-A1	HC02202	C20H31O4	-86.42	1.31966
Prostaglandin-A2	HC02203	C20H31O5	-112.91	1.45179
Prostaglandin-B1	HC02204	C20H31O4	-88.08	1.46808
Prostaglandin-B2	HC02205	C20H29O4	-65.72	1.6064
Prostaglandin-C1	HC02206	C20H31O4	-88.11	1.28608
Prostaglandin-C2	HC02207	C20H29O4	-65.75	1.44196
Prostaglandin-D1	HC02208	C20H33O5	-135.27	1.29709
Prostaglandin-D3	HC02210	C20H29O5	-90.55	1.75018
Prostaglandin-E3	HC02213	C20H29O5	-90.55	1.75018
Prostaglandin-F1Alpha	HC02214	C20H33O6	-171.85	1.37444
Prostaglandin-F2Beta	HC02216	C20H33O5	-119.47	1.55833
Butyryl Carnitine	c4crn	C11H21NO4	-100.04	2.06207
D-Gluconate	glcn	C6H11O7	-268.66	0.889648
(3S)-3-Hydroxylinoleoyl Coenzyme A	CE2421	C39H62N7O18P3S	-753.23	3.94068
3-Oxolinoleoyl Coenzyme A	CE0713	C39H60N7O18P3S	-745.21	3.95047
Picolinic Acid	C10164	C6H4NO2	-36.89	1.42009
3-Oxoeicosanoyl Coenzyme A	CE2251	C41H68N7O18P3S	-786.69	4.06439
3-Hydroxyeicosanoyl Coenzyme A	CE2247	C41H70N7O18P3S	-794.71	4.05488
(2E)-Eicosenoyl Coenzyme A	CE2243	C41H68N7O17P3S	-735.86	4.02957
3-Oxodocosanoyl Coenzyme A	CE2250	C43H72N7O18P3S	-783.45	4.15444
3-Hydroxydocosanoyl Coenzyme A	CE2246	C43H74N7O18P3S	-791.47	4.14513
(2E)-Docosenoyl Coenzyme A	CE2242	C43H72N7O17P3S	-732.62	4.11663
3-Oxotetracosanoyl Coenzyme A	CE2253	C45H76N7O18P3S	-780.21	4.24983
3-Hydroxytetracosanoyl Coenzyme A	CE2249	C45H78N7O18P3S	-788.23	4.24074
(2E)-Tetracosenoyl Coenzyme A	CE2245	C45H76N7O17P3S	-729.38	4.20922
Docosanoyl Coenzyme A	docoscoa	C43H74N7O17P3S	-753.43	4.17441
Docosanoic Acid	docosac	C22H43O2	-54.35	1.76288
3-Hydroxyoctadecanoyl Coenzyme A	CE2248	C39H66N7O18P3S	-797.95	3.97035
Spermine Monoaldehyde	CE1935	C10H26N3O	-10.17	1.98235
Spermidine Monoaldehyde 2	CE1940	C7H18N2O	-20.98	1.0737
Spermidine Dialdehyde	CE1943	C7H14NO2	-46.75	1.05371
1-Pyrroline	CE1944	C4H8N	22.37	1.31016
Spermine Dialdehyde	CE1936	C10H22N2O2	-35.94	1.95983
Spermidine Monoaldehyde 1	CE1939	C7H18N2O	-20.98	1.0737
3,3-Diiodo-L-Thyronine 4-O-Sulfate	CE2870	C15H12NO7SI2	-157.37	3.3673
3,3-Diiodo-L-Thyronine	CE2866	C15H13NO4I2	-42.87	3.29657
Maltotetraose	maltttr	C24H42O21	-693.72	6.03434
3,5-Diiodo-L-Thyronine 4-O-Sulfate	CE2873	C15H12NO7SI2	-157.37	3.3673
3,5-Diiodo-L-Thyronine	CE2872	C15H13NO4I2	-42.87	3.29657
3-Monoiodo-L-Thyronine 4-O-Sulfate	CE2875	C15H13NO7SI	-175.99	2.40008
3-Monoiodo-L-Thyronine	CE2874	C15H14NO4I	-61.49	2.29979
Maltopentaose	maltpt	C30H52O26	-852.2	7.54615
Maltohexaose	malthx	C36H62O31	-1010.68	9.05923
Beta-Casomorphin	CE2915	C44H60N7O11	-260.91	4.22183
Maltoheptaose	malthp	C42H72O36	-1169.16	10.573
Maltodecaose	CE2839	C60H102O51	-1644.6	15.1166
Maltononaose	CE2838	C54H92O46	-1486.12	13.6018
Cyanosulfurous Acid Anion	CE1950	CH2NO2S	-51.6	5.33704
Cyanate	cynt	CNO	-23.3	5.00903
Malonic Dialdehyde	CE0737	C3H3O2	-59.18	0.339548
(12S)-12-hydroxyheptadeca-5,8,10-trienoic acid (12S-HHT)	CE1243	C17H25O3	-21.25	2.03591
17Alpha-Hydroxypregnenolone Sulfate	CE1352	C21H31O6S	-174.22	6.91628
N(1)-Acetylspermidine	N1aspmd	C9H23N3O	-24.81	1.28715
N(8)-Acetylspermidine	n8aspmd	C9H23N3O	-24.81	1.28715
Beta-Hydroxy-Beta-Methylbutyrate	CE2028	C5H9O3	-123.16	0.415011
Trans,Cis,Cis-2,9,12-Octadecatrienoyl Coenzyme A	CE2434	C39H60N7O17P3S	-694.38	4.04399
Cis,Cis-Palmito-7,10-Dienoyl Coenzyme A	CE0849	C37H58N7O17P3S	-718.43	3.88909
Trans,Cis,Cis-2,7,10-Hexadecatrienoyl Coenzyme A	CE2433	C37H56N7O17P3S	-697.62	3.98639
Cis,Cis-Myristo-5,8-Dienoyl Coenzyme A	CE0785	C35H54N7O17P3S	-721.67	3.82916
Trans-2-Cis,Cis-5,8-Tetradecatrienoyl Coenzyme A	CE2432	C35H52N7O17P3S	-700.86	3.9358
2,4-Decadienoyl Coenzyme A	dec24dicoa	C31H46N7O17P3S	-734.52	3.76239
4-Decenoyl Coenzyme A	dece4coa	C31H48N7O17P3S	-750.51	3.68223
Trans,Cis-Lauro-2,6-Dienoyl Coenzyme A	C05279	C33H50N7O17P3S	-726.46	3.78407
(3S)-3-Hydroxydodec-Cis-6-Enoyl Coenzyme A	CE2420	C33H52N7O18P3S	-785.31	3.72843
(3S)-3-Hydroxy-Cis,Cis-Palmito-7,10-Dienoyl Coenzyme A	CE2418	C37H58N7O18P3S	-756.47	3.87758
3-Oxo-Cis,Cis-7,10-Hexadecadienoyl Coenzyme A	CE2422	C37H56N7O18P3S	-748.45	3.88752
3-Oxo-Cis,Cis-5,8-Tetradecadienoyl Coenzyme A	CE2424	C35H52N7O18P3S	-751.69	3.8316
3-Oxolaur-6-Cis-Enoyl Coenzyme A	CE0693	C33H50N7O18P3S	-777.29	3.73876
Cis,Cis-3,6-Dodecadienoyl Coenzyme A	C05280	C33H50N7O17P3S	-724.91	3.77645
2-Hydroxyestrone	C05298	C18H22O3	-56.46	4.35267
2-Hydroxyestradiol	C05301	C18H24O3	-63.02	4.35735
2-Methoxyestrone	C05299	C19H24O3	-41.81	4.37038
Dopaminochrome	CE4888	C8H7NO2	-24.55	1.65867
5-Hydroxytryptophol	CE1918	C10H11NO2	-20.09	1.56921
5Beta-Cholestane-3Alpha,7Alpha,27-Triol	CE0233	C27H48O3	-83.11	7.16792
12-Oxo-Leukotriene B4	CE4990	C20H29O4	-47.4	2.2577
Deoxycholoyl Coenzyme A	CE1589	C45H70N7O19P3S	-825.23	8.06449
Taurodeoxycholic Acid	tdechola	C26H44NO6S	-195.762	7.21368
2,3-Cyclic Uridine-5-Monophosphate	23cump	C9H10N2O8P	-333.35	2.94924
3-Uridine-5-Monophosphate	3ump	C9H11N2O9P	-397.77	1.88329
9-Cis-Retinoate	CE1617	C20H27O2	26.13	2.67485
5-S-Cysteinyldopa	CE1261	C12H16N2O6S	-201.87	1.60832
5-S-Glutathionyl-L-Dopa	CE5026	C19H25N4O10S	-339.43	2.14526
1,2-Dehydrosalsolinol	CE5629	C10H11NO2	-32.41	1.79946
Homocysteine Thiolactone	CE1401	C4H8NOS	-24.43	0.95541
Anandamide	C11695	C22H37NO2	44.49	2.30318
N-Acetylmethionine	C02712	C7H12NO3S	-105.51	1.03943
(S)-2-Aminobutanoate	C02356	C4H9NO2	-86.3	0.306163
Nitrite	no2	HNO2	-8.9	0.5
2-Arachidonoylglycerol	C13856	C23H38O4	-35.03	2.26606
Prostaglandin J2	C05957	C20H29O4	-64.06	1.47199
15-Deoxy-Prostaglandin J2	CE4877	C20H27O3	6.05	2.7281
3-Methylcrotonoylglycine	CE2026	C7H10NO3	-94.03	0.87045
Deoxycholate	dchac	C24H39O4	-126.15	7.14105
3-O-Methyldopa	CE2176	C10H13NO4	-115.36	1.15727
N-Benzoylglycinate	bgly	C9H8NO3	-83.63	1.04806
O-Methylhippurate	CE2934	C10H10NO3	-85.26	1.10578
5Alpha-Pregnane-3,20-Dione	C03681	C21H32O2	-33.37	7.18652
Allopregnanolone	CE2211	C21H34O2	-39.93	7.19143
21-Hydroxyallopregnanolone	CE5072	C21H34O3	-76.16	7.19114
8-Dehydrocholesterol	CE1297	C27H44O	43.77	7.00916
N-Acetyl-L-Cysteine	CE1310	C5H8NO3S	-112.994	0.937307
16Alpha-Hydroxyestrone	C05300	C18H22O3	-56.82	4.25773
Kinetensin	CE5786	C56H88N17O11	-198.38	6.96599
Kinetensin 1-7	CE5788	C41H68N15O9	-176.76	5.67863
Kinetensin 1-8	CE5789	C50H76N16O10	-170.86	6.30591
Neuromedin N	CE5797	C32H51N5O7	-179.91	2.88075
Neuromedin N (1-4)	CE5798	C26H40N4O6	-152.19	2.24604
Dopamine O-Quinone	CE5276	C8H10NO2	-31.59	1.32418
5-S-Glutathionyl-Dopamine	CE5025	C18H26N4O8S	-259.79	2.12327
Kinetensin 1-3	CE5787	C15H31N6O4	-132.26	2.38543
Kinetensin 4-8	CE5791	C35H47N10O7	-95.75	3.76072
Alpha-Tocopheryl Hydroquinone	CE5021	C29H52O3	-71.82	2.37958
Alpha-Tocopheryl Quinone	CE5022	C29H50O3	-50.12	2.31687
4-Hydroperoxy-2-Nonenal	CE2576	C9H16O3	-63.14	0.812234
4-Oxo-2-Nonenal	CE2577	C9H14O2	-33.47	0.811896
2-Methoxyestradiol-17Beta	C05302	C19H26O3	-48.37	4.37141
3-Carboxy-Alpha-Chromanol	CE1925	C16H21O4	-117.69	2.12708
Alpha-Cehc-Glucuronide	CE5853	C22H29O10	-329.89	2.92368
Gama-Carboxyethyl-Hydroxychroman	CE1926	C15H19O4	-116.06	1.94311
Gama-Cehc-Glucuronide	CE5854	C21H27O10	-328.26	2.79269
24,25-Dihydrolanosterol	C05109	C30H52O	10.94	9.57169
Isovalerylglycine	CE4968	C7H12NO3	-114.28	0.729944
2-Methylbutyrylglycine	CE4970	C7H12NO3	-114.28	0.729944
Isobutyrylglycine	CE4969	C6H10NO3	-115.9	0.713927
N-Acetyl-Seryl-Aspartyl-Lysyl-Proline	CE5867	C20H32N5O9	-295.46	2.5344
Lysyl-Proline	CE5869	C11H22N3O3	-90.26	1.20111
Leukoaminochrome	CE5665	C8H9NO2	-33.16	1.59276
5-Methoxytryptophol	CE6205	C11H13NO2	-5.44	1.61032
Monodehydroascorbate	C01041	C6H7O6	-194.91	1.51465
5Beta-Cholestane-3Alpha,7Alpha,12Alpha,24S,25-Pentol	CE1273	C27H48O5	-160.99	7.14676
N-Acetyl-L-Asparagine	CE1556	C6H9N2O4	-152.91	1.02182
Gama-Tocopheroxyl Radical	CE7047	C28H48O2	-0.84	2.23108
Psychosine	C01747	C24H48NO7	-194.56	2.10535
(2S)-Pristanoyl Coenzyme A	CE5125	C40H68N7O17P3S	-765.53	3.87118
(2R)-Pristanoyl Coenzyme A	CE5126	C40H68N7O17P3S	-765.53	3.87118
Allantoin	alltn	C4H6N4O3	-116.06	1.96587
6-Oxo-Prostaglandin F1Alpha	CE0955	C20H33O6	-171.85	1.37444
2-Trans-Cis,Cis,Cis,Cis-4,8,11,14-Eicosapentaenoyl Coenzyme A	CE4795	C41H60N7O17P3S	-651.24	4.4514
Trans-2-Cis,Cis,Cis-8,11,14-Eicosatetraenoyl Coenzyme A	CE5114	C41H62N7O17P3S	-668.78	4.24189
3(S)-Hydroxy-Dihomo-Gama-Linolenoyl Coenzyme A	CE4791	C41H64N7O18P3S	-727.63	4.0866
3-Oxo-Dihomo-Gama-Linolenoyl Coenzyme A	CE4793	C41H62N7O18P3S	-719.61	4.09603
3-Oxo-6Z,9Z,12Z-Octadecatrienoyl Coenzyme A	CE2439	C39H58N7O18P3S	-722.85	4.03536
4Z,7Z,10Z-Hexadecatrienoyl Coenzyme A	CE2440	C37H56N7O17P3S	-696.07	3.97916
2E,6Z,9Z,12Z-Octadecatetraenoyl Coenzyme A	CE2437	C39H58N7O17P3S	-672.02	4.18702
3(S)-Hydroxy-6Z,9Z,12Z-Octadecatrienoyl Coenzyme A	CE2438	C39H60N7O18P3S	-730.87	4.02578
3Z,7Z,10Z-Hexadecatrienoyl Coenzyme A	CE2442	C37H56N7O17P3S	-696.07	3.97916
2E,4Z,7Z,10Z-Hexadecatetraenoyl Coenzyme A	CE2441	C37H54N7O17P3S	-680.08	4.16003
(3E,5Z,8Z)-Tetradecatrienoyl Coenzyme A	CE5117	C35H52N7O17P3S	-704.13	3.95075
Trans-2-Cis,Cis-4,8-Tetradecatrienoyl Coenzyme A	CE5118	C35H52N7O17P3S	-705.68	3.95804
Trans-3-Cis-8-Tetradecadienoyl Coenzyme A	CE5119	C35H54N7O17P3S	-721.67	3.82916
Trans-2-Cis-8-Tetradecadienoyl Coenzyme A	CE5120	C35H54N7O17P3S	-723.22	3.83667
(3S)-3-Hydroxy-Cis-8-Tetradecenoyl Coenzyme A	CE4790	C35H56N7O18P3S	-782.07	3.78588
3-Oxo-Cis-8-Tetradecenoyl Coenzyme A	CE4792	C35H54N7O18P3S	-774.05	3.79606
Cis-6-Dodecenoyl Coenzyme A	CE4794	C33H52N7O17P3S	-747.27	3.73627
20-Oxo-Leukotriene B4	CE2053	C20H29O5	-80.62	2.26717
20-Dihydroxyleukotriene B4	CE2056	C20H31O6	-128.14	2.32824
20-Trihydroxy-Leukotriene-B4	CE3554	C20H31O7	-167.6	2.35274
5(S),6(S)-Epoxy-15(S)-Hydroxy-7E,9E,11Z,13E-Eicosatetraenoic Acid Anion	CE2567	C20H29O4	-36.41	3.03368
14,15-Dihete	CE7172	C20H31O4	-44.23	2.10305
Lipoxin B4	C06315	C20H31O5	-96.73	2.4665
Lipoxin A4	C06314	C20H31O5	-96.73	2.4665
Trans-2,3-Dehydropristanoyl Coenzyme A	CE2038	C40H66N7O17P3S	-745.28	3.85009
3(R)-Hydroxy-Pristanoyl Coenzyme A	CE5934	C40H68N7O18P3S	-803.57	3.88579
3-Oxopristanoyl Coenzyme A	C07297	C40H66N7O18P3S	-795.55	3.8716
4,8,12-Trimethyl Tridecanoyl Coenzyme A	tmtrdcoa	C37H62N7O17P3S	-768.58	3.79439
Eicosa-2E,8Z,11Z,14Z,17Z-Pentaenoyl Coenzyme A	CE4812	C41H60N7O17P3S	-646.42	4.43164
5Alpha-Androstane-3Alpha,17Beta-Diol	CE2209	C19H32O2	-49.38	7.18835
3-Keto-Eicosa-8,11,14,17-All-Cis-Tetraenoyl Coenzyme A	CE4811	C41H60N7O18P3S	-697.25	4.23366
3(S)-Hydroxy-All-Cis-8,11,14,17-Eicosatetraenoyl Coenzyme A	CE4810	C41H62N7O18P3S	-705.27	4.22454
2-Trans-7,10,13,16,19-All-Cis-Docosahexaenoyl Coenzyme A	CE4821	C43H62N7O17P3S	-620.82	4.71341
3-Oxo-Docosa-7,10,13,16,19-All-Cis-Pentaenoyl Coenzyme A	CE4819	C43H62N7O18P3S	-671.65	4.47573
3(S)-Hydroxy-Docosa-7,10,13,16,19-All-Cis-Pentaenoyl Coenzyme A	CE4817	C43H64N7O18P3S	-679.67	4.4671
4,4-Dimethylcholesta-8(9),14-Dien-3Beta-Ol	CE2313	C29H48O	35.64	6.9893
4,4-Dimethylcholesta-8(9)-En-3Beta-Ol	CE2314	C29H50O	21.08	6.88151
3-Oxo-Docosa-7,10,13,16-All-Cis-Tetraenoyl Coenzyme A	CE4833	C43H64N7O18P3S	-694.01	4.29153
3(S)-Hydroxy-Docosa-7,10,13,16-All-Cis-Tetraenoyl Coenzyme A	CE4831	C43H66N7O18P3S	-702.03	4.28253
2E,7Z,10Z,13Z,16Z-Docosapentaenoyl Coenzyme A	CE4835	C43H64N7O17P3S	-643.18	4.48352
3-Oxo-Tetracosa-9,12,15,18-All-Cis-Tetraenoyl Coenzyme A	CE4834	C45H68N7O18P3S	-690.77	4.35572
3(S)-Hydroxy-Tetracosa-12,15,18,21-All-Cis-Tetraenoyl Coenzyme A	CE4849	C45H70N7O18P3S	-698.79	4.34685
3-Oxo-All-Cis-6,9,12,15,18-Tetracosapentaenoyl Coenzyme A	CE4820	C45H66N7O18P3S	-668.41	4.53051
3(S)-Hydroxy-Tetracosa-6,9,12,15,18-All-Cis-Pentaenoyl Coenzyme A	CE4832	C45H68N7O18P3S	-676.43	4.52199
Trans-2-All-Cis-6,9,12,15,18-Tetracosahexaenoyl Coenzyme A	CE4838	C45H66N7O17P3S	-617.58	4.76222
3-Oxoeicosa-Cis,Cis-11,14-Dienoyl Coenzyme A	CE4841	C41H64N7O18P3S	-741.97	4.0201
(3S)-Hydroxy-Eicosa-Cis,Cis-11,14-Dienoyl Coenzyme A	CE4840	C41H66N7O18P3S	-749.99	4.01049
Trans,Cis,Cis-2,11,14-Eicosatrienoyl Coenzyme A	CE4842	C41H64N7O17P3S	-691.14	4.10829
(11Z,14Z)-Icosadienoyl Coenzyme A	CE4843	C41H66N7O17P3S	-711.95	4.02928
3-Oxo-Docosa-Cis,Cis,Cis-10,13,16-Trienoyl Coenzyme A	CE4845	C43H66N7O18P3S	-716.37	4.16323
3(S)-Hydroxy-10,13,16-All-Cis-Docosatrienoyl Coenzyme A	CE4844	C43H68N7O18P3S	-724.39	4.15395
Trans,Cis,Cis,Cis-2,10,13,16-Docosatetraenoyl Coenzyme A	CE4846	C43H66N7O17P3S	-665.54	4.30324
10Z,13Z,16Z-Docosatrienoyl Coenzyme A	CE4847	C43H68N7O17P3S	-686.35	4.17209
Trans,Cis,Cis,Cis,Cis-2,10,13,16,19-Docosapentaenoyl Coenzyme A	CE4852	C43H64N7O17P3S	-643.18	4.48352
10Z,13Z,16Z,19Z-Docosatetraenoyl Coenzyme A	CE4854	C43H66N7O17P3S	-663.99	4.29654
3-Oxo-Docosa-10,13,16,19-All-Cis-Tetraenoyl Coenzyme A	CE4850	C43H64N7O18P3S	-694.01	4.29153
3(S)-Hydroxy-Docosa-10,13,16,19-All-Cis-Tetraenoyl Coenzyme A	CE4848	C43H66N7O18P3S	-702.03	4.28253
Trans,Cis,Cis,Cis,Cis-2,12,15,18,21-Tetracosapentaenoyl Coenzyme A	CE4853	C45H68N7O17P3S	-639.94	4.5416
12Z,15Z,18Z,21Z-Tetracosatetraenoyl Coenzyme A	CE4855	C45H70N7O17P3S	-660.75	4.36419
3-Oxo-Tetracosa-12,15,18,21-All-Cis-Tetraenoyl Coenzyme A	CE4851	C45H68N7O18P3S	-690.77	4.35572
3(S)-Hydroxy-4(R),8-Dimethyl-Nonanoyl Coenzyme A	CE4801	C32H52N7O18P3S	-812.91	3.68863
3-Oxo-4(R),8-Dimethyl-Nonanoyl Coenzyme A	CE4803	C32H50N7O18P3S	-804.89	3.6864
3(S)-Hydroxy-2(S),6-Dimethyl-Heptanoyl Coenzyme A	CE4800	C30H48N7O18P3S	-816.15	3.65082
3-Oxo-(2S)-Methylisocapryloyl Coenzyme A	CE4796	C30H46N7O18P3S	-808.13	3.64857
3(S)-Hydroxy-4-Methyl-Pentanoyl Coenzyme A	CE4802	C27H42N7O18P3S	-819.2	3.59751
3-Oxo-4-Methyl-Pentanoyl Coenzyme A	CE4804	C27H40N7O18P3S	-811.18	3.60173
4(R),8-Dimethyl-Trans-2-Nonenoyl Coenzyme A	CE4806	C32H50N7O17P3S	-754.06	3.67534
2(S),6-Dimethyl-Heptanoyl Coenzyme A	CE4798	C30H48N7O17P3S	-778.11	3.63542
2,6-Dimethyl-Trans-2-Heptenoyl Coenzyme A	CE4799	C30H46N7O17P3S	-757.86	3.63863
4-Methyl-Pentanoyl Coenzyme A	CE4808	C27H42N7O17P3S	-781.16	3.58626
4-Methyl-Trans-2-Pentenoyl Coenzyme A	CE4807	C27H40N7O17P3S	-760.35	3.59684
2(R),6-Dimethyl-Heptanoyl Coenzyme A	CE4797	C30H48N7O17P3S	-778.11	3.63542
5,6-Indolequinone-2-Carboxylate	CE1562	C9H4NO4	-78.47	2.44331
Androsterone Sulfate	CE6031	C19H29O5S	-157.32	7.21397
3-Oxo-11-Cis-Eicosenoyl Coenzyme A	CE5144	C41H66N7O18P3S	-764.33	4.00938
11Z-Eicosenoyl Coenzyme A	CE5151	C41H68N7O17P3S	-734.31	4.02242
3-Oxo-13Cis-Docosenoyl Coenzyme A	CE5152	C43H70N7O18P3S	-761.09	4.09311
Docosenoyl Coenzyme A	CE5155	C43H72N7O17P3S	-731.07	4.10963
3-Oxo-Cis-15-Tetracosaenoyl Coenzyme A	CE5156	C45H74N7O18P3S	-757.85	4.18253
3(S)-Hydroxy-11-Cis-Eicosenoyl Coenzyme A	CE5148	C41H68N7O18P3S	-772.35	3.99975
Trans,Cis-2,11-Eicosadienoyl Coenzyme A	CE5150	C41H66N7O17P3S	-713.5	4.03642
3(S)-Hydroxy-13Cis-Docosenoyl Coenzyme A	CE5153	C43H72N7O18P3S	-769.11	4.08367
Trans,Cis-2,13-Docosadienoyl Coenzyme A	CE5154	C43H70N7O17P3S	-710.26	4.11585
3(S)-Hydroxy-Cis-15-Tetracosaenoyl Coenzyme A	CE5157	C45H76N7O18P3S	-765.87	4.1733
Trans,Cis-2,15-Tetracosadienoyl Coenzyme A	CE5158	C45H74N7O17P3S	-707.02	4.20112
11-Cis-Eicosenoate	CE2510	C20H37O2	-35.23	1.49396
13-Docosenoate	doco13ac	C22H41O2	-31.99	1.66016
3-Oxo-Cis-9-Octadecenoyl Coenzyme A	CE5160	C39H62N7O18P3S	-767.57	3.93172
3(S)-Hydroxy-Cis-9-Octadecenoyl Coenzyme A	CE5161	C39H64N7O18P3S	-775.59	3.92189
Trans,Cis-2,9-Octadecadienoyl Coenzyme A	CE5162	C39H62N7O17P3S	-716.74	3.96318
5Beta-Cholestane-3Alpha,7Alpha,12Alpha,27,27-Pentaol	CE4874	C27H48O5	-157.76	7.14395
(9Z)-12,13-Epoxyoctadecenoic acid (12(13)-EpOME)	C14826	C18H31O3	-54.23	2.19143
12,13-Hydroxyoctadec-9(Z)-Enoate	CE2049	C18H33O4	-114.55	1.23518
9,10-Epoxyoctadecenoic acid (9(10)-EpOME)	C14825	C18H31O3	-54.23	2.19143
9,10-Hydroxyoctadec-12(Z)-Enoate	CE2047	C18H33O4	-114.55	1.23518
1,2-Diacyl-Sn-Glycerol (Didodecanoyl, N-C12:0)	12dgr120	C27H52O5	-158.68	2.12843
5,6-Epoxy-8,11,14-eicosatrienoic Acid	C14768	C20H31O3	-6.27	2.51738
11,12-Epoxyeicosatrienoic Acid	C14770	C20H31O3	-6.27	2.51738
8,9-Epoxyeicosatrienoic Acid	C14769	C20H31O3	-6.27	2.51738
14,15-Epoxy-5,8,11-Eicosatrienoic Acid	C14771	C20H31O3	-6.27	2.51738
6-Trans-Leukotriene B4 (5S,12R-Dihydroxy-6E,8E,10E,14Z-Eicosatetraenoic Acid)	CE2445	C20H31O4	-53.87	2.26386
5-Oxo-6-Trans-Leukotriene B4	CE5178	C20H29O4	-47.4	2.2577
5-Hydroxyisourate	C11821	C5H4N4O4	-139.18	3.83697
13-L-Hydroperoxylinoleic Acid	C04717	C18H31O4	-82.17	1.50841
Nonanoic Acid	C01601	C9H17O2	-75.41	0.633984
1-Hydroperoxy-8-Carboxyoctyl 3,4-Epoxynon-(2E)-Enyl Ether	CE6504	C18H31O6	-122.59	3.12593
4-Hydroxy-2-Nonenal	CE2006	C9H16O2	-39.94	0.702324
3,4-Epoxynonanal	CE6506	C9H16O2	-38.47	1.9145
Azelaic Acid	C08261	C9H14O4	-154.86	0.653466
Delta12-Prostaglandin J2	CE4876	C20H29O4	-49.53	2.54957
15-Deoxy-Pgd2	CE5304	C20H29O4	-42.8	2.67268
10,11-Dihydro-12-Oxo-Ltb4	CE5944	C20H31O4	-63.39	1.775
10,11-Dihydro-Leukotriene B4	CE4987	C20H33O4	-71.41	1.79891
10,11-Dihydro-12-Epi-Leukotriene B4	CE4988	C20H33O4	-71.41	1.79891
20-Oh-10,11-Dihydro-Leukotriene B4	CE4989	C20H33O5	-107.64	1.86158
10,11-Dihydro-20-Dihydroxy-Leukotriene B4	CE5945	C20H33O6	-145.68	1.8793
10,11-Dihydro-20-Trihydroxy-Leukotriene B4	CE5946	C20H33O7	-185.14	1.90956
20-COOH-10,11-Dihydro-Leukotriene B4	CE5947	C20H30O6	-150.86	1.80587
5-Oxo-12(S)-Hydroxy-Eicosa-6E,8Z,10E,14Z-Tetraenoate	CE7097	C20H29O4	-47.4	2.2577
5-Hydroxyeicosatetraenoate	C04805	C20H31O3	-11.01	2.14745
5,15-Dihydroxyeicosatetraenoic Acid	CE7096	C20H31O4	-53.87	2.26386
5-Oxo-(6E,8Z,11Z,14Z)-Eicosatetraenoic Acid	CE2084	C20H29O3	-4.54	2.15923
5-Hydroperoxy-Epa	CE6508	C20H29O4	-11.85	2.57675
15(S)-Hydroperoxy-Epe	CE7091	C20H29O4	-11.85	2.57675
15(S)-(15R)-15-Hydroxyeicosa-5Z,8Z,11Z,13E,17Z-Pentaenoate	CE7082	C20H29O3	11.35	2.54424
Leukotriene B5	CE7083	C20H29O4	-31.51	2.64906
(+-)-5-Hydroxy-6E,8Z,11Z,14Z,17Z-Eicosapentaenoic Acid	CE7085	C20H29O3	11.35	2.54424
15R-Hydroxy-5Z,8Z,11Z,13E,17Z-Eicosapentaenoic Acid	CE7081	C20H29O3	11.35	2.54424
18R-Hydroxy-5Z,8Z,11Z,14Z,16E-Eicosapentaenoic Acid	CE7090	C20H29O3	11.35	2.54424
5,12,20-Trihete	CE6247	C20H31O5	-90.1	2.30729
(5Z,9E,14Z)-(8Xi,11R,12S)-11,12-Epoxy-8-Hydroxyicosa-5,9,14-Trienoate	C04849	C20H31O4	-44.31	2.496
15-Hydroperoxyeicosa-8Z,11Z,13E-Trienoate	CE6230	C20H33O4	-56.57	1.8565
15-Hydroxy-(8Z,11Z,13E)-Eicosatrienoate	CE2537	C20H33O3	-33.37	1.81111
3-Decenoyl Coenzyme A	dece3coa	C31H48N7O17P3S	-750.51	3.68223
S-[2-Carboxy-1-(1 H-Imidazol-4-Yl)Ethyl]-L-Cysteine	CE2089	C9H12N3O4S	-113.26	1.39976
Urocanate	urcan	C6H5N2O2	-26.85	1.29588
Adipic Acid	adpac	C6H8O4	-159.72	0.415482
Adipoyl Coenzyme A	adpcoa	C27H39N7O19P3S	-858.8	3.59699
Adipoyl Carnitine	c6dc	C13H22NO6	-176.25	2.08809
3-Hydroxy Butyryl Carnitine	3bcrn	C11H21NO5	-138.08	2.06985
Decanoyl Carnitine	c10crn	C17H33NO4	-90.32	2.21353
Decenoyl Carnitine	c101crn	C17H31NO4	-68.62	2.19681
Decadienoyl Carnitine	decdicrn	C17H29NO4	-51.97	2.36146
Sebacoyl Carnitine	c10dc	C17H30NO6	-169.77	2.20306
Sebacoyl Coenzyme A	sebcoa	C31H47N7O19P3S	-852.32	3.69843
3-Hydroxydecanoylcarnitine	3deccrn	C17H33NO5	-128.36	2.19985
Lauroyl Carnitine	ddeccrn	C19H37NO4	-87.08	2.28886
Dodecenoyl Carnitine	ddece1crn	C19H35NO4	-64.72	2.26582
Dodecanedioyl Coenzyme A	c12dccoa	C33H51N7O19P3S	-849.08	3.76044
Dodecanedioic Acid	dodecanac	C12H20O4	-150	0.905631
Dodecanedioyl Carnitine	c12dc	C19H34NO6	-166.53	2.27875
3-Hydroxydodecanoylcarnitine	3ddcrn	C19H37NO5	-125.12	2.26885
3-Hydroxy Tetradecenoyl-7 Coenzyme A	3tetd7ecoa	C35H56N7O18P3S	-782.07	3.78588
Tetradecenoyl Coenzyme A	tetdece1coa	C35H56N7O17P3S	-745.58	3.80524
Tetradecenoyl Carnitine	tetdece1crn	C21H39NO4	-61.48	2.33947
3-Hydroxy Trans5,8Tetradecadienoyl Coenzyme A	3ttetddcoa	C35H54N7O18P3S	-759.71	3.82151
Tetradecadienoyl Carnitine	tetdec2crn	C21H37NO4	-43.94	2.45199
3-Hydroxy-Tetradecanoyl Carnitine	3tdcrn	C21H41NO5	-121.88	2.34898
3-Hydroxyhexadecenoylcarnitine	3hdececrn	C23H43NO5	-96.28	2.39833
3-Hydroxy Trans7,10-Hexadecadienoyl Coenzyme A	3thexddcoa	C37H58N7O18P3S	-756.47	3.87758
Hexadecanedioyl Coenzyme A	hexdicoa	C37H59N7O19P3S	-842.6	3.90525
Hexadecanedioic Acid Mono-L-Carnitine Ester	c16dc	C23H42NO6	-160.05	2.46091
3-Hydroxyhexadecanoylcarnitine	3hexdcrn	C23H45NO5	-118.64	2.43914
3-Hydroxyoctadecenoyl Coenzyme A	3octdece1coa	C39H64N7O18P3S	-775.59	3.92189
3-Hydroxy-Octadecenoyl Carnitine	3octdece1crn	C25H47NO5	-93.04	2.4867
3-Hydroxyoctadecadienoylcarnitine	3octdec2crn	C25H45NO5	-70.68	2.54062
(S)-3-Hydroxyoctadecanoyl Coenzyme A	3hodcoa	C39H66N7O18P3S	-797.95	3.97035
3-Hydroxyoctadecanoyl Carnitine	3octdeccrn	C25H49NO5	-115.4	2.53826
Succinyl Carnitine	c4dc	C11H18NO6	-179.49	2.05084
Isovaleryl Carnitine	ivcrn	C12H23NO4	-100.23	2.09173
Tiglyl Carnitine	c51crn	C12H21NO4	-79.98	2.13025
Glutaryl Carnitine	c5dc	C12H20NO6	-177.87	2.06769
Hexanoyl Carnitine	c6crn	C13H25NO4	-96.8	2.09913
Octenoyl Carnitine	c81crn	C15H27NO4	-72.75	2.16753
Suberyl Coenzyme A	sbcoa	C29H43N7O19P3S	-855.56	3.64383
Suberyl Carnitine	c8dc	C15H26NO6	-173.01	2.13915
13-Docosenoyl Coenzyme A	doco13ecoa	C43H72N7O17P3S	-731.07	4.10963
Docosanedioicacid	docosdiac	C22H40O4	-133.8	1.76998
3-Hydroxy-Isovaleryl Carnitine	3ivcrn	C12H23NO5	-139.69	2.09995
4,7-Decadienoyl Coenzyme A	dec47dicoa	C31H46N7O17P3S	-728.15	3.73128
2,4,7-Decatrienoyl Coenzyme A	dectricoa	C31H44N7O17P3S	-712.16	3.87935
2,7-Decadienoyl Coenzyme A	2decdicoa	C31H46N7O17P3S	-729.7	3.73899
5-Octenoyl Coenzyme A	octe5coa	C29H44N7O17P3S	-753.75	3.63588
3,7-Decadienoyl Coenzyme A	3decdicoa	C31H46N7O17P3S	-728.15	3.73128
2,6,10-Trimethyl Undecanoyl Coenzyme A	tmuncoa	C35H58N7O17P3S	-771.82	3.74119
Undecanoyl Coenzyme A	undcoa	C32H52N7O17P3S	-771.25	3.73484
Nonanoyl Coenzyme A	noncoa	C30H48N7O17P3S	-774.49	3.67659
5-Dodecenoyl Coenzyme A	dd5ecoa	C33H52N7O17P3S	-747.27	3.73627
2,6,9-Dodecatrienoyl Coenzyme A	2dodtricoa	C33H48N7O17P3S	-704.1	3.89247
3,6,9-Dodecatrienoyl Coenzyme A	3dodtricoa	C33H48N7O17P3S	-702.55	3.88506
Tridecanoyl Coenzyme A	tridcoa	C34H56N7O17P3S	-768.01	3.80031
7-Tetradecenoyl Coenzyme A	tetd7ecoa	C35H56N7O17P3S	-744.03	3.79766
5-Tetradecenoyl Coenzyme A	tetde5coa	C35H56N7O17P3S	-744.03	3.79766
5,8,11-Tetradecatrienoyl Coenzyme A	5tedtricoa	C35H52N7O17P3S	-699.31	3.92847
Tetradecanedioyl Coenzyme A	c14dccoa	C35H55N7O19P3S	-845.84	3.8295
7-Hexadecenoyl Coenzyme A	hexde7coa	C37H60N7O17P3S	-740.79	3.86606
7,10-Hexadecadienoyl Coenzyme A	hexddcoa	C37H58N7O17P3S	-718.43	3.88909
Trans7,10-Hexadecadienoyl Coenzyme A	thexddcoa	C37H58N7O17P3S	-718.43	3.88909
2,7,10-Hexadecatrienoyl Coenzyme A	2hexdtricoa	C37H56N7O17P3S	-697.62	3.98639
7,10,13-Hexadecatrienoyl Coenzyme A	hexdtrcoa	C37H56N7O17P3S	-696.07	3.97916
4,7,10-Hexadecatrienoyl Coenzyme A	4hexdtricoa	C37H56N7O17P3S	-696.07	3.97916
2,4,7,10-Hexadecatetraenoyl Coenzyme A	hexdectecoa	C37H54N7O17P3S	-680.08	4.16003
3,7,10-Hexadecatrienoyl Coenzyme A	3hexdtricoa	C37H56N7O17P3S	-696.07	3.97916
2,7,10,13-Hexadecatetraenoyl Coenzyme A	2hexdtetcoa	C37H54N7O17P3S	-675.26	4.13887
4,7,10,13-Hexadecatetraenoyl Coenzyme A	4hexdtetcoa	C37H54N7O17P3S	-673.71	4.13191
2,4,7,10,13-Hexadecapentaenoyl Coenzyme A	hexdpencoa	C37H52N7O17P3S	-657.72	4.36749
3,7,10,13-Hexadecatetraenoyl Coenzyme A	3hexdtetcoa	C37H54N7O17P3S	-673.71	4.13191
Hexadecanediocacid	hexdiac	C16H28O4	-143.52	1.24909
Octadecenoyl Coenzyme A	octdececoa	C39H66N7O17P3S	-759.91	3.99319
2,6,9,12-Octadecatetraenoyl Coenzyme A	2octdectecoa	C39H58N7O17P3S	-672.02	4.18702
3,6,9,12-Octadecatetraenoyl Coenzyme A	3octdectecoa	C39H58N7O17P3S	-670.47	4.18014
2,6,9,12,15-Octadecapentenoyl Coenzyme A	2octpencoa	C39H56N7O17P3S	-649.66	4.38618
3,6,9,12,15-Octadecapentenoyl Coenzyme A	3octpencoa	C39H56N7O17P3S	-648.11	4.37961
11-Eicosenoyl Coenzyme A	ei11ecoa	C41H68N7O17P3S	-734.31	4.02242
5,8,11,14-Eicosatetraenoyl Coenzyme A	eitetcoa	C41H62N7O17P3S	-667.23	4.2351
2,5,8,11,14-Eicosapentaenoyl Coenzyme A	eipencoa	C41H60N7O17P3S	-646.42	4.43164
5,8,11,14,17-Eicosapentenoyl Coenzyme A	5eipencoa	C41H60N7O17P3S	-644.87	4.42514
2,4,7,10,13,16-Docosahexenoyl Coenzyme A	docohexcoa	C43H62N7O17P3S	-625.64	4.732
3,7,10,13,16-Docosapentenoyl Coenzyme A	3docopencoa	C43H64N7O17P3S	-641.63	4.47709
2,7,10,13,16,19-Docosahexenoyl Coenzyme A	2docohexecoa	C43H62N7O17P3S	-620.82	4.71341
2,4,7,10,13,16,19-Docosaheptenoyl Coenzyme A	docohepcoa	C43H60N7O17P3S	-603.28	5.00363
3,7,10,13,16,19-Docosahexenoyl Coenzyme A	docosahexcoa	C43H62N7O17P3S	-619.27	4.7073
W-Hydroxydocosanoicacid	omhdocosac	C22H43O3	-90.58	1.85143
Pentanoyl Coenzyme A	pentcoa	C26H40N7O17P3S	-780.97	3.58314
3-Hydroxyisovaleryl Coenzyme A	3ivcoa	C26H40N7O18P3S	-822.24	3.60849
3-Hexenoyl Coenzyme A	hexe3coa	C27H40N7O17P3S	-756.99	3.59752
Heptanoyl Coenzyme A	hepcoa	C28H44N7O17P3S	-777.73	3.62592
W-Hydroxydecanoicacid	omhdecacid	C10H19O3	-110.02	0.807845
Sebacicacid	sebacid	C10H16O4	-153.24	0.736648
Trans4Decenoyl Coenzyme A	tdec4ecoa	C31H48N7O17P3S	-750.51	3.68223
Cis2Trans4Decadienoyl Coenzyme A	ctdecdcoa	C31H46N7O17P3S	-734.52	3.76239
Trans2,6Dodecadienoyl Coenzyme A	tddedi2coa	C33H50N7O17P3S	-726.46	3.78407
11-Octadecenoyl Carnitine	ocdececrn	C25H47NO4	-55	2.51725
Suberic Acid	subeac	C8H12O4	-156.48	0.571666
D-Alanyl-D-Alanine	alaala	C6H12N2O3	-118.69	0.781426
Glycyl-Glycine	glygly	C4H8N2O3	-118.31	0.70732
Glycyl-Phenylalanine	glyphe	C11H14N2O3	-81.63	1.06103
Glycylproline	glypro	C7H12N2O3	-93.95	1.09013
Glycylsarcosine	glysar	C5H10N2O3	-108.06	1.24361
Leucyl-Glycine	leugly	C8H16N2O3	-115.45	0.800913
Leucylleucine	leuleu	C12H24N2O3	-112.59	1.03196
Hydroxide Ion	oh1	H2O	-56.687	0.5
L-Cystathionine	cyst_L	C7H14N2O4S	-154.91	0.955805
15-Keto-Prostaglandin F2A	15kprostgf2	C20H31O5	-113	1.55422
2-Hydroxyadipic Acid	adpoh	C6H8O5	-197.76	0.397427
Phenyllactate	phlac	C9H9O3	-86.3	0.813255
19-Hydroxyandrost-4-Ene-3,17-Dione	and19one	C19H26O3	-54.66	6.88503
21-Hydroxypregnenolone	21hprgnlone	C21H32O3	-56.78	6.87803
3-Methylhistidine	3mhis	C7H11N3O2	-33.36	1.17939
Homocitrulline	hmcr	C7H15N3O3	-122.25	1.04359
Phenylacetylglycine	phacgly	C10H10NO3	-80.46	1.03148
1-Myristoylglycerophosphocholine	pcholmyr_hs	C22H46NO7P	-273	2.50952
1-Oleoylglycerophosphocholine (Delta 9)	pcholole_hs	C26H52NO7P	-244.16	2.65634
1-Oleoylglycerophosphoethanolamine (Delta 9)	peole_hs	C23H46NO7P	-300.86	1.78646
1-Palmitoleoylglycerophosphocholine (Delta 9)	pcholpalme_hs	C24H48NO7P	-247.4	2.55576
1-Palmitoylglycerophosphocholine	pcholpalm_hs	C24H50NO7P	-269.76	2.61187
1-Palmitoylglycerophosphoethanolamine	pepalm_hs	C21H44NO7P	-326.46	1.71964
1-Palmitoylglycerophosphoinositol	pailpalm_hs	C25H48O12P	-501.91	2.1517
1-Stearoylglycerophosphoethanolamine	peste_hs	C23H48NO7P	-323.22	1.8823
1-Stearoylglycerophosphoinositol	pailste_hs	C27H52O12P	-498.67	2.27025
2-Linoleoylglycerophosphocholine	pchol2linl_hs	C27H52NO7P	-220.18	2.73662
2-Linoleoylglycerophosphoethanolamine	pe2linl_hs	C23H44NO7P	-278.5	1.83576
2-Oleoylglycerophosphocholine	pchol2ole_hs	C26H52NO7P	-244.16	2.65634
2-Palmitoylglycerophosphocholine	pchol2palm_hs	C23H48NO7P	-271.38	2.5597
2-Stearoylglycerophosphocholine	pchol2ste_hs	C26H55NO7P	-266.52	2.72172
1-Gamma-Linolenoyl-Cholesterol, Cholesterol-Ester (18:3, Delta 6, 9, 12)	xolest183_hs	C45H74O2	71.12	7.16007
1-Vaccenoyl-Cholesterol, Cholesterol-Ester (18:1, Delta 11)	xolest181_hs	C45H78O2	26.4	7.09349
1-Timnodnoyl-Cholesterol, Cholesterol-Ester (20:5, Delta 5,8,11,14,17)	xolest205_hs	C47H74O2	119.08	7.39221
Cholesteryl Arachidonate, Cholesterol-Ester (20:4, Delta 5,8,11,14)	xolest204_hs	C47H76O2	96.72	7.27368
Cholesteryl Docosahexanoate, Cholesterol-Ester (22:6, Delta 4,7,10,13,16,19)	xolest226_hs	C49H76O2	144.68	7.56449
1-Pentadecanoylglycerophosphocholine, Sn1-Lpc (15:0)	pcholn15_hs	C23H48NO7P	-271.38	2.5597
1-Octadeca-Trienoylglycerophosphocholine, Sn1-Lpc (18:3, Delta 9, 12, 15)	pcholn183_hs	C26H48NO7P	-199.44	2.81841
1-Octadeca-Trienoylglycerophosphocholine, Sn1-Lpc (18:3, Delta 6, 9, 12)	pcholn1836_hs	C26H48NO7P	-199.44	2.81841
1-Nonadecanoylglycerophosphocholine, Sn1-Lpc (19:0)	pcholn19_hs	C27H56NO7P	-264.9	2.77917
1-Eicosenoylglycerophosphocholine (Delta 11) ,Sn1-Lpc (20:1)	pcholn201_hs	C28H56NO7P	-240.92	2.76442
1-Eicosapentenoylglycerophosphocholine (Delta 5, 8, 11, 14, 17), Sn1-Lpc (20:5)	pcholn205_hs	C28H48NO7P	-151.48	3.36016
1-Docosatetraenoylglycerophosphocholine (Delta 7, 10, 13, 16), Sn1-Lpc (22:4)	pcholn224_hs	C30H54NO7P	-170.6	3.16951
1-Docosapentenoylglycerophosphocholine (Delta 7, 10, 13, 16, 19), Sn1-Lpc (22:5)-W3	pcholn225_hs	C30H52NO7P	-148.24	3.41929
1-Docosapentenoylglycerophosphocholine (Delta 4, 7, 10, 13, 16), Sn1-Lpc (22:5)-W6	pcholn2254_hs	C30H52NO7P	-148.24	3.41929
1-Docosahexenoylglycerophosphocholine (Delta 4, 7, 10, 13, 16, 19), Sn1-Lpc (22:6)	pcholn226_hs	C30H50NO7P	-125.88	3.72391
1-Arachidonoyl-Sn-Glycero-3-Phosphoethanolamine	pear_hs	C25H44NO7P	-230.54	2.39135
1-Eicosatrienoylglycerophosphoethanolamine (Delta 11, 14, 17), Lpe (20:3)	pe203_hs	C25H46NO7P	-252.9	2.13103
1-Docosatetraenoyglycerophosphoethanolamine (22:4, Delta 7, 10, 13, 16)	pe224_hs	C27H48NO7P	-227.3	2.48618
1-Dihomo-Linolenoylglycerophosphoethanolamine (20:3, Delta 8, 11, 14)	pedh203_hs	C25H46NO7P	-252.9	2.13103
1-Didecanoylglycerophosphoethanolamine (C12:0 Pe)	pe12_hs	C17H36NO7P	-332.94	1.40372
1-Myristoylglycerophosphoethanolamine (C14:0 Pe)	pe14_hs	C19H40NO7P	-329.7	1.5598
1-Hexadecenoylglycerophosphoethanolamine (C16:1 Pe, Delta 9)	pe161_hs	C21H42NO7P	-304.1	1.63317
1-Tridecanoylglycerophosphoethanolamine (C13:0 Pe)	pe13_hs	C18H38NO7P	-331.32	1.48122
1-Pentadecanoylglycerophosphoethanolamine (C15:0 Pe)	pe15_hs	C20H42NO7P	-328.08	1.63932
1-Heptadecanoylglycerophosphoethanolamine (C17:0 Pe)	pe17_hs	C22H46NO7P	-324.84	1.80067
1-Dihomo-Linolenoylglycerophosphocholine (20:3, Delta 8, 11, 14), Lysopc A C20:3	pcholn203_hs	C28H52NO7P	-196.2	2.89931
1-Arachidonoylglycerophosphoinositol	pailar_hs	C29H48O12P	-405.99	2.74127
Lysopc A C26:1 (Delta 5)	pcholn261_hs	C34H68NO7P	-231.2	3.12564
Lysopc A C28:1 (Delta 5)	pcholn281_hs	C36H72NO7P	-227.96	3.2561
Lysopc A C28:0	pcholn28_hs	C36H74NO7P	-250.32	3.35591
1-Docosahexaenoylglycerophosphocholine	pcholdoc_hs	C34H58NO7P	-119.4	3.83808
1-Eicosadienoylglycerophosphocholine (Delta 11,14)	pcholeic_hs	C28H54NO7P	-218.56	2.78548
1-Eicosatrienoylglycerophosphocholine (Delta 11, 14, 17)	pcholet_hs	C28H52NO7P	-196.2	2.89931
1-Linoleoylglycerophosphocholine (Delta 9,12)	pchollinl_hs	C26H50NO7P	-221.8	2.68974
1-Linoleoylglycerophosphoethanolamine (Delta 9,12)	pelinl_hs	C23H44NO7P	-278.5	1.83576
1-Linoleoyl-Cholesterol, Cholesterol-Ester (18:2, Delta 9, 12)	xolest182_hs	C45H76O2	48.76	7.10824
1-Linoleoylglycerol	maglinl_hs	C21H38O4	-82.99	1.65071
1-Oleoylglycerol	magole_hs	C21H40O4	-105.35	1.57626
1-Palmitoylglycerol	magpalm_hs	C19H38O4	-130.95	1.50011
1-Stearoylglycerol	magste_hs	C21H42O4	-127.71	1.6657
1-Arachidonoyl Glycerol	magarachi_hs	C23H38O4	-35.03	2.26606
Cis,Cis-11,14-Eicosadienoic Acid	eidi1114ac	C20H35O2	-12.87	1.57231
Hexanoate (N-C6:0)	hxa	C6H11O2	-80.27	0.384114
Cia-5,8, Tetradecadienoic Acid	tetdeca511ac	C14H23O2	-22.59	1.20606
Glycerol 2-Phosphate	glyc2p	C3H7O6P	-328.68	0.378192
Acetyl-L-Lysine	aclys	C8H16N2O3	-113.64	0.792526
3-Methyl-Thio-Propionate	3mtp	C4H8OS	-36.61	0.919736
3-(3-Hydroxy-Phenyl)Propionate	3hpppn	C9H9O3	-87.74	0.879507
D-Arabitol	abt_D	C5H12O5	-189.02	0.79901
Acetyl-Glycine	acgly	C4H6NO3	-117.33	0.671297
Acetyl-Threonine	acthr_L	C6H10NO4	-153.94	0.766868
O-Arachidonoyl Ethanolamine	aracheth	C22H38NO2	36.64	2.25534
C12:0-Ethanolamide, Didecanoyl Ethanolamide	didecaeth	C14H29NO2	-57.91	1.24762
Dihomo-Gamma-Linolenoyl Ethanolamide	diholineth	C22H39NO2	22.13	2.01636
Docosahexaenoyl Ethanolamide	docohxeth	C24H37NO2	92.45	3.10654
Docosatetraenoyl Ethanolamide (22:4, Delta 7, 10, 13, 16)	docteteth	C24H41NO2	47.73	2.38862
Heptadecanoyl Thanolamide (C17:0)	hepdeceth	C19H39NO2	-49.81	1.63534
Hexadecenoyl Ethanolamide, C16:1-Ethanolamide (Delta 9)	hexdeceeth	C18H37NO2	-51.43	1.55562
Linoleoyl Ethanolamide	lineth	C20H37NO2	-3.47	1.70131
Oleoyl Ethanolamide	oleth	C20H39NO2	-25.83	1.62917
Pentadecanoyl Thanolamide (C15:0)	pendecaeth	C17H35NO2	-53.05	1.47681
Stearoyl Ethanolamide	steeth	C20H41NO2	-48.19	1.71585
C14:0-Ethanolamide, Tetradecanoyl Ethanolamide	tetdecaeth	C16H33NO2	-54.67	1.39908
Tridecanoyl Thanolamide (C13:0)	trideceth	C15H31NO2	-56.29	1.3226
O-Phospho-L-Serine	pser_L	C3H6NO6P	-336.65	0.327316
Acetyl Isoleucine (Chemspider Id: 9964364)	acile_L	C8H14NO3	-114.47	0.799577
N-Acetylleucine	acleu_L	C8H14NO3	-114.47	0.799577
Acetylhomoserine	achom_L	C6H10NO4	-152.13	0.716276
Ursodeoxycholyl Coenzyme A	urscholcoa	C45H70N7O19P3S	-825.23	8.06449
7-Ketolithocholate	7klitchol	C24H37O4	-119.59	7.12733
Benzoyl Coenzyme A	bzcoa	C28H36N7O17P3S	-752.13	3.61833
P-Cresol	pcresol	C7H8O	-11.53	0.861543
P-Cresol Sulfate	pcs	C7H7O4S	-126.03	1.10163
Alanyl-Arginyl-Cysteine	alaargcys	C12H25N6O4S	-130.784	2.41576
Alanyl-Arginyl-Glycine	alaarggly	C11H23N6O4	-135.12	2.30528
Alanyl-Asparaginyl-Leucine	alaasnleu	C13H24N4O5	-181.8	1.76495
Alanyl-Glycyl-Lysine	alaglylys	C11H23N4O4	-145.39	1.46258
Alanyl-Histidyl-Alanine	alahisala	C12H20N5O4	-106.97	1.98634
Alanyl-Lysine-Threonine	alalysthr	C13H27N4O5	-182	1.5499
Arginyl-Alanyl-Alanine	argalaala	C12H25N6O4	-135.31	2.3266
Arginyl-Alanine-Phenylalanine	argalaphe	C18H29N6O4	-98.44	2.45631
Arginyl-Alanyl-Threonine	argalathr	C13H27N6O5	-171.73	2.36491
Arginyl-Arginine	argarg	C12H28N8O3	-90.39	3.33125
Arginyl-Arginyl-Lysine	argarglys	C18H41N10O4	-117.28	3.76031
Arginyl-Arginyl-Metheonine	argargmet	C17H37N9O4S	-109.15	3.78242
Arginyl-Cystinyl-Glycine	argcysgly	C11H23N6O4S	-130.594	2.4034
Arginyl-Cystinyl-Serine	argcysser	C12H25N6O5S	-167.014	2.43089
Arginyl-Glutamyl-Glutamate	arggluglu	C16H27N6O8	-287.73	2.40259
Arginyl-Glutamyl-Proline	argglupro	C16H28N6O6	-186.97	2.24924
Arginyl-Glycyl-Glycine	argglygly	C10H21N6O4	-134.93	2.30252
Arginyl-Histidyl-Threonine	arghisthr	C16H30N8O5	-129.24	2.75047
Arginyl-Leucyl-Phenylalanine	argleuphe	C21H35N6O4	-95.39	2.51044
Arginyl-Lysyl-Aspartate	arglysasp	C16H32N7O6	-209.26	2.43757
Arginyl-Phenylalanine-Arginine	argphearg	C21H37N9O4	-84.29	3.77275
Arginyl-Prolyl-Methionine	argpromet	C16H31N6O4S	-98.75	2.36254
Arginyl-Prolyl-Threonine	argprothr	C15H29N6O5	-147.18	2.24579
Arginyl-Seryl-Serine	argserser	C12H25N6O6	-207.77	2.35635
Argtyrval	argtyrval	C20H33N6O5	-136.49	2.52215
Arginyl-Valyl-Cysteine	argvalcys	C14H29N6O4S	-129.354	2.4567
Arginyl-Valyl-Tryptophan	argvaltrp	C22H34N7O4	-70.96	2.83587
Asparaginyl-Asparaginyl-Arginine	asnasnarg	C14H27N8O6	-206.09	2.86486
Asparaginyl-Cysteinyl-Cysteine	asncyscys	C10H18N4O5S2	-175.798	2.1215
Asparaginyl-Methionyl-Proline	asnmetpro	C14H24N4O5S	-148.29	1.87243
Asparaginyl-Phenylalanyl-Aspartate	asnpheasp	C17H21N4O7	-225.81	1.87665
Asparaginyl-Phenylalanyl-Cysteine	asnphecys	C16H22N4O5S	-143.454	1.97215
Asparaginyl-Tyrosyl-Glycine	asntyrgly	C15H20N4O6	-187.27	1.86979
Asparaginyl-Tyrosyl-Phenylalanine	asntyrphe	C22H26N4O6	-150.59	2.32673
Asparaginyl-Tyrosyl-Threonine	asntyrthr	C17H24N4O7	-223.88	1.94885
Asparaginyl-Alanyl-Arginine	aspalaarg	C13H24N6O6	-213.14	2.33845
Aspartyl-Asparaginyl-Glutamate	aspasnglu	C13H18N4O9	-338.89	1.74222
Aspartyl-Glutamate	aspglu	C9H12N2O7	-272.73	0.855014
Aspartyl-Glutamyl-Proline	aspglupro	C14H19N3O8	-278.95	1.47241
Aspartyl-Glutamyl-Tryptophan	aspglutrp	C20H22N4O8	-240.58	2.13764
Aspartyl-Histidyl-Cysteine	asphiscys	C13H18N5O6S	-180.474	1.90964
Aspartyl-Histidyl-Proline	asphispro	C15H20N5O6	-160.45	1.8076
Aspartyl-Lysyl-Glutamate	asplysglu	C15H25N4O8	-299.62	1.58993
Aspartyl-Lysyl-Histidine	asplyshis	C16H26N6O6	-181.12	1.88829
Aspartyl-Methionyl-Aspartate	aspmetasp	C13H19N3O8S	-293.11	1.64855
Aspartyl-Prolyl-Lysine	aspprolys	C15H26N4O6	-198.86	1.53133
Aspartyl-Valyl-Asparagine	aspvalasn	C13H21N4O7	-261.25	1.75858
Cystyl-Asparaginyl-Methionine	cysasnmet	C12H22N4O5S2	-168.314	1.97503
Cystyl-Aspartyl-Phenylalanine	cysaspphe	C16H20N3O6S	-185.894	1.74621
Cystyl-Cysteine	cyscys	C6H12N2O3S2	-109.638	1.48725
Cystyl-Glutaminyl-Methionine	cysglnmet	C13H24N4O5S2	-166.694	1.99251
Cystyl-Glutamyl-Histidine	cysgluhis	C14H20N5O6S	-178.854	1.92372
Cystyl-Glutamyl-Tryptophan	cysglutrp	C19H23N4O6S	-158.224	2.21639
Cystyl-Leucyl-Threonine	cysleuthr	C13H25N3O5S	-178.304	1.69382
Cystyl-Seryl-Methionine	cyssermet	C11H21N3O5S2	-169.154	1.74342
Cystyl-Tyrosyl-Asparagine	cystyrasn	C16H22N4O6S	-182.934	2.00441
Glutaminyl-Asparaginyl-Glutamine	glnasngln	C14H24N6O7	-252.39	2.51768
Glutaminyl-Histidyl-Histidine	glnhishis	C17H25N8O5	-98.45	2.79912
Glutaminyl-Histidyl-Lysine	glnhislys	C17H31N7O5	-136.86	2.29355
Glutaminyl-Lysyl-Lysine	glnlyslys	C17H36N6O5	-175.47	1.97272
Glutaminyl-Lysyl-Tryptophan	glnlystrp	C22H33N6O5	-116.43	2.39116
Glutaminyl-Prolyl-Glutamate	glnproglu	C15H23N4O7	-234.89	1.74282
Glutaminyl-Tryptophanyl-Glutamate	glntrpglu	C21H26N5O7	-196.52	2.33546
Glutaminyl-Tyrosyl-Leucine	glntyrleu	C20H30N4O6	-182.79	1.9694
Glutaminyl-Arginyl-Leucine	gluargleu	C17H32N6O6	-208.47	2.41289
Glutaminyl-Asparaginyl-Leucine	gluasnleu	C15H25N4O7	-258.01	1.78469
Glutamyl-Glutamate	gluglu	C10H14N2O7	-271.11	0.886009
Glutamyl-Isoleucyl-Lysine	gluilelys	C17H32N4O6	-218.74	1.63636
Glutamyl-Leucine	gluleu	C11H19N2O5	-191.85	0.913243
Glutamyl-Methionine	glumet	C10H17N2O5S	-182.89	1.13265
Glutamyl-Methioninyl-Histidine	glumethis	C16H24N5O6S	-171.37	1.98118
Glutamyl-Threonine	gluthr	C9H15N2O6	-231.32	0.88074
Glutamyl-Threonyl-Lysine	gluthrlys	C15H28N4O7	-258.21	1.59928
Glutamyl-Tryptophanyl-Alanine	glutrpala	C19H23N4O6	-162.75	2.11325
Glycyl-Histidyl-Asparagine	glyhisasn	C12H18N6O5	-142.37	1.99131
Glycyl-Histidyl-Lysine	glyhislys	C14H25N6O4	-103.1	1.84706
Glycyl-Lysyl-Cysteine	glylyscys	C11H23N4O4S	-140.864	1.61758
Glycyl-Lysyl-Phenylalanine	glylysphe	C17H27N4O4	-108.52	1.67754
Glycyl-Tyrosyl-Lysine	glytyrlys	C17H27N4O5	-148	1.71535
Glycyl-Valyl-Histidine	glyvalhis	C13H21N5O4	-105.55	1.79284
Histidyl-Arginyl-Cysteine	hisargcys	C15H27N8O4S	-88.494	2.66326
Histidyl-Arginyl-Serine	hisargser	C15H27N8O5	-129.25	2.58927
Histidyl-Aspartate	hisasp	C10H13N4O5	-154.23	1.35295
Histidyl-Cystyl-Cysteine	hiscyscys	C12H19N5O4S2	-98.118	2.19619
Histidyl-Glutaminyl-Alanine	hisglnala	C14H22N6O5	-140.94	2.02342
Histidyl-Glutamate	hisglu	C11H15N4O5	-152.61	1.36712
Histidyl-Glutamyl-Glutamine	hisglugln	C16H23N6O7	-217.15	2.05977
Histidyl-Lysyl-Lysine	hisglylys	C18H35N7O4	-99.41	2.01684
Histidyl-Histidyl-Lysine	hishislys	C18H30N8O4	-60.8	2.68839
Histidyl-Lysyl-Alanine	hislysala	C15H27N6O4	-103.29	1.85897
Histidyl-Lysyl-Glutamate	hislysglu	C17H28N6O6	-179.5	1.91464
Histidyl-Lysyl-Isoleucine	hislysile	C18H33N6O4	-100.24	1.93392
Histidyl-Lysyl-Threonine	hislysthr	C16H29N6O5	-139.71	1.9067
Histidyl-Lysyl-Valine	hislysval	C17H31N6O4	-101.86	1.91187
Histidyl-Methionine	hismet	C11H18N4O3S	-64.39	1.54646
Histidyl-Methionyl-Glutamine	hismetgln	C16H26N6O5S	-128.93	2.18293
Histidyl-Phenylalanyl-Arginine	hisphearg	C21H31N8O4	-56.15	2.7001
Histidyl-Prolyl-Lysine	hisprolys	C17H29N6O4	-78.74	1.87285
Histidyl-Tryptophanyl-Histidine	histrphis	C23H26N8O4	-1.96	3.4667
Isoleucyl-Arginyl-Isoleucine	ileargile	C18H37N6O4	-129.21	2.46039
Isoleucyl-Asparaginyl-Histidine	ileasnhis	C16H26N6O5	-139.51	2.07214
Isolecyl-Aspartate	ileasp	C10H17N2O5	-193.47	0.891891
Isolecyl-Glutaminyl-Glutamate	ileglnglu	C16H27N4O7	-256.39	1.80402
Isolecyl-Glycyl-Arginine	ileglyarg	C14H29N6O4	-132.07	2.35296
Isolecyl-Prolyl-Lysine	ileprolys	C17H33N4O4	-117.98	1.57244
Isolecyl-Seryl-Arginine	ileserarg	C15H31N6O5	-168.49	2.39085
Isolecyl-Tryptophanyl-Tyrosine	iletrptyr	C26H32N4O5	-86.1	2.4503
Leucyl-Alanyl-Arginine	leualaarg	C15H31N6O4	-132.26	2.38543
Leucyl-Asparaginyl-Aspartate	leuasnasp	C14H23N4O7	-259.63	1.7695
Leucyl-Aspartyl-Lysine	leuasplys	C16H30N4O6	-220.36	1.60544
Leucyl-Leucyl-Tryptophan	leuleutrp	C23H34N4O4	-80.44	2.23195
Leucyl-Proline	leupro	C11H20N2O3	-91.09	1.15306
Leucyl-Prolyl-Arginine	leuproarg	C17H33N6O4	-107.71	2.26215
Leucyl-Seryl-Tryptophan	leusertrp	C20H28N4O5	-119.72	2.15505
Leucyl-Tryptophan	leutrp	C17H23N3O3	-52.72	1.78038
Leucyl-Tryptophanyl-Arginine	leutrparg	C23H36N7O4	-69.34	2.84807
Leucyl-Tyrosyl-Tyrosine	leutyrtyr	C24H31N3O6	-151.63	2.26685
Leucyl-Valine	leuval	C11H22N2O3	-114.21	1.02069
Lysyl-Arginyl-Leucine	lysargleu	C18H39N7O4	-128.38	2.47309
Lysyl-Cysteinyl-Histidine	lyscyshis	C15H27N6O4S	-98.764	1.98322
Lysyl-Glutaminyl-Phenylalanine	lysglnphe	C20H32N5O5	-142.48	1.97698
Lysyl-Glutamyl-Glutamate	lysgluglu	C27H50N7O12	-421.17	2.42526
Lysyl-Lysyl-Lysine	lyslyslys	C18H41N6O4	-137.82	1.90333
Lysyl-Phenylalanyl-Isoleucine	lyspheile	C21H35N4O4	-105.66	1.77273
Lysyl-Tryptophanyl-Arginine	lystrparg	C23H38N8O4	-68.51	2.88375
Lysyl-Tyrosyl-Isoleucine	lystyrile	C21H35N4O5	-145.14	1.80855
Lysyl-Valyl-Phenylalanine	lysvalphe	C20H33N4O4	-107.28	1.74864
Lysyl-Valyl-Tryptophan	lysvaltrp	C22H34N5O4	-81.23	2.20612
Methionyl-Arginyl-Leucine	metargleu	C17H35N6O4S	-120.25	2.52825
Methionyl-Asparaginyl-Tyrosine	metasntyr	C18H26N4O6S	-175.45	2.05587
Methionyl-Glutaminyl-Tyrosine	metglntyr	C19H28N4O6S	-173.83	2.07268
Methionyl-Glycyl-Arginine	metglyarg	C13H27N6O4S	-123.11	2.45278
Methionyl-Histidyl-Lysine	methislys	C17H31N6O4S	-91.28	2.04655
Methionyl-Methionyl-Isoleucine	metmetile	C16H31N3O4S2	-122.39	2.16181
Methionyl-Phenylalanyl-Arginine	metphearg	C20H33N6O4S	-86.43	2.59523
Methionyl-Tryptophanyl-Phenylalanine	mettrpphe	C25H30N4O4S	-37.66	2.53753
Phenylalanyl-Asparaginyl-Methionine	pheasnmet	C18H26N4O5S	-135.97	2.02443
Phenylalanyl-Aspartate	pheasp	C13H15N2O5	-159.65	1.11039
Phenylalanyl-Glutaminyl-Phenylalanine	pheglnphe	C23H28N4O5	-109.49	2.31193
Phenylalanyl-Leucine	pheleu	C15H22N2O3	-78.77	1.16644
Phenylalanyl-Leucyl-Aspartate	pheleuasp	C19H26N3O6	-187.37	1.69001
Phenylalanyl-Leucyl-Histidine	pheleuhis	C21H30N5O4	-67.05	2.18476
Phenylalanyl-Lysyl-Alanine	phelysala	C18H29N4O4	-108.71	1.69064
Phenylalanyl-Lysyl-Proline	phelyspro	C20H31N4O4	-84.16	1.7059
Phenylalanyl-Phenylalanine	phephe	C18H20N2O3	-44.95	1.73269
Phenylalanyl-Phenylalaninyl-Asparagine	phepheasn	C22H26N4O5	-111.11	2.30023
Phenylalanyl-Phenylalaninyl-Threonine	phephethr	C22H27N3O5	-112.14	2.13707
Phenylalanyl-Prolyl-Arginine	pheproarg	C20H31N6O4	-73.89	2.35687
Phenylalanyl-Seryl-Tryptophan	phesertrp	C23H26N4O5	-85.9	2.41691
Phenylalanyl-Threonyl-Lysine	phethrlys	C19H31N4O5	-145.13	1.74298
Phenylalanyl-Tryptophanyl-Leucine	phetrpleu	C26H32N4O4	-46.62	2.45703
Phenylalanyl-Tyrosine	phetyr	C18H20N2O4	-84.43	1.76772
Phenylalanyl-Tyrosinyl-Glutamine	phetyrgln	C23H28N4O6	-148.97	2.3383
Phenylalanyl-Tyrosinyl-Lysine	phetyrlys	C24H33N4O5	-111.32	2.20454
Seryl-Arginyl-Alanine	serargala	C12H25N6O5	-171.54	2.33394
Seryl-Arginyl-Tryptophan	serargtrp	C20H30N7O5	-108.62	2.81354
Seryl-Cysteinyl-Arginine	sercysarg	C12H25N6O5S	-167.014	2.43089
Seryl-Glycyl-Glutamate	serglyglu	C10H16N3O7	-261.71	1.41261
Seryl-Lysyl-Histidine	serlyshis	C15H27N6O5	-139.52	1.8827
Seryl-Phenylalanyl-Lysine	serphelys	C18H29N4O5	-144.94	1.7167
Seryl-Tryptophanyl-Histidine	sertrphis	C20H24N6O5	-80.48	2.65213
Threonyl-Arginyl-Tyrosine	thrargtyr	C19H31N6O6	-174.34	2.52453
Threonyl-Asparaginyl-Tyrosine	thrasntyr	C17H24N4O7	-223.88	1.94885
Threonyl-Glutaminyl-Glutamate	thrglnglu	C14H23N4O8	-295.86	1.77914
Threonyl-Glutaminyl-Tyrosine	thrglntyr	C18H26N4O7	-222.26	1.95871
Threonyl-Histidinyl-Histidine	thrhishis	C16H24N7O5	-101.1	2.65652
Threonyl-Isoleucyl-Arginine	thrilearg	C16H33N6O5	-168.68	2.43246
Threonyl-Methionyl-Arginine	thrmetarg	C15H31N6O5S	-159.72	2.50275
Threonyl-Phenylalanyl-Arginine	thrphearg	C19H31N6O5	-134.86	2.49263
Threonyl-Seryl-Arginine	thrserarg	C13H27N6O6	-207.96	2.37881
Threonyl-Threonyl-Arginine	thrthrarg	C14H29N6O6	-208.15	2.41891
Threonyl-Tyrosyl-Methionine	thrtyrmet	C18H27N3O6S	-176.48	1.88221
Tryptophanyl-Alanyl-Proline	trpalapro	C19H24N4O4	-61.99	2.10497
Tryptophanyl-Arginyl-Alanine	trpargala	C20H30N7O4	-72.39	2.80047
Tryptophanyl-Aspartyl-Aspartate	trpaspasp	C19H20N4O8	-242.2	2.12498
Tryptophanyl-Glutaminyl-Glutamine	trpglngln	C21H28N6O6	-154.08	2.61163
Tryptophanyl-Glutamyl-Glycine	trpglugly	C18H21N4O6	-162.56	2.09544
Tryptophanyl-Glutamyl-Leucine	trpgluleu	C22H29N4O6	-159.7	2.17239
Tryptophanyl-Glutamyl-Proline	trpglupro	C21H25N4O6	-138.2	2.12547
Tryptophanyl-Glutamyl-Tyrosine	trpglutyr	C25H27N4O7	-165.36	2.4256
Tryptophanyl-Glycyl-Leucine	trpglyleu	C19H26N4O4	-83.3	2.11294
Tryptophanyl-Glycyl-Phenylalanine	trpglyphe	C22H24N4O4	-49.48	2.38926
Tryptophanyl-Glycyl-Valine	trpglyval	C18H24N4O4	-84.92	2.10379
Tryptophanyl-Histidyl-Methionine	trphismet	C22H28N6O4S	-32.24	2.76249
Tryptophanyl-Isoleucyl-Lysine	trpilelys	C23H36N5O4	-79.61	2.22525
Tryptophanyl-Isoleucyl-Tryptophan	trpiletrp	C28H33N5O4	-20.57	3.44414
Tryptophanyl-Leucyl-Valine	trpleuval	C22H32N4O4	-82.06	2.2233
Tryptophanyl-Lysine	trplys	C17H25N4O3	-51.89	1.81172
Tryptophanyl-Methionyl-Arginine	trpmetarg	C22H34N7O4S	-60.38	2.92308
Tryptophanyl-Methionyl-Valine	trpmetval	C21H30N4O4S	-73.1	2.28809
Tryptophanyl-Phenylalanine	trpphe	C20H21N3O3	-18.9	2.10091
Tryptophanyl-Prolyl-Glycine	trpprogly	C18H22N4O4	-61.8	2.09091
Tryptophanyl-Prolyl-Leucine	trpproleu	C22H30N4O4	-58.94	2.14632
Tryptophanyl-Prolyl-Valine	trpproval	C21H28N4O4	-60.56	2.14093
Tryptophanyl-Seryl-Tyrosine	trpsertyr	C23H26N4O6	-125.38	2.41666
Tryptophanyl-Threonyl-Glutamate	trpthrglu	C20H25N4O7	-199.17	2.15535
Tryptophanyl-Threonyl-Isoleucine	trpthrile	C21H30N4O5	-119.91	2.20812
Tryptophanyl-Threonyl-Tyrosine	trpthrtyr	C24H28N4O6	-125.57	2.44488
Tryptophanyl-Tyrosyl-Glutamine	trptyrgln	C25H29N5O6	-122.92	2.593
Tryptophanyl-Tyrosyl-Tyrosine	trptyrtyr	C29H30N4O6	-91.76	2.93751
Tryptophanyl-Valyl-Aspartate	trpvalasp	C20H25N4O6	-162.94	2.15099
Tyrosyl-Alanine	tyrala	C12H16N2O4	-121.3	1.14589
Tyrosyl-Alaninyl-Phenylalanine	tyralaphe	C21H25N3O5	-115.2	2.12366
Tyrosyl-Arginyl-Glutamate	tyrargglu	C20H30N6O7	-214.13	2.51814
Tyrosyl-Arginyl-Serine	tyrargser	C18H29N6O6	-174.15	2.50337
Tyrosyl-Aspartyl-Arginine	tyrasparg	C19H28N6O7	-215.75	2.50124
Tyrosyl-Cysteinyl-Glycine	tyrcysgly	C14H19N3O5S	-147.354	1.73883
Tyrosyl-Cysteinyl-Threonine	tyrcysthr	C16H23N3O6S	-183.964	1.82357
Tyrosyl-Glutamate	tyrglu	C14H17N2O6	-197.51	1.18314
Tyrosyl-Leucyl-Arginine	tyrleuarg	C21H35N6O5	-134.87	2.53587
Tyrosyl-Phenylalanyl-Tyrosine	tyrphetyr	C27H29N3O6	-117.81	2.81534
Tyrosyl-Threonine	tyrthr	C13H18N2O5	-157.72	1.21562
Tyrosyl-Tryptophanyl-Phenylalanine	tyrtrpphe	C29H30N4O5	-52.28	2.89822
Tyrosyl-Tyrosine	tyrtyr	C18H20N2O5	-123.91	1.87495
Tyrosyl-Valyl-Methionine	tyrvalmet	C19H29N3O5S	-138.63	1.88533
Valyl-Arginyl-Glycine	valarggly	C13H27N6O4	-133.69	2.33817
Valyl-Histidyl-Asparagine	valhisasn	C15H24N6O5	-141.13	2.06282
Valyl-Leucyl-Phenylalanine	valleuphe	C20H31N3O4	-108.11	1.77028
Valyl-Lysyl-Tyrosine	vallystyr	C20H33N4O5	-146.76	1.78496
Valyl-Phenylalanyl-Arginine	valphearg	C20H33N6O4	-97.01	2.49659
Valyl-Prolyl-Tryptophan	valprotrp	C21H28N4O4	-60.56	2.14093
Valyl-Seryl-Arginine	valserarg	C14H29N6O5	-170.11	2.37629
Valyl-Tryptophanyl-Phenylalanine	valtrpphe	C25H30N4O4	-48.24	2.44917
Valyl-Tryptophanyl-Valine	valtrpval	C21H30N4O4	-83.68	2.21809
Valyl-Valine	valval	C10H20N2O3	-115.83	1.01691
Tryptophanyl-Glycyl-Aspartate	trpglyasp	C17H19N4O6	-164.18	2.08252
Glycylleucine	glyleu	C8H16N2O3	-115.45	0.800913
L-Homocystine	Lhcystin	C8H16N2O4S2	-156.37	1.36379
1,2-Dihydroxy-5-(Methylthio)Pent-1-En-3-One	dhmtp	C6H10O3S	-76.09	0.978581
D-Galactosamine	galam	C6H14NO5	-183.03	1.51001
Menaquinone-10	mqn10	C61H88O2	262.24	5.42743
Menaquinone-11	mqn11	C66H96O2	290.33	5.90428
Menaquinone-7	mqn7	C46H64O2	177.97	4.04037
Menaquinone-9	mqn9	C56H80O2	234.15	4.95646
Menaquinone-8	mqn8	C51H72O2	206.06	4.49322
Glutarate	glutar	C5H6O4	-161.34	0.344476
Porphobilinogen	ppbng	C10H13N2O4	-118.18	1.36903
Hydroxymethylbilane	hmbil	C40H38N4O17	-479.5	6.2222
D-4-Phosphopantothenate	4ppan	C9H15NO8P	-401.04	0.837451
O-Phosphonato-L-Homoserine	phom	C4H8NO6P	-335.03	0.360919
5-Formamido-1-(5-Phospho-D-Ribosyl)Imidazole-4-Carboxamide	fprica	C10H13N4O9P	-372.85	2.01631
(2R,3R,4S,5R,6R)-3,4,5-Trihydroxy-6-(Hydroxymethyl)Oxan-2-Yl Phosphate	gal1p	C6H11O9P	-430.78	1.50566
Imidazol-4-Ylacetate	im4ac	C5H5N2O2	-44.46	1.10435
4-Imidazolone-5-Propanoate	4izp	C6H7N2O3	-86.31	0.933345
N-Acetyl-Tyrosine	actyr	C11H12NO4	-120.13	1.09746
Succinyl-Acetoacetate	sucacetat	C8H8O6	-216.52	0.54975
Succinylacetone	sucaceto	C7H9O4	-138.69	0.472421
Vanilpyruvic Acid	vanilpyr	C10H9O5	-140.13	1.15902
Vanil-Lactate	vanillac	C10H11O5	-150.61	1.16124
N-Acetylvanilalanine	nacvanala	C12H14NO5	-144.96	1.32485
2-Hydroxy-3-Methyl-Valerate	2h3mv	C6H11O3	-120.12	0.420792
2-Hydroxy-Isovalerate	2hiv	C5H9O3	-121.74	0.41153
2-Methyl-3-Hydroxy-Butyrate	2m3hbu	C5H9O3	-121.74	0.41153
2-Methyl-3-Oxo-Valeryl Coenzyme A	2m3ovcoa	C27H40N7O18P3S	-811.18	3.60173
2-Methyl-3-Oxo-Valerate	2m3ovac	C6H9O3	-112.1	0.35123
2-Methyl-3-Hydroxy-Valerate	2m3hvac	C6H11O3	-120.12	0.420792
3-Hydroxy-3-Methyl-Glutarate	3h3mglt	C6H8O5	-200.99	0.443487
3-Methyl-Glutaconate	3mglutac	C6H6O4	-141.28	0.58333
3-Methyl-Glutarate	3mglutr	C6H8O4	-161.53	0.33972
Propionyl-Glycine	ppiogly	C5H8NO3	-115.71	0.688307
Mevalonate-Lactone	mvlac	C6H10O3	-99.44	1.17158
Tiglyl Glycine	tiggly	C7H10NO3	-94.03	0.87045
Trans-Delta-2-Glutaryl Coenzyme A	td2glutrcoa	C26H35N7O19P3S	-839.61	3.58288
3-Hydroxy-Glutaryl Coenzyme A	3hglutcoa	C26H37N7O20P3S	-898.46	3.57916
3-Hydroxy-Glutarate	3ohglutac	C5H6O5	-199.38	0.345549
Glutaconyl Coenzyme A	glutacoa	C26H35N7O19P3S	-839.61	3.58288
Glutaconate	glutcon	C5H4O4	-140.53	0.590634
3-Hydroxy-Adipoyl Coenzyme A	3hadicoa	C27H39N7O20P3S	-896.84	3.59742
3-Hydroxy-Adipate	3hadpac	C6H8O5	-197.76	0.397427
3-Hydroxy-Sebacoyl Coenzyme A	3ohsebcoa	C31H47N7O20P3S	-890.36	3.6905
3-Hydroxy-Sebacic Acid	3ohsebac	C10H16O5	-191.28	0.682863
3-Hydoxy-Suberyl Coenzyme A	3ohsubcoa	C29H43N7O20P3S	-893.6	3.64003
3-Hydoxy-Suberic Acid	3ohsubac	C8H12O5	-194.52	0.530368
5-Hydroxyhexanoic Acid	5ohhexa	C6H11O3	-118.31	0.364509
7-Hydroxy-Octanoate	7ohocata	C8H15O3	-115.07	0.50617
Ethylmalonyl Coenzyme A	ethmalcoa	C26H37N7O19P3S	-862.23	3.56017
Ethylmalonic Acid	ethmalac	C5H6O4	-163.15	0.303781
Hexanoyl-Glycine	hexgly	C8H14NO3	-110.85	0.797278
Methyl-Succinyl Coenzyme A	methsuccoa	C26H37N7O19P3S	-862.23	3.56017
Methyl-Succinate	methsucc	C5H6O4	-163.15	0.303781
Suberyl-Glycine	subgly	C10H15NO5	-187.06	0.919645
4-Hydroxy-Butyrate	4ohbut	C4H7O3	-119.74	0.312372
2-Hydroxy-Glutarate	2hydog	C5H6O5	-199.38	0.345549
7Z,10Z-Hexadecadienoic Acid	thexdd	C16H27O2	-19.35	1.3161
(Z,Z,Z)-7,10,13-Hexadecatrienoic Acid	hexdtr	C16H25O2	3.01	1.62045
Trans-Delta-2-Heptadecanoyl Coenzyme A	hpdececoa	C36H58N7O17P3S	-743.96	3.83852
Trans-Delta-2-Heptadecanoic Acid	hpdece	C15H27O2	-44.88	1.11751
Trans,Cis,Cis-2,11,14-Eicosatrienoic Acid	eic21114tr	C20H33O2	9.49	1.80072
5,8,11,14,17-Eicosapentenoic Acid	5eipenc	C20H29O2	54.21	2.52467
11-Dehydrothromboxane B2	CE1447	C20H31O6	-153.81	1.62536
Dopamine 4-O-Sulphate	dopa4sf	C8H11NO5S	-164.87	1.27888
Dopamine-4-O-Glucuronide	dopa4glcur	C14H19NO8	-252.07	1.88288
Dopamine-3-O-Glucuronide	dopa3glcur	C14H19NO8	-252.07	1.88288
3,4-Dihydroxyphenylethanol	34dhpe	C8H10O3	-85.62	1.11217
5-S-Cysteinylglycine Dopa	5cysgly34dhphe	C14H19N3O7S	-232.45	1.74469
6-Hydroxydopamine-Quinone	6hddopaqn	C9H12NO2	-32.74	1.48706
5-S-Cysteinyldopamine	5cysdopa	C11H17N2O4S	-122.23	1.58683
2,3-Dihydro-1H-Indole-5,6-Dione	23dh1i56dio	C8H7NO2	-2.8	2.19693
4-S-Glutathionyl-5,6-Dihydroxyindoline	4glu56dihdind	C18H23N4O8S	-242.58	2.34381
Indole-5,6-Quinone	ind56qn	C8H5NO2	2.94	2.47777
Phytosphingosine	phsphings	C18H40NO3	-96.48	1.38376
Phytosphingosine-1-Phosphate	phsph1p	C18H39NO6P	-308.98	1.36407
2-Hydroxyhexadecanal	hhxdcal	C16H32O2	-49.41	1.1751
10Z-Heptadecenoic Acid	M00003	C17H31O2	-40.09	1.2495
11Z,14Z-Eicosadienoic Acid	M00008	C20H35O2	-12.87	1.57231
11Z,14Z,17Z-Eicosatrienoic Acid	M00010	C20H33O2	9.49	1.80072
13Z-Eicosenoic Acid	M00017	C20H37O2	-35.23	1.49396
13Z-Octadecenoic Acid	M00019	C18H33O2	-38.47	1.33018
13Z,16Z-Docosadienoic Acid	M00021	C22H39O2	-9.63	1.71309
7Z-Octadecenoic Acid	M00115	C18H33O2	-38.47	1.33018
7Z-Tetradecenoic Acid	M00117	C14H25O2	-44.95	1.01456
10Z,13Z,16Z,19Z-Docosatetraenoic Acid	M00260	C22H35O2	35.09	2.20961
10Z,13Z,16Z-Docosatriynoic Acid	M00265	C22H37O2	12.73	1.90878
12Z,15Z,18Z,21Z-Tetracosatetraenoic Acid	M00315	C24H39O2	38.33	2.29853
13Z,16Z,19Z-Docosatrienoic Acid	M00341	C22H37O2	12.73	1.90878
7Z-Hexadecenoic Acid	M01197	C16H29O2	-41.71	1.16984
8Z,11Z-Eicosadienoic Acid	M01207	C20H35O2	-12.87	1.57231
9Z-Eicosenoic Acid	M01235	C20H37O2	-35.23	1.49396
9Z-Heptadecenoic Acid	M01238	C17H31O2	-40.09	1.2495
11Z-Docosenoic Acid	M01582	C22H41O2	-31.99	1.66016
Heneicosanoic Acid	M02053	C21H41O2	-55.97	1.67544
5Z,8Z,11Z-Eicosatrienoic Acid	M02457	C20H33O2	9.49	1.80072
Nonadecanoic Acid	M02613	C19H37O2	-59.21	1.50069
5Z-Tetradecenoic Acid	M02745	C14H25O2	-44.95	1.01456
Tricosanoic Acid	M03045	C23H45O2	-52.73	1.85035
Tridecanoic Acid	M03051	C13H25O2	-68.93	0.978249
17Z-Hexacosenoic Acid	M03153	C26H49O2	-25.51	1.99738
Heptylic Acid	M02108	C7H13O2	-78.65	0.46575
Undecylic Acid	M03117	C11H21O2	-72.17	0.805368
Valeric Acid	M03134	C5H9O2	-81.89	0.305911
Pentanoyl Coenzyme A	M02694	C26H40N7O17P3S	-780.97	3.58314
Heptanoyl Coenzyme A	M02107	C28H44N7O17P3S	-777.73	3.62592
Nonanoyl Coenzyme A	M02616	C30H48N7O17P3S	-774.49	3.67659
Undecanoyl Coenzyme A	M03116	C32H52N7O17P3S	-771.25	3.73484
Tridecanoyl Coenzyme A	M03050	C34H56N7O17P3S	-768.01	3.80031
9E-Tetradecenoyl Coenzyme A	M00129	C35H56N7O17P3S	-744.03	3.79766
5Z-Tetradecenoyl Coenzyme A	M01141	C35H56N7O17P3S	-744.03	3.79766
7Z-Hexadecenoyl Coenzyme A	M01191	C37H60N7O17P3S	-740.79	3.86606
10Z-Heptadecenoyl Coenzyme A	M00004	C38H62N7O17P3S	-739.17	3.90278
9Z-Heptadecenoyl Coenzyme A	M01237	C38H62N7O17P3S	-739.17	3.90278
13Z-Octadecenoyl Coenzyme A	M00020	C39H64N7O17P3S	-737.55	3.9411
7Z-Octadecenoyl Coenzyme A	M00116	C39H64N7O17P3S	-737.55	3.9411
Nonadecanoyl Coenzyme A	M02612	C40H68N7O17P3S	-758.29	4.03639
13Z-Eicosenoyl Coenzyme A	M00018	C41H68N7O17P3S	-734.31	4.02242
9Z-Eicosenoyl Coenzyme A	M01236	C41H68N7O17P3S	-734.31	4.02242
8Z,11Z-Eicosadienoyl Coenzyme A	M00123	C41H66N7O17P3S	-711.95	4.02928
5Z,8Z,11Z-Eicosatrienoyl Coenzyme A	M00101	C41H64N7O17P3S	-689.59	4.10128
Heneicosanoyl Coenzyme A	M02052	C42H72N7O17P3S	-755.05	4.12705
11Z-Docosenoyl Coenzyme A	M00006	C43H72N7O17P3S	-731.07	4.10963
Tricosanoyl Coenzyme A	M03047	C44H76N7O17P3S	-751.81	4.22306
17Z-Hexacosenoyl Coenzyme A	M02112	C47H80N7O17P3S	-724.59	4.30029
11Z,14Z,17Z-Eicosatrienoyl Coenzyme A	M00012	C41H64N7O17P3S	-689.59	4.10128
13Z,16Z,19Z-Docosatrienoyl Coenzyme A	M00343	C43H68N7O17P3S	-686.35	4.17209
13Z,16Z-Docosadienoyl Coenzyme A	M00023	C43H70N7O17P3S	-708.71	4.10885
5,12-Dihydroxy-6,8,10,14-Eicosatetraenoic Acid	CE6246	C20H31O4	-53.87	2.26386
4,4-Dimethyl-14Alpha-Hydroxymethyl-5Alpha-Cholesta-8,24-Dien-3Beta-Ol	M00939	C30H50O2	-3.49	9.57237
4,4-Dimethyl-14Alpha-Formyl-5Alpha-Cholesta-8,24-Dien-3Beta-Ol	M00937	C30H48O2	5.99	9.56928
4,4-Dimethyl-14Alpha-Hydroxymethyl-5Alpha-Cholest-8-En-3Beta-Ol	M00940	C30H52O2	-25.29	9.56769
4,4-Dimethyl-14Alpha-Formyl-5Alpha-Cholest-8-En-3Beta-Ol	M00938	C30H50O2	-15.81	9.56379
4,4-Dimethyl-5Alpha-Cholesta-8,14-Dien-3Beta-Ol	M00942	C29H48O	35.64	6.9893
4Alpha-Hydroxymethyl-5Alpha-Cholesta-8-En-3Beta-Ol	M00964	C28H48O2	-13.83	6.8723
4Alpha-Formyl-5Alpha-Cholesta-8-En-3Beta-Ol	M00960	C28H46O2	-4.35	6.86686
5Alpha-Cholest-8-En-3-One	M01068	C27H44O	30.95	6.91811
7Alpha,24-Dihydroxycholest-4-En-3-One	M00978	C27H44O3	-57.3	6.85462
4-Cholesten-7,12,24-Triol-3-One	M00976	C27H44O4	-97.14	6.81949
7Alpha,24-Dihydroxy-5Beta-Cholestan-3-One	M01081	C27H46O4	-114.97	7.11401
5Beta-Cholestan-3Alpha,7Alpha,12Alpha,24(S)-Tetrol	M01077	C27H48O4	-121.53	7.13874
5Beta-Cholestane-3Alpha,7Alpha,24-Triol	M01080	C27H48O3	-81.69	7.1721
5Beta-Cholestan-3Alpha,7Alpha,12Alpha,24(S),27-Pentol	M01076	C27H48O5	-161.92	9.7492
5Beta-Cholestane-3Alpha,7Alpha,24,26-Tetrol	M01079	C27H48O4	-117.92	7.17508
3Alpha,7Alpha,12Alpha,24-Tetrahydroxy-5Beta-Cholestan-26-Al	M00746	C27H46O5	-148.28	7.13313
3Alpha,7Alpha,24-Trihydroxy-5Beta-Cholestan-26-Al	M00753	C27H46O4	-108.44	7.16651
TetraHCA	M02977	C27H45O6	-200.98	7.13211
3,7,24THCA	M00742	C28H47O5	-171.28	9.64924
25(R)Tetrahca Coenzyme A	M00615	C48H76N7O21P3S	-900.06	8.09628
3,7,24Thca Coenzyme A	M00743	C48H76N7O20P3S	-860.22	8.09879
7Alpha,26-Dihydroxycholest-4-En-3-One	M00979	C27H44O3	-55.49	6.84503
7Alpha,12Alpha,26-Trihydroxycholest-4-En-3-One	M00977	C27H44O4	-95.33	6.80984
5Beta-Cholestan-7Alpha,12Alpha,27-Triol-3-One	M01082	C27H46O4	-113.16	7.10476
7Alpha,26-Dihydroxy-5Beta-Cholestan-3-One	M01084	C27H46O3	-73.32	7.14703
Glycodeoxycholic Acid	M01989	C26H42NO5	-156.73	7.17299
Hyodesoxycholic Acid	M02155	C24H39O4	-126.15	7.14105
Cholest-5-En-3Beta,22R-Diol	M00606	C27H46O2	-22.47	6.91073
Cholest-5-En-3Beta,20R,22R-Triol	M00579	C27H46O3	-61.93	6.91443
17Alpha,21-Dihydroxypregnenolone	M00406	C21H32O4	-95.95	6.88644
Androst-5-Ene-3,17-Dione	M01075	C19H26O2	-16.88	6.88172
Pregn-5-Ene-3,20-Dione	M02760	C21H30O2	-13.99	6.87319
Pregn-5-Ene-3,20-Dione-17-Ol	M02761	C21H30O3	-53.16	6.88377
4-Pregnene-11Beta,17Alpha-Diol-3,20-Dione	M00603	C21H30O4	-94.55	6.82811
11Beta-Hydroxyprogesterone	M00285	C21H30O3	-55.38	6.82195
18-Hydroxycorticosterone	M00429	C21H30O5	-127.84	6.82655
3-Hydroxyhexacosanoyl Coenzyme A	M00783	C47H82N7O18P3S	-784.99	4.34134
(2E)-Hexacosenoyl Coenzyme A	M00049	C47H80N7O17P3S	-726.14	4.30698
3-Oxononadecanoyl Coenzyme A	M00887	C40H66N7O18P3S	-788.31	4.02149
3-Hydroxynonadecanoyl Coenzyme A	M00790	C40H68N7O18P3S	-796.33	4.01188
(2E)-Nonadecenoyl Coenzyme A	M00054	C40H66N7O17P3S	-737.48	3.98823
3-Oxoheneicosanoyl Coenzyme A	M00873	C42H70N7O18P3S	-785.07	4.10872
3-Hydroxyheneicosanoyl Coenzyme A	M00778	C42H72N7O18P3S	-793.09	4.09932
(2E)-Heneicosenoyl Coenzyme A	M00044	C42H70N7O17P3S	-734.24	4.07239
3-Oxotricosanoyl Coenzyme A	M00907	C44H74N7O18P3S	-781.83	4.20149
(2E)-Tricosenoyl Coenzyme A	M00067	C44H74N7O17P3S	-731	4.16226
3-Oxo-Hexacosenoyl Coenzyme A	M00879	C47H80N7O18P3S	-776.97	4.35022
3(S)-Hydroxy-Hexacosenoyl Coenzyme A	M00715	C47H80N7O18P3S	-764.74	4.31382
Trans,Cis-2,17-Hexacosadienoyl Coenzyme A	M03016	C47H78N7O17P3S	-703.78	4.29189
3-Oxo-13-Cis-Eicosenoyl Coenzyme A	M00843	C41H66N7O18P3S	-764.33	4.00938
3(S)-Hydroxy-13-Cis-Eicosenoyl Coenzyme A	M00702	C41H68N7O18P3S	-772.35	3.99975
Trans,Cis-2,13-Eicosadienoyl Coenzyme A	M03014	C41H66N7O17P3S	-713.5	4.03642
3-Oxo-9-Cis-Eicosenoyl Coenzyme A	M00852	C41H66N7O18P3S	-764.33	4.00938
3(S)-Hydroxy-9-Cis-Eicosenoyl Coenzyme A	M00707	C41H68N7O18P3S	-772.35	3.99975
Trans,Cis-2,9-Eicosadienoyl Coenzyme A	M03018	C41H66N7O17P3S	-713.5	4.03642
3-Oxo-11Cis-Docosenoyl Coenzyme A	M00839	C43H70N7O18P3S	-761.09	4.09311
3(S)-Hydroxy-11Cis-Docosenoyl Coenzyme A	M00699	C43H72N7O18P3S	-769.11	4.08367
Trans,Cis-2,11-Docosadienoyl Coenzyme A	M03011	C43H70N7O17P3S	-710.26	4.11585
Trans,Cis,Cis-2,13,16-Docasatrienoyl Coenzyme A	M03008	C43H68N7O17P3S	-687.9	4.17899
Trans,Cis,Cis,Cis-2,11,14,17-Eicosatetraenoyl Coenzyme A	M03005	C41H62N7O17P3S	-668.78	4.24189
3-Oxo-Docosa-13,16,19-All-Cis-Trienoyl Coenzyme A	M00862	C43H66N7O18P3S	-716.37	4.16323
3(S)-Hydroxy-Docosa-13,16,19-All-Cis-Trienoyl Coenzyme A	M00712	C43H68N7O18P3S	-724.39	4.15395
Trans,Cis,Cis,Cis-2,13,16,19-Docosatetraenoyl Coenzyme A	M03006	C43H66N7O17P3S	-665.54	4.30324
Tetradecenoylcarnitine(9)	M02976	C21H39NO4	-61.48	2.33947
Heptadecenoylcarnitine(7)	M02102	C24H45NO4	-56.62	2.46932
Heptadecenoylcarnitine(8)	M02103	C24H45NO4	-56.62	2.46932
Octadecenoylcarnitine(7)	vacccrn	C25H49NO3	-1.28	2.56501
Octadecenoylcarnitine(11)	M02638	C25H47NO4	-55	2.51725
Nonadecanoylcarnitine	M02611	C26H51NO4	-75.74	2.62901
Eicosenoylcarnitine(7)	M01776	C27H51NO4	-51.76	2.6193
Eicosenoylcarnitine(9)	M01777	C27H51NO4	-51.76	2.6193
Eicosenoylcarnitine(11)	M01775	C27H51NO4	-51.76	2.6193
8Z,11Z-Eicosadienoylcarnitine	M00122	C27H49NO4	-29.4	2.65317
5Z,8Z,11Z-Eicosatrienoylcarnitine	M00100	C27H47NO4	-7.04	2.78353
Heneicosanoylcarnitine	M02051	C28H55NO4	-72.5	2.74379
Docosanoylcarnitine	M01724	C29H57NO4	-70.88	2.80355
Docosenoylcarnitine	M01727	C29H55NO4	-48.52	2.72885
Docosenoylcarnitine(11)	M01726	C29H55NO4	-48.52	2.72885
11Z,14Z,17Z-Eicosatrienoylcarnitine	M00011	C27H47NO4	-7.04	2.78353
13Z,16Z,19Z-Docosatrienoylcarnitine	M00342	C29H51NO4	-3.8	2.86541
10Z,13Z,16Z,19Z-Docosatetraenoylcarnitine	M00261	C29H49NO4	18.56	3.06396
11Z,14Z-Eicosadienoylcarnitine	M01770	C27H49NO4	-29.4	2.65317
13Z,16Z-Docosadienoylcarnitine	M00022	C29H53NO4	-26.16	2.75018
10Z,13Z,16Z-Docosatrienoylcarnitine	M00263	C29H51NO4	-3.8	2.86541
(2E)-Heptadecenoyl Coenzyme A	M00046	C38H62N7O17P3S	-740.72	3.91015
3-Hydroxyheptadecanoyl Coenzyme A	M00780	C38H64N7O18P3S	-799.57	3.93035
3-Oxoheptadecanoyl Coenzyme A	M00875	C38H62N7O18P3S	-791.55	3.94016
(2E)-Pentadecenoyl Coenzyme A	M00061	C36H58N7O17P3S	-743.96	3.83852
3-Hydroxypentadecanoyl Coenzyme A	M00795	C36H60N7O18P3S	-802.81	3.8551
3-Oxopentadecanoyl Coenzyme A	M00897	C36H58N7O18P3S	-794.79	3.8651
(2E)-Tridecenoyl Coenzyme A	M00069	C34H54N7O17P3S	-747.2	3.77371
3-Hydroxytridecanoyl Coenzyme A	M00804	C34H56N7O18P3S	-806.05	3.7865
3-Oxotridecanoyl Coenzyme A	M00909	C34H54N7O18P3S	-798.03	3.79668
(2E)-Undecenoyl Coenzyme A	M00071	C32H50N7O17P3S	-750.44	3.71607
3-Hydroxyundecanoyl Coenzyme A	M00806	C32H52N7O18P3S	-809.29	3.72492
3-Oxoundecanoyl Coenzyme A	M00911	C32H50N7O18P3S	-801.27	3.73527
(2E)-Nonenoyl Coenzyme A	M00056	C30H46N7O17P3S	-753.68	3.66594
3-Hydroxynonanoyl Coenzyme A	M00792	C30H48N7O18P3S	-812.53	3.67072
3-Oxononanoyl Coenzyme A	M00889	C30H46N7O18P3S	-804.51	3.68122
(2E)-Heptenoyl Coenzyme A	M00048	C28H42N7O17P3S	-756.92	3.62364
3-Hydroxyheptanoyl Coenzyme A	M00782	C28H44N7O18P3S	-815.77	3.62422
3-Oxoheptanoyl Coenzyme A	M00877	C28H42N7O18P3S	-807.75	3.63486
(2E)-Pentenoyl Coenzyme A	M00063	C26H38N7O17P3S	-760.16	3.58944
3-Hydroxypentanoyl Coenzyme A	M00797	C26H40N7O18P3S	-819.01	3.58573
3-Oxopentanoyl Coenzyme A	M00899	C26H38N7O18P3S	-810.99	3.59648
Trans,Cis-Hexadeca-2,7-Dienoyl Coenzyme A	M03019	C37H58N7O17P3S	-719.98	3.89648
(S)-3-Hydroxy-7-Hexadecenoyl Coenzyme A	M00172	C37H60N7O18P3S	-778.83	3.85048
3-Oxo-7-Hexadecenoyl Coenzyme A	M00849	C37H58N7O18P3S	-770.81	3.86049
Trans,Cis-Myristo-2,5-Dienoyl Coenzyme A	M03022	C35H54N7O17P3S	-723.22	3.83667
Cis-(3S)-Hydroxytetradec-5-Enoyl Coenzyme A	M01573	C35H56N7O18P3S	-782.07	3.78588
3-Oxomyrist-5-Enoyl Coenzyme A	M00885	C35H54N7O18P3S	-774.05	3.79606
Trans,Cis-Octadeca-2,11-Dienoyl Coenzyme A	M03024	C39H62N7O17P3S	-716.74	3.96318
(S)-3-Hydroxy-11-Cis-Octadecenoyl Coenzyme A	M00170	C39H64N7O18P3S	-775.59	3.92189
3-Oxo-11-Cis-Octadecenoyl Coenzyme A	M00841	C39H62N7O18P3S	-767.57	3.93172
Cholest-5-En-3B-Yl (9Z-Heptadecenoate)	M01454	C44H76O2	24.78	7.07554
Cholest-5-En-3Beta-Yl (11Z,14Z-Eicosadienoate)	M01456	C47H80O2	52	7.14286
Cholest-5-En-3Beta-Yl (11Z-Eicosenoate)	M01458	C47H82O2	29.64	7.13251
Cholest-5-En-3Beta-Yl (13Z,16Z-Docosadienoate)	M01461	C49H84O2	55.24	7.1816
Cholest-5-En-3B-Yl (13Z-Docosenoate)	M01462	C49H86O2	32.88	7.17561
Cholest-5-En-3Beta-Yl (15Z-Tetracosenoate)	M01465	C51H90O2	36.12	7.22273
Cholest-5-En-3Beta-Yl (4Z,7Z,10Z,13Z,16Z,19Z-Docosahexaenoate)	M01466	C49H76O2	144.68	7.56449
Cholest-5-En-3Beta-Yl (5Z,8Z,11Z,14Z,17Z-Eicosapentaenoate)	M01468	C47H74O2	119.08	7.39221
Cholest-5-En-3Beta-Yl (7Z,10Z,13Z,16Z,19Z-Docosapentaenoate)	M01475	C49H78O2	122.32	7.41719
Cholest-5-En-3B-Yl (9Z-Tetradecenoate)	M01487	C41H70O2	19.92	7.02799
Cholest-5-En-3Beta-Yl (8Z,11Z,14Z-Eicosatrienoate)	M01490	C47H78O2	74.36	7.19015
Cholest-5-En-3Beta-Yl Docosanoate	M01491	C49H88O2	10.52	7.20649
Cholest-5-En-3Beta-Yl Eicosanoate	M01492	C47H84O2	7.28	7.15927
Cholest-5-En-3B-Yl (Heptadecanoate)	M01495	C44H78O2	2.42	7.096
Cholest-5-En-3Beta-Yl Tetradecanoate	M01501	C41H72O2	-2.44	7.04202
Cholest-5-En-3Beta-Yl Nonadecanoate	M01502	C46H82O2	5.66	7.13716
Cholest-5-En-3B-Yl (Pentadecanoate)	M01506	C42H74O2	-0.82	7.05897
2-Methoxy-6-All Trans-Decaprenyl-2-Methoxy-1,4-Benzoquinol	M00658	C57H88O3	203.44	5.26801
6-Methoxy-3-Methyl-2-All-Trans-Decaprenyl-1,4-Benzoquinol	M01165	C58H90O3	201.81	5.37309
3-Demethylubiquinol-10	M00770	C58H90O4	162.33	5.47787
Dolichol Diphosphate, Human Liver Homolog	doldp_L	C25H44O7P2	-348.62	2.16402
2-Phenylacetamide	M00673	C8H9NO	-7.44	0.934261
Beta-D-Glucose-6-Phosphate	M01389	C6H11O9P	-430.78	1.50566
D-Glucose 1,6-Bisphosphate	M01966	C6H10O12P2	-643.28	1.49389
Retinyl Palmitate	M02837	C36H58O3	24.56	2.9991
Guanidine	M02035	CH6N3	-2.82	1.537
Metformin	M02467	C4H13N5	15.84	3.06895
5-Phosphonooxy-L-Lysine	M03167	C6H14N2O6P	-334.58	0.595216
3-Oxopropionyl Coenzyme A	M03168	C24H34N7O18P3S	-810.96	3.54397
