# Supplementary material for: Analysis of human metabolism by reducing the complexity of the genome-scale models using redHUMAN
Source: Nat Commun. 2020 Jun 4;11:2821. doi: 10.1038/s41467-020-16549-2 (PMC7272419; doi:10.1038/s41467-020-16549-2)
Supplement: Supplementary file 3 — Supplementary Data 2 [file 41467_2020_16549_MOESM3_ESM.xlsx]

## Sheet: redGEMX Alternatives Recon 2
Citrate
Alternative1
CO2t	co2_e <=> co2_c
EX_ac_e	ac_e <=>
EX_cit_e	cit_e <=>
EX_co2_e	co2_e <=>
EX_h_e	h_e <=>
EX_pyr_e	pyr_e <=>
RETNt	retn_c <=> retn_e
r1088	h_e + cit_e <=> h_c + cit_c
r2094	ac_c + pyr_e <=> pyr_c + ac_e
r2114	ac_e + retn_c <=> ac_c + retn_e
Alternative2
CO2t	co2_e <=> co2_c
EX_ac_e	ac_e <=>
EX_cit_e	cit_e <=>
EX_co2_e	co2_e <=>
EX_h_e	h_e <=>
EX_pyr_e	pyr_e <=>
RETNt	retn_c <=> retn_e
r1088	h_e + cit_e <=> h_c + cit_c
r2099	pyr_e + retn_c <=> pyr_c + retn_e
r2114	ac_e + retn_c <=> ac_c + retn_e
L-malate
Alternative1
ASPTA	akg_c + asp_L_c <=> glu_L_c + oaa_c
EX_asp_L_e	asp_L_e <=>
EX_glc_e	glc_D_e <=>
EX_mal_L_e	mal_L_e <=>
EX_mthgxl_e	mthgxl_e <=>
EX_nh4_e	nh4_e <=>
GLCt1r	glc_D_e <=> glc_D_c
MAL_Lte	mal_L_e <=> mal_L_c
MTHGXLt	mthgxl_c <=> mthgxl_e
NKCC2t	na1_e + nh4_e + 2 cl_e <=> nh4_c + na1_c + 2 cl_c
r0055	h2o_c + nadp_c + mthgxl_c <=> 3 h_c + pyr_c + nadph_c
r1143	na1_e + asp_L_e <=> na1_c + asp_L_c
r2137	cl_e <=> cl_c
Alternative2
ASPTA	akg_c + asp_L_c <=> glu_L_c + oaa_c
EX_asp_L_e	asp_L_e <=>
EX_glc_e	glc_D_e <=>
EX_mal_L_e	mal_L_e <=>
EX_mthgxl_e	mthgxl_e <=>
EX_nh4_e	nh4_e <=>
GLCt1r	glc_D_e <=> glc_D_c
GLCt4	na1_e + glc_D_e <=> na1_c + glc_D_c
MAL_Lte	mal_L_e <=> mal_L_c
MTHGXLt	mthgxl_c <=> mthgxl_e
NAt5	na1_c + nh4_e <=> nh4_c + na1_e
r0055	h2o_c + nadp_c + mthgxl_c <=> 3 h_c + pyr_c + nadph_c
r1143	na1_e + asp_L_e <=> na1_c + asp_L_c
Choline
Alternative1
CHLtm	chol_c <=> chol_m
CHOLtu	chol_e <=> chol_c
EX_chol_e	chol_e <=>
EX_glyb_e	glyb_e <=>
EX_h_e	h_e <=>
EX_o2_e	o2_e <=>
GLYBt4_2_r	2 na1_e + glyb_e <=> 2 na1_c + glyb_c
GLYBtm	glyb_m <=> glyb_c
NAt3_1	h_e + na1_c <=> h_c + na1_e
O2t	o2_e <=> o2_c
O2tm	o2_c <=> o2_m
P5CRxm	3 h_m + nadh_m + 1pyr5c_m <=> nad_m + pro_L_m
PROD2m	fad_m + pro_L_m <=> fadh2_m + 1pyr5c_m
r1453	q10h2_m + pro_L_m <=> 5 h_m + q10_m + 1pyr5c_m
Alternative2
CHLtm	chol_c <=> chol_m
CHOLt4	na1_e + chol_e <=> na1_c + chol_c
EX_chol_e	chol_e <=>
EX_glyb_e	glyb_e <=>
EX_h_e	h_e <=>
EX_o2_e	o2_e <=>
GLYBt4_2_r	2 na1_e + glyb_e <=> 2 na1_c + glyb_c
GLYBtm	glyb_m <=> glyb_c
NAt3_1	h_e + na1_c <=> h_c + na1_e
O2t	o2_e <=> o2_c
O2tm	o2_c <=> o2_m
P5CRxm	3 h_m + nadh_m + 1pyr5c_m <=> nad_m + pro_L_m
PROD2m	fad_m + pro_L_m <=> fadh2_m + 1pyr5c_m
r1453	q10h2_m + pro_L_m <=> 5 h_m + q10_m + 1pyr5c_m
Alternative3
CHLtm	chol_c <=> chol_m
CHOLtu	chol_e <=> chol_c
EX_chol_e	chol_e <=>
EX_glyb_e	glyb_e <=>
EX_h_e	h_e <=>
EX_o2_e	o2_e <=>
GLYBt4_2_r	2 na1_e + glyb_e <=> 2 na1_c + glyb_c
GLYBtm	glyb_m <=> glyb_c
NAt	na1_e <=> na1_c
NAt3_1	h_e + na1_c <=> h_c + na1_e
O2t	o2_e <=> o2_c
O2tm	o2_c <=> o2_m
P5CRm	3 h_m + nadph_m + 1pyr5c_m <=> nadp_m + pro_L_m
r1453	q10h2_m + pro_L_m <=> 5 h_m + q10_m + 1pyr5c_m
Alternative4
CHLtm	chol_c <=> chol_m
CHOLt4	na1_e + chol_e <=> na1_c + chol_c
CHOLtu	chol_e <=> chol_c
EX_chol_e	chol_e <=>
EX_glyb_e	glyb_e <=>
EX_h_e	h_e <=>
EX_o2_e	o2_e <=>
GLYBt4_2_r	2 na1_e + glyb_e <=> 2 na1_c + glyb_c
GLYBtm	glyb_m <=> glyb_c
NAt3_1	h_e + na1_c <=> h_c + na1_e
O2t	o2_e <=> o2_c
O2tm	o2_c <=> o2_m
P5CRm	3 h_m + nadph_m + 1pyr5c_m <=> nadp_m + pro_L_m
r1453	q10h2_m + pro_L_m <=> 5 h_m + q10_m + 1pyr5c_m
Alternative5
CHLtm	chol_c <=> chol_m
CHOLt4	na1_e + chol_e <=> na1_c + chol_c
EX_chol_e	chol_e <=>
EX_glyb_e	glyb_e <=>
EX_h_e	h_e <=>
EX_o2_e	o2_e <=>
GLYBt4_2_r	2 na1_e + glyb_e <=> 2 na1_c + glyb_c
GLYBtm	glyb_m <=> glyb_c
NAt3_1	h_e + na1_c <=> h_c + na1_e
O2t	o2_e <=> o2_c
O2tm	o2_c <=> o2_m
P5CRm	3 h_m + nadph_m + 1pyr5c_m <=> nadp_m + pro_L_m
PROD2m	fad_m + pro_L_m <=> fadh2_m + 1pyr5c_m
r1453	q10h2_m + pro_L_m <=> 5 h_m + q10_m + 1pyr5c_m
Alternative6
CHLtm	chol_c <=> chol_m
CHOLtu	chol_e <=> chol_c
EX_chol_e	chol_e <=>
EX_glyb_e	glyb_e <=>
EX_h_e	h_e <=>
EX_o2_e	o2_e <=>
GLYBt4_2_r	2 na1_e + glyb_e <=> 2 na1_c + glyb_c
GLYBtm	glyb_m <=> glyb_c
NAt3_1	h_e + na1_c <=> h_c + na1_e
O2t	o2_e <=> o2_c
O2tm	o2_c <=> o2_m
P5CRm	3 h_m + nadph_m + 1pyr5c_m <=> nadp_m + pro_L_m
PROD2m	fad_m + pro_L_m <=> fadh2_m + 1pyr5c_m
r1453	q10h2_m + pro_L_m <=> 5 h_m + q10_m + 1pyr5c_m
Alternative7
CHLtm	chol_c <=> chol_m
CHOLt4	na1_e + chol_e <=> na1_c + chol_c
CHOLtu	chol_e <=> chol_c
EX_chol_e	chol_e <=>
EX_glyb_e	glyb_e <=>
EX_h_e	h_e <=>
EX_o2_e	o2_e <=>
GLYBt4_2_r	2 na1_e + glyb_e <=> 2 na1_c + glyb_c
GLYBtm	glyb_m <=> glyb_c
NAt3_1	h_e + na1_c <=> h_c + na1_e
O2t	o2_e <=> o2_c
O2tm	o2_c <=> o2_m
P5CRxm	3 h_m + nadh_m + 1pyr5c_m <=> nad_m + pro_L_m
r1453	q10h2_m + pro_L_m <=> 5 h_m + q10_m + 1pyr5c_m
Alternative8
CHLtm	chol_c <=> chol_m
CHOLt4	na1_e + chol_e <=> na1_c + chol_c
EX_chol_e	chol_e <=>
EX_glyb_e	glyb_e <=>
EX_h_e	h_e <=>
EX_o2_e	o2_e <=>
GLYBt4_2_r	2 na1_e + glyb_e <=> 2 na1_c + glyb_c
GLYBtm	glyb_m <=> glyb_c
NAt	na1_e <=> na1_c
NAt3_1	h_e + na1_c <=> h_c + na1_e
O2t	o2_e <=> o2_c
O2tm	o2_c <=> o2_m
P5CRxm	3 h_m + nadh_m + 1pyr5c_m <=> nad_m + pro_L_m
r1453	q10h2_m + pro_L_m <=> 5 h_m + q10_m + 1pyr5c_m
Alternative9
CHLtm	chol_c <=> chol_m
CHOLt4	na1_e + chol_e <=> na1_c + chol_c
EX_chol_e	chol_e <=>
EX_glyb_e	glyb_e <=>
EX_h_e	h_e <=>
EX_o2_e	o2_e <=>
GLYBt4_2_r	2 na1_e + glyb_e <=> 2 na1_c + glyb_c
GLYBtm	glyb_m <=> glyb_c
NAt	na1_e <=> na1_c
NAt3_1	h_e + na1_c <=> h_c + na1_e
O2t	o2_e <=> o2_c
O2tm	o2_c <=> o2_m
P5CRm	3 h_m + nadph_m + 1pyr5c_m <=> nadp_m + pro_L_m
r1453	q10h2_m + pro_L_m <=> 5 h_m + q10_m + 1pyr5c_m
Alternative10
CHLtm	chol_c <=> chol_m
CHOLtu	chol_e <=> chol_c
EX_chol_e	chol_e <=>
EX_glyb_e	glyb_e <=>
EX_h_e	h_e <=>
EX_o2_e	o2_e <=>
GLYBt4_2_r	2 na1_e + glyb_e <=> 2 na1_c + glyb_c
GLYBtm	glyb_m <=> glyb_c
NAt	na1_e <=> na1_c
NAt3_1	h_e + na1_c <=> h_c + na1_e
O2t	o2_e <=> o2_c
O2tm	o2_c <=> o2_m
P5CRxm	3 h_m + nadh_m + 1pyr5c_m <=> nad_m + pro_L_m
r1453	q10h2_m + pro_L_m <=> 5 h_m + q10_m + 1pyr5c_m
Ornithine
Alternative1
EX_arg_L_e	arg_L_e <=>
EX_h2o_e	h2o_e <=>
EX_orn_e	orn_e <=>
EX_urea_e	urea_e <=>
H2Ot	h2o_e <=> h2o_c
UREAt	urea_e <=> urea_c
r1667	orn_c + arg_L_e <=> arg_L_c + orn_e
Alternative2
EX_arg_L_e	arg_L_e <=>
EX_h2o_e	h2o_e <=>
EX_orn_e	orn_e <=>
EX_urea_e	urea_e <=>
H2Ot	h2o_e <=> h2o_c
UREAt5	h2o_e + urea_e <=> h2o_c + urea_c
r1667	orn_c + arg_L_e <=> arg_L_c + orn_e
Alternative3
EX_arg_L_e	arg_L_e <=>
EX_h2o_e	h2o_e <=>
EX_orn_e	orn_e <=>
EX_urea_e	urea_e <=>
UREAt	urea_e <=> urea_c
UREAt5	h2o_e + urea_e <=> h2o_c + urea_c
r1667	orn_c + arg_L_e <=> arg_L_c + orn_e
L-alanine
Alternative1
ALAGLNexR	ala_L_e + gln_L_c <=> ala_L_c + gln_L_e
EX_ala_L_e	ala_L_e <=>
EX_glc_e	glc_D_e <=>
EX_lac_L_e	lac_L_e <=>
EX_mthgxl_e	mthgxl_e <=>
EX_nh4_e	nh4_e <=>
GLCt1r	glc_D_e <=> glc_D_c
L_LACt2r	h_e + lac_L_e <=> h_c + lac_L_c
MTHGXLt	mthgxl_c <=> mthgxl_e
NH4t3r	nh4_c + h_e <=> h_c + nh4_e
r0055	h2o_c + nadp_c + mthgxl_c <=> 3 h_c + pyr_c + nadph_c
r2525	gln_L_e <=> gln_L_c
Alternative2
ALAGLNexR	ala_L_e + gln_L_c <=> ala_L_c + gln_L_e
EX_ala_L_e	ala_L_e <=>
EX_glc_e	glc_D_e <=>
EX_lac_L_e	lac_L_e <=>
EX_mthgxl_e	mthgxl_e <=>
EX_nh4_e	nh4_e <=>
GLCt1r	glc_D_e <=> glc_D_c
L_LACt4r	na1_e + lac_L_e <=> na1_c + lac_L_c
MTHGXLt	mthgxl_c <=> mthgxl_e
NAt5	na1_c + nh4_e <=> nh4_c + na1_e
r0055	h2o_c + nadp_c + mthgxl_c <=> 3 h_c + pyr_c + nadph_c
r2525	gln_L_e <=> gln_L_c
Alternative3
ALAt4	na1_e + ala_L_e <=> na1_c + ala_L_c
CLOHtex2	h2o_c + 2 cl_e <=> h2o_e + 2 cl_c
EX_ala_L_e	ala_L_e <=>
EX_glc_e	glc_D_e <=>
EX_h2o_e	h2o_e <=>
EX_h_e	h_e <=>
EX_mthgxl_e	mthgxl_e <=>
EX_nh4_e	nh4_e <=>
GLCt2_2	2 h_e + glc_D_e <=> 2 h_c + glc_D_c
MTHGXLt	mthgxl_c <=> mthgxl_e
NKCC2t	na1_e + nh4_e + 2 cl_e <=> nh4_c + na1_c + 2 cl_c
r0055	h2o_c + nadp_c + mthgxl_c <=> 3 h_c + pyr_c + nadph_c
Alternative4
EX_ala_L_e	ala_L_e <=>
EX_glc_e	glc_D_e <=>
EX_h2o_e	h2o_e <=>
EX_h_e	h_e <=>
EX_lac_L_e	lac_L_e <=>
EX_nh4_e	nh4_e <=>
GLCt1r	glc_D_e <=> glc_D_c
H2Ot	h2o_e <=> h2o_c
L_LACt2r	h_e + lac_L_e <=> h_c + lac_L_c
NH4t3r	nh4_c + h_e <=> h_c + nh4_e
TRPt	trp_L_e <=> trp_L_c
r1561	ala_L_e + trp_L_c <=> ala_L_c + trp_L_e
Alternative5
ALAATB0tc	2 na1_e + ala_L_e + cl_e <=> 2 na1_c + ala_L_c + cl_c
EX_ala_L_e	ala_L_e <=>
EX_glc_e	glc_D_e <=>
EX_lac_L_e	lac_L_e <=>
EX_mthgxl_e	mthgxl_e <=>
EX_nh4_e	nh4_e <=>
GLCt1r	glc_D_e <=> glc_D_c
L_LACt4r	na1_e + lac_L_e <=> na1_c + lac_L_c
MTHGXLt	mthgxl_c <=> mthgxl_e
NKCC2t	na1_e + nh4_e + 2 cl_e <=> nh4_c + na1_c + 2 cl_c
r0055	h2o_c + nadp_c + mthgxl_c <=> 3 h_c + pyr_c + nadph_c
r2137	cl_e <=> cl_c
Alternative6
EX_ala_L_e	ala_L_e <=>
EX_glc_e	glc_D_e <=>
EX_lac_L_e	lac_L_e <=>
EX_mthgxl_e	mthgxl_e <=>
EX_nh4_e	nh4_e <=>
GLCt1r	glc_D_e <=> glc_D_c
L_LACt2r	h_e + lac_L_e <=> h_c + lac_L_c
MTHGXLt	mthgxl_c <=> mthgxl_e
NH4t3r	nh4_c + h_e <=> h_c + nh4_e
r0055	h2o_c + nadp_c + mthgxl_c <=> 3 h_c + pyr_c + nadph_c
r1569	ala_L_e + thr_L_c <=> ala_L_c + thr_L_e
r2534	thr_L_e <=> thr_L_c
Alternative7
ALAGLYexR	ala_L_e + gly_c <=> ala_L_c + gly_e
EX_ala_L_e	ala_L_e <=>
EX_glc_e	glc_D_e <=>
EX_lac_L_e	lac_L_e <=>
EX_mthgxl_e	mthgxl_e <=>
EX_nh4_e	nh4_e <=>
GLCt1r	glc_D_e <=> glc_D_c
GLYSNAT5tc	h_c + na1_e + gly_e <=> h_e + na1_c + gly_c
L_LACt4r	na1_e + lac_L_e <=> na1_c + lac_L_c
MTHGXLt	mthgxl_c <=> mthgxl_e
NH4t3r	nh4_c + h_e <=> h_c + nh4_e
r0055	h2o_c + nadp_c + mthgxl_c <=> 3 h_c + pyr_c + nadph_c
Alternative8
EX_ala_L_e	ala_L_e <=>
EX_glc_e	glc_D_e <=>
EX_lac_L_e	lac_L_e <=>
EX_mthgxl_e	mthgxl_e <=>
EX_nh4_e	nh4_e <=>
GLCt1r	glc_D_e <=> glc_D_c
L_LACt2r	h_e + lac_L_e <=> h_c + lac_L_c
MTHGXLt	mthgxl_c <=> mthgxl_e
NH4t3r	nh4_c + h_e <=> h_c + nh4_e
PHEtec	phe_L_e <=> phe_L_c
r0055	h2o_c + nadp_c + mthgxl_c <=> 3 h_c + pyr_c + nadph_c
r1562	ala_L_e + phe_L_c <=> ala_L_c + phe_L_e
Alternative9
EX_ala_L_e	ala_L_e <=>
EX_glc_e	glc_D_e <=>
EX_lac_L_e	lac_L_e <=>
EX_mthgxl_e	mthgxl_e <=>
EX_nh4_e	nh4_e <=>
GLCt1r	glc_D_e <=> glc_D_c
L_LACt2r	h_e + lac_L_e <=> h_c + lac_L_c
MTHGXLt	mthgxl_c <=> mthgxl_e
NH4t3r	nh4_c + h_e <=> h_c + nh4_e
r0055	h2o_c + nadp_c + mthgxl_c <=> 3 h_c + pyr_c + nadph_c
r1567	ala_L_e + asn_L_c <=> ala_L_c + asn_L_e
r2532	asn_L_e <=> asn_L_c
Alternative10
AKGt4_3	3 na1_e + akg_e <=> akg_c + 3 na1_c
ALAtN1	h_c + 2 na1_e + ala_L_e <=> h_e + 2 na1_c + ala_L_c
EX_ala_L_e	ala_L_e <=>
EX_glc_e	glc_D_e <=>
EX_lac_L_e	lac_L_e <=>
EX_mthgxl_e	mthgxl_e <=>
EX_nh4_e	nh4_e <=>
GLCt2_2	2 h_e + glc_D_e <=> 2 h_c + glc_D_c
MTHGXLt	mthgxl_c <=> mthgxl_e
NAt5	na1_c + nh4_e <=> nh4_c + na1_e
r0055	h2o_c + nadp_c + mthgxl_c <=> 3 h_c + pyr_c + nadph_c
r2105	akg_e + lac_L_c <=> akg_c + lac_L_e
Alternative11
ALAt2r	h_e + ala_L_e <=> h_c + ala_L_c
EX_ala_L_e	ala_L_e <=>
EX_glc_e	glc_D_e <=>
EX_h2o_e	h2o_e <=>
EX_h_e	h_e <=>
EX_lac_L_e	lac_L_e <=>
EX_nh4_e	nh4_e <=>
GLCt2_2	2 h_e + glc_D_e <=> 2 h_c + glc_D_c
GLCt4	na1_e + glc_D_e <=> na1_c + glc_D_c
H2Ot	h2o_e <=> h2o_c
L_LACt4r	na1_e + lac_L_e <=> na1_c + lac_L_c
NH4t3r	nh4_c + h_e <=> h_c + nh4_e
Alternative12
ALAt4	na1_e + ala_L_e <=> na1_c + ala_L_c
CLOHtex2	h2o_c + 2 cl_e <=> h2o_e + 2 cl_c
EX_ala_L_e	ala_L_e <=>
EX_glc_e	glc_D_e <=>
EX_h2o_e	h2o_e <=>
EX_h_e	h_e <=>
EX_lac_L_e	lac_L_e <=>
EX_nh4_e	nh4_e <=>
GLCt2_2	2 h_e + glc_D_e <=> 2 h_c + glc_D_c
H2Ot	h2o_e <=> h2o_c
L_LACt2r	h_e + lac_L_e <=> h_c + lac_L_c
NKCC2t	na1_e + nh4_e + 2 cl_e <=> nh4_c + na1_c + 2 cl_c
Alternative13
EX_ala_L_e	ala_L_e <=>
EX_glc_e	glc_D_e <=>
EX_lac_L_e	lac_L_e <=>
EX_mthgxl_e	mthgxl_e <=>
EX_nh4_e	nh4_e <=>
GLCt1r	glc_D_e <=> glc_D_c
L_LACt2r	h_e + lac_L_e <=> h_c + lac_L_c
MTHGXLt	mthgxl_c <=> mthgxl_e
NH4t3r	nh4_c + h_e <=> h_c + nh4_e
r0055	h2o_c + nadp_c + mthgxl_c <=> 3 h_c + pyr_c + nadph_c
r1570	ala_L_e + hom_L_c <=> ala_L_c + hom_L_e
r2535	hom_L_e <=> hom_L_c
Alternative14
CYSSNAT5tc	h_c + na1_e + cys_L_e <=> h_e + na1_c + cys_L_c
EX_ala_L_e	ala_L_e <=>
EX_glc_e	glc_D_e <=>
EX_h2o_e	h2o_e <=>
EX_h_e	h_e <=>
EX_lac_L_e	lac_L_e <=>
EX_nh4_e	nh4_e <=>
GLCt1r	glc_D_e <=> glc_D_c
H2Ot	h2o_e <=> h2o_c
L_LACt4r	na1_e + lac_L_e <=> na1_c + lac_L_c
NAt5	na1_c + nh4_e <=> nh4_c + na1_e
r1564	ala_L_e + cys_L_c <=> ala_L_c + cys_L_e
Alternative15
EX_ala_L_e	ala_L_e <=>
EX_glc_e	glc_D_e <=>
EX_lac_L_e	lac_L_e <=>
EX_mthgxl_e	mthgxl_e <=>
EX_nh4_e	nh4_e <=>
GLCt1r	glc_D_e <=> glc_D_c
L_LACt4r	na1_e + lac_L_e <=> na1_c + lac_L_c
MTHGXLt	mthgxl_c <=> mthgxl_e
NAt5	na1_c + nh4_e <=> nh4_c + na1_e
r0055	h2o_c + nadp_c + mthgxl_c <=> 3 h_c + pyr_c + nadph_c
r1569	ala_L_e + thr_L_c <=> ala_L_c + thr_L_e
r2534	thr_L_e <=> thr_L_c
Alternative16
EX_ala_L_e	ala_L_e <=>
EX_glc_e	glc_D_e <=>
EX_lac_L_e	lac_L_e <=>
EX_mthgxl_e	mthgxl_e <=>
EX_nh4_e	nh4_e <=>
GLCt1r	glc_D_e <=> glc_D_c
L_LACt2r	h_e + lac_L_e <=> h_c + lac_L_c
MTHGXLt	mthgxl_c <=> mthgxl_e
NH4t3r	nh4_c + h_e <=> h_c + nh4_e
VALtec	val_L_e <=> val_L_c
r0055	h2o_c + nadp_c + mthgxl_c <=> 3 h_c + pyr_c + nadph_c
r1568	ala_L_e + val_L_c <=> ala_L_c + val_L_e
Alternative17
EX_ala_L_e	ala_L_e <=>
EX_glc_e	glc_D_e <=>
EX_lac_L_e	lac_L_e <=>
EX_mthgxl_e	mthgxl_e <=>
EX_nh4_e	nh4_e <=>
GLCt1r	glc_D_e <=> glc_D_c
LEUtec	leu_L_e <=> leu_L_c
L_LACt2r	h_e + lac_L_e <=> h_c + lac_L_c
MTHGXLt	mthgxl_c <=> mthgxl_e
NH4t3r	nh4_c + h_e <=> h_c + nh4_e
r0055	h2o_c + nadp_c + mthgxl_c <=> 3 h_c + pyr_c + nadph_c
r1565	ala_L_e + leu_L_c <=> ala_L_c + leu_L_e
Alternative18
EX_ala_L_e	ala_L_e <=>
EX_glc_e	glc_D_e <=>
EX_lac_L_e	lac_L_e <=>
EX_mthgxl_e	mthgxl_e <=>
EX_nh4_e	nh4_e <=>
GLCt1r	glc_D_e <=> glc_D_c
L_LACt2r	h_e + lac_L_e <=> h_c + lac_L_c
MTHGXLt	mthgxl_c <=> mthgxl_e
NH4t3r	nh4_c + h_e <=> h_c + nh4_e
TYRt	tyr_L_e <=> tyr_L_c
r0055	h2o_c + nadp_c + mthgxl_c <=> 3 h_c + pyr_c + nadph_c
r1563	ala_L_e + tyr_L_c <=> ala_L_c + tyr_L_e
Alternative19
ALAtN1	h_c + 2 na1_e + ala_L_e <=> h_e + 2 na1_c + ala_L_c
CLOHtex2	h2o_c + 2 cl_e <=> h2o_e + 2 cl_c
EX_ala_L_e	ala_L_e <=>
EX_glc_e	glc_D_e <=>
EX_h2o_e	h2o_e <=>
EX_h_e	h_e <=>
EX_lac_L_e	lac_L_e <=>
EX_nh4_e	nh4_e <=>
GLCt1r	glc_D_e <=> glc_D_c
H2Ot	h2o_e <=> h2o_c
KCC2t	nh4_e + cl_e <=> nh4_c + cl_c
L_LACt4r	na1_e + lac_L_e <=> na1_c + lac_L_c
Alternative20
ALAt2r	h_e + ala_L_e <=> h_c + ala_L_c
EX_ala_L_e	ala_L_e <=>
EX_glc_e	glc_D_e <=>
EX_lac_L_e	lac_L_e <=>
EX_mthgxl_e	mthgxl_e <=>
EX_nh4_e	nh4_e <=>
GLCt1r	glc_D_e <=> glc_D_c
KCC2t	nh4_e + cl_e <=> nh4_c + cl_c
L_LACt2r	h_e + lac_L_e <=> h_c + lac_L_c
MTHGXLt	mthgxl_c <=> mthgxl_e
r0055	h2o_c + nadp_c + mthgxl_c <=> 3 h_c + pyr_c + nadph_c
r2137	cl_e <=> cl_c
Alternative21
ALAt2r	h_e + ala_L_e <=> h_c + ala_L_c
EX_ala_L_e	ala_L_e <=>
EX_glc_e	glc_D_e <=>
EX_lac_L_e	lac_L_e <=>
EX_mthgxl_e	mthgxl_e <=>
EX_nh4_e	nh4_e <=>
GLCt1r	glc_D_e <=> glc_D_c
GLCt2_2	2 h_e + glc_D_e <=> 2 h_c + glc_D_c
L_LACt4r	na1_e + lac_L_e <=> na1_c + lac_L_c
MTHGXLt	mthgxl_c <=> mthgxl_e
NAt5	na1_c + nh4_e <=> nh4_c + na1_e
r0055	h2o_c + nadp_c + mthgxl_c <=> 3 h_c + pyr_c + nadph_c
Alternative22
ALAGLNexR	ala_L_e + gln_L_c <=> ala_L_c + gln_L_e
EX_ala_L_e	ala_L_e <=>
EX_glc_e	glc_D_e <=>
EX_h2o_e	h2o_e <=>
EX_h_e	h_e <=>
EX_lac_L_e	lac_L_e <=>
EX_nh4_e	nh4_e <=>
GLCt1r	glc_D_e <=> glc_D_c
H2Ot	h2o_e <=> h2o_c
L_LACt2r	h_e + lac_L_e <=> h_c + lac_L_c
NH4t3r	nh4_c + h_e <=> h_c + nh4_e
r2525	gln_L_e <=> gln_L_c
Alternative23
ALAt4	na1_e + ala_L_e <=> na1_c + ala_L_c
EX_ala_L_e	ala_L_e <=>
EX_glc_e	glc_D_e <=>
EX_h2o_e	h2o_e <=>
EX_h_e	h_e <=>
EX_lac_L_e	lac_L_e <=>
EX_nh4_e	nh4_e <=>
GLCt2_2	2 h_e + glc_D_e <=> 2 h_c + glc_D_c
H2Ot	h2o_e <=> h2o_c
L_LACt2r	h_e + lac_L_e <=> h_c + lac_L_c
NKCC2t	na1_e + nh4_e + 2 cl_e <=> nh4_c + na1_c + 2 cl_c
r2137	cl_e <=> cl_c
Alternative24
ALAt4	na1_e + ala_L_e <=> na1_c + ala_L_c
EX_ala_L_e	ala_L_e <=>
EX_glc_e	glc_D_e <=>
EX_lac_L_e	lac_L_e <=>
EX_mthgxl_e	mthgxl_e <=>
EX_nh4_e	nh4_e <=>
GLCt1r	glc_D_e <=> glc_D_c
GLCt2_2	2 h_e + glc_D_e <=> 2 h_c + glc_D_c
L_LACt4r	na1_e + lac_L_e <=> na1_c + lac_L_c
MTHGXLt	mthgxl_c <=> mthgxl_e
NH4t3r	nh4_c + h_e <=> h_c + nh4_e
r0055	h2o_c + nadp_c + mthgxl_c <=> 3 h_c + pyr_c + nadph_c
Alternative25
ALAt2r	h_e + ala_L_e <=> h_c + ala_L_c
CLOHtex2	h2o_c + 2 cl_e <=> h2o_e + 2 cl_c
EX_ala_L_e	ala_L_e <=>
EX_glc_e	glc_D_e <=>
EX_h2o_e	h2o_e <=>
EX_h_e	h_e <=>
EX_lac_L_e	lac_L_e <=>
EX_nh4_e	nh4_e <=>
GLCt4	na1_e + glc_D_e <=> na1_c + glc_D_c
H2Ot	h2o_e <=> h2o_c
L_LACt2r	h_e + lac_L_e <=> h_c + lac_L_c
NKCC2t	na1_e + nh4_e + 2 cl_e <=> nh4_c + na1_c + 2 cl_c
Alternative26
EX_ala_L_e	ala_L_e <=>
EX_glc_e	glc_D_e <=>
EX_lac_L_e	lac_L_e <=>
EX_mthgxl_e	mthgxl_e <=>
EX_nh4_e	nh4_e <=>
GLCt1r	glc_D_e <=> glc_D_c
L_LACt4r	na1_e + lac_L_e <=> na1_c + lac_L_c
MTHGXLt	mthgxl_c <=> mthgxl_e
NAt5	na1_c + nh4_e <=> nh4_c + na1_e
TRPt	trp_L_e <=> trp_L_c
r0055	h2o_c + nadp_c + mthgxl_c <=> 3 h_c + pyr_c + nadph_c
r1561	ala_L_e + trp_L_c <=> ala_L_c + trp_L_e
Alternative27
ALAtN1	h_c + 2 na1_e + ala_L_e <=> h_e + 2 na1_c + ala_L_c
EX_ala_L_e	ala_L_e <=>
EX_glc_e	glc_D_e <=>
EX_lac_L_e	lac_L_e <=>
EX_mthgxl_e	mthgxl_e <=>
EX_nh4_e	nh4_e <=>
GLCt1r	glc_D_e <=> glc_D_c
L_LACt4r	na1_e + lac_L_e <=> na1_c + lac_L_c
MTHGXLt	mthgxl_c <=> mthgxl_e
NAt	na1_e <=> na1_c
NH4t3r	nh4_c + h_e <=> h_c + nh4_e
r0055	h2o_c + nadp_c + mthgxl_c <=> 3 h_c + pyr_c + nadph_c
L-arginine
Alternative1
ARGt4	na1_e + arg_L_e <=> na1_c + arg_L_c
EX_arg_L_e	arg_L_e <=>
EX_h2o_e	h2o_e <=>
EX_hco3_e	hco3_e <=>
EX_ptrc_e	ptrc_e <=>
EX_urea_e	urea_e <=>
H2CO3D	h2o_c + co2_c <=> h_c + hco3_c
H2Ot	h2o_e <=> h2o_c
HCO3_NAt	hco3_e + na1_e <=> hco3_c + na1_c
PTCRTD	ptrc_e <=> ptrc_c
UREAt	urea_e <=> urea_c
Alternative2
ARGt4	na1_e + arg_L_e <=> na1_c + arg_L_c
EX_arg_L_e	arg_L_e <=>
EX_h2o_e	h2o_e <=>
EX_hco3_e	hco3_e <=>
EX_ptrc_e	ptrc_e <=>
EX_urea_e	urea_e <=>
H2CO3D	h2o_c + co2_c <=> h_c + hco3_c
HCO3_NAt	hco3_e + na1_e <=> hco3_c + na1_c
PTCRTD	ptrc_e <=> ptrc_c
UREAt	urea_e <=> urea_c
UREAt5	h2o_e + urea_e <=> h2o_c + urea_c
Alternative3
ARGt4	na1_e + arg_L_e <=> na1_c + arg_L_c
EX_arg_L_e	arg_L_e <=>
EX_h2o_e	h2o_e <=>
EX_hco3_e	hco3_e <=>
EX_ptrc_e	ptrc_e <=>
EX_urea_e	urea_e <=>
H2CO3D	h2o_c + co2_c <=> h_c + hco3_c
H2Ot	h2o_e <=> h2o_c
HCO3_NAt	hco3_e + na1_e <=> hco3_c + na1_c
PTCRTD	ptrc_e <=> ptrc_c
UREAt5	h2o_e + urea_e <=> h2o_c + urea_c
L-asparagine
Alternative1
ASPTA	akg_c + asp_L_c <=> glu_L_c + oaa_c
CO2t	co2_e <=> co2_c
EX_asn_L_e	asn_L_e <=>
EX_co2_e	co2_e <=>
EX_glc_e	glc_D_e <=>
EX_h_e	h_e <=>
EX_mthgxl_e	mthgxl_e <=>
EX_nh4_e	nh4_e <=>
GLCt1r	glc_D_e <=> glc_D_c
MTHGXLt	mthgxl_c <=> mthgxl_e
NH4t3r	nh4_c + h_e <=> h_c + nh4_e
r0055	h2o_c + nadp_c + mthgxl_c <=> 3 h_c + pyr_c + nadph_c
r0127	h2o_c + asn_L_c <=> nh4_c + asp_L_c
r2532	asn_L_e <=> asn_L_c
Alternative2
ASPTA	akg_c + asp_L_c <=> glu_L_c + oaa_c
CO2t	co2_e <=> co2_c
EX_asn_L_e	asn_L_e <=>
EX_co2_e	co2_e <=>
EX_glc_e	glc_D_e <=>
EX_h2o_e	h2o_e <=>
EX_lac_L_e	lac_L_e <=>
EX_nh4_e	nh4_e <=>
GLCt1r	glc_D_e <=> glc_D_c
H2Ot	h2o_e <=> h2o_c
L_LACt2r	h_e + lac_L_e <=> h_c + lac_L_c
NH4t3r	nh4_c + h_e <=> h_c + nh4_e
r0127	h2o_c + asn_L_c <=> nh4_c + asp_L_c
r2532	asn_L_e <=> asn_L_c
L-aspartate
Alternative1
ASPTA	akg_c + asp_L_c <=> glu_L_c + oaa_c
CO2t	co2_e <=> co2_c
EX_asp_L_e	asp_L_e <=>
EX_co2_e	co2_e <=>
EX_glc_e	glc_D_e <=>
EX_h2o_e	h2o_e <=>
EX_lac_L_e	lac_L_e <=>
EX_nh4_e	nh4_e <=>
GLCt1r	glc_D_e <=> glc_D_c
H2Ot	h2o_e <=> h2o_c
L_LACt4r	na1_e + lac_L_e <=> na1_c + lac_L_c
NAt5	na1_c + nh4_e <=> nh4_c + na1_e
r1143	na1_e + asp_L_e <=> na1_c + asp_L_c
D-glucose
Alternative1
EX_glc_e	glc_D_e <=>
EX_h_e	h_e <=>
EX_lac_L_e	lac_L_e <=>
GLCt1r	glc_D_e <=> glc_D_c
L_LACt2r	h_e + lac_L_e <=> h_c + lac_L_c
L-glutamate
Alternative1
CLOHtex2	h2o_c + 2 cl_e <=> h2o_e + 2 cl_c
EX_gln_L_e	gln_L_e <=>
EX_glu_L_e	glu_L_e <=>
EX_h2o_e	h2o_e <=>
EX_nh4_e	nh4_e <=>
GLNt4	na1_e + gln_L_e <=> na1_c + gln_L_c
H2Ot	h2o_e <=> h2o_c
NKCC2t	na1_e + nh4_e + 2 cl_e <=> nh4_c + na1_c + 2 cl_c
OROTGLUt	glu_L_c + orot_e <=> glu_L_e + orot_c
r0839	orot_e <=> orot_c
Alternative2
EX_gln_L_e	gln_L_e <=>
EX_glu_L_e	glu_L_e <=>
EX_h2o_e	h2o_e <=>
EX_nh4_e	nh4_e <=>
GLNt4	na1_e + gln_L_e <=> na1_c + gln_L_c
H2Ot	h2o_e <=> h2o_c
NAt	na1_e <=> na1_c
NAt5	na1_c + nh4_e <=> nh4_c + na1_e
OROTGLUt	glu_L_c + orot_e <=> glu_L_e + orot_c
r0839	orot_e <=> orot_c
Alternative3
EX_gln_L_e	gln_L_e <=>
EX_glu_L_e	glu_L_e <=>
EX_h2o_e	h2o_e <=>
EX_nh4_e	nh4_e <=>
H2Ot	h2o_e <=> h2o_c
KCC2t	nh4_e + cl_e <=> nh4_c + cl_c
OROTGLUt	glu_L_c + orot_e <=> glu_L_e + orot_c
r0839	orot_e <=> orot_c
r2137	cl_e <=> cl_c
r2525	gln_L_e <=> gln_L_c
Alternative4
EX_gln_L_e	gln_L_e <=>
EX_glu_L_e	glu_L_e <=>
EX_h2o_e	h2o_e <=>
EX_nh4_e	nh4_e <=>
GLNt4	na1_e + gln_L_e <=> na1_c + gln_L_c
H2Ot	h2o_e <=> h2o_c
NKCC2t	na1_e + nh4_e + 2 cl_e <=> nh4_c + na1_c + 2 cl_c
OROTGLUt	glu_L_c + orot_e <=> glu_L_e + orot_c
r0839	orot_e <=> orot_c
r2137	cl_e <=> cl_c
Alternative5
EX_gln_L_e	gln_L_e <=>
EX_glu_L_e	glu_L_e <=>
EX_h2o_e	h2o_e <=>
EX_nh4_e	nh4_e <=>
H2Ot	h2o_e <=> h2o_c
NAt	na1_e <=> na1_c
NAt5	na1_c + nh4_e <=> nh4_c + na1_e
OROTGLUt	glu_L_c + orot_e <=> glu_L_e + orot_c
r0839	orot_e <=> orot_c
r2525	gln_L_e <=> gln_L_c
Alternative6
EX_gln_L_e	gln_L_e <=>
EX_glu_L_e	glu_L_e <=>
EX_h2o_e	h2o_e <=>
EX_nh4_e	nh4_e <=>
GLNtN1	h_c + 2 na1_e + gln_L_e <=> h_e + 2 na1_c + gln_L_c
H2Ot	h2o_e <=> h2o_c
NAt	na1_e <=> na1_c
NH4t3r	nh4_c + h_e <=> h_c + nh4_e
OROTGLUt	glu_L_c + orot_e <=> glu_L_e + orot_c
r0839	orot_e <=> orot_c
Alternative7
CLOHtex2	h2o_c + 2 cl_e <=> h2o_e + 2 cl_c
EX_gln_L_e	gln_L_e <=>
EX_glu_L_e	glu_L_e <=>
EX_h2o_e	h2o_e <=>
EX_nh4_e	nh4_e <=>
H2Ot	h2o_e <=> h2o_c
KCC2t	nh4_e + cl_e <=> nh4_c + cl_c
OROTGLUt	glu_L_c + orot_e <=> glu_L_e + orot_c
r0839	orot_e <=> orot_c
r2525	gln_L_e <=> gln_L_c
Alternative8
EX_gln_L_e	gln_L_e <=>
EX_glu_L_e	glu_L_e <=>
EX_h2o_e	h2o_e <=>
EX_nh4_e	nh4_e <=>
GLNATB0tc	2 na1_e + gln_L_e + cl_e <=> 2 na1_c + gln_L_c + cl_c
H2Ot	h2o_e <=> h2o_c
KCC2t	nh4_e + cl_e <=> nh4_c + cl_c
NAt	na1_e <=> na1_c
OROTGLUt	glu_L_c + orot_e <=> glu_L_e + orot_c
r0839	orot_e <=> orot_c
L-glutamine
Alternative1
ABUTt2r	h_e + 4abut_e <=> h_c + 4abut_c
EX_4abut_e	4abut_e <=>
EX_gln_L_e	gln_L_e <=>
EX_h2o_e	h2o_e <=>
EX_hco3_e	hco3_e <=>
EX_nh4_e	nh4_e <=>
GLNt4	na1_e + gln_L_e <=> na1_c + gln_L_c
H2CO3D	h2o_c + co2_c <=> h_c + hco3_c
H2Ot	h2o_e <=> h2o_c
KCC2t	nh4_e + cl_e <=> nh4_c + cl_c
NAHCO3_HCLt	h_c + hco3_e + na1_e + cl_c <=> h_e + hco3_c + na1_c + cl_e
Alternative2
ABUTt2r	h_e + 4abut_e <=> h_c + 4abut_c
EX_4abut_e	4abut_e <=>
EX_gln_L_e	gln_L_e <=>
EX_h2o_e	h2o_e <=>
EX_hco3_e	hco3_e <=>
EX_nh4_e	nh4_e <=>
GLNATB0tc	2 na1_e + gln_L_e + cl_e <=> 2 na1_c + gln_L_c + cl_c
H2CO3D	h2o_c + co2_c <=> h_c + hco3_c
H2Ot	h2o_e <=> h2o_c
NAHCO3_HCLt	h_c + hco3_e + na1_e + cl_c <=> h_e + hco3_c + na1_c + cl_e
NKCC2t	na1_e + nh4_e + 2 cl_e <=> nh4_c + na1_c + 2 cl_c
Alternative3
ABUTt2r	h_e + 4abut_e <=> h_c + 4abut_c
EX_4abut_e	4abut_e <=>
EX_gln_L_e	gln_L_e <=>
EX_h2o_e	h2o_e <=>
EX_hco3_e	hco3_e <=>
EX_nh4_e	nh4_e <=>
GLNt4	na1_e + gln_L_e <=> na1_c + gln_L_c
H2CO3D	h2o_c + co2_c <=> h_c + hco3_c
H2Ot	h2o_e <=> h2o_c
HCO3_NAt	hco3_e + na1_e <=> hco3_c + na1_c
NH4t3r	nh4_c + h_e <=> h_c + nh4_e
Glycine
Alternative1
AACTtm	aact_m <=> aact_c
CO2t	co2_e <=> co2_c
CO2tm	co2_c <=> co2_m
EX_co2_e	co2_e <=>
EX_gly_e	gly_e <=>
EX_hco3_e	hco3_e <=>
EX_nh4_e	nh4_e <=>
EX_o2_e	o2_e <=>
GLYSNAT5tc	h_c + na1_e + gly_e <=> h_e + na1_c + gly_c
GLYtm	gly_c <=> gly_m
H2CO3D	h2o_c + co2_c <=> h_c + hco3_c
H2O2syn	o2_c + 2 h_c + nadph_c <=> h2o2_c + nadp_c
KCC2t	nh4_e + cl_e <=> nh4_c + cl_c
NAHCO3_HCLt	h_c + hco3_e + na1_e + cl_c <=> h_e + hco3_c + na1_c + cl_e
O2t	o2_e <=> o2_c
PYRt2m	h_c + pyr_c <=> h_m + pyr_m
r0055	h2o_c + nadp_c + mthgxl_c <=> 3 h_c + pyr_c + nadph_c
r1147	akg_c + icit_m <=> akg_m + icit_c
L-isoleucine
Alternative1
ACACT10m	coa_m + 2maacoa_m <=> accoa_m + ppcoa_m
ACOAD10m	h_m + 2mbcoa_m + fad_m <=> 2mb2coa_m + fadh2_m
CO2t	co2_e <=> co2_c
CO2tm	co2_c <=> co2_m
ECOAH9m	h2o_m + 2mb2coa_m <=> 3hmbcoa_m
EX_co2_e	co2_e <=>
EX_ile_L_e	ile_L_e <=>
EX_nh4_e	nh4_e <=>
EX_o2_e	o2_e <=>
HACD9m	nad_m + 3hmbcoa_m <=> 2 h_m + nadh_m + 2maacoa_m
ILETAm	akg_m + ile_L_m <=> glu_L_m + 3mop_m
ILEt4	na1_e + ile_L_e <=> na1_c + ile_L_c
ILEt5m	ile_L_c <=> ile_L_m
MMSAD3m	coa_m + nad_m + msa_m <=> h_m + co2_m + nadh_m + accoa_m
NAt	na1_e <=> na1_c
NAt5	na1_c + nh4_e <=> nh4_c + na1_e
O2t	o2_e <=> o2_c
O2tm	o2_c <=> o2_m
OIVD3m	coa_m + nad_m + 3mop_m <=> h_m + co2_m + nadh_m + 2mbcoa_m
P5CRm	3 h_m + nadph_m + 1pyr5c_m <=> nadp_m + pro_L_m
PPCOAOm	h_m + ppcoa_m + fad_m <=> fadh2_m + prpncoa_m
PROD2m	fad_m + pro_L_m <=> fadh2_m + 1pyr5c_m
PRPNCOAHYDm	h2o_m + prpncoa_m <=> 3hpcoa_m
r0365	nad_m + 3hpp_m <=> 2 h_m + nadh_m + msa_m
r0596	h2o_m + 3hpcoa_m <=> h_m + coa_m + 3hpp_m
r0838	nh4_c <=> nh4_m
r1453	q10h2_m + pro_L_m <=> 5 h_m + q10_m + 1pyr5c_m
Alternative2
ACACT10m	coa_m + 2maacoa_m <=> accoa_m + ppcoa_m
ACOAD10m	h_m + 2mbcoa_m + fad_m <=> 2mb2coa_m + fadh2_m
CO2t	co2_e <=> co2_c
CO2tm	co2_c <=> co2_m
ECOAH9m	h2o_m + 2mb2coa_m <=> 3hmbcoa_m
EX_co2_e	co2_e <=>
EX_h_e	h_e <=>
EX_ile_L_e	ile_L_e <=>
EX_nh4_e	nh4_e <=>
EX_o2_e	o2_e <=>
HACD9m	nad_m + 3hmbcoa_m <=> 2 h_m + nadh_m + 2maacoa_m
ILETAm	akg_m + ile_L_m <=> glu_L_m + 3mop_m
ILEt5m	ile_L_c <=> ile_L_m
ILEtec	ile_L_e <=> ile_L_c
MMSAD3m	coa_m + nad_m + msa_m <=> h_m + co2_m + nadh_m + accoa_m
NH4t3r	nh4_c + h_e <=> h_c + nh4_e
O2t	o2_e <=> o2_c
O2tm	o2_c <=> o2_m
OIVD3m	coa_m + nad_m + 3mop_m <=> h_m + co2_m + nadh_m + 2mbcoa_m
P5CRm	3 h_m + nadph_m + 1pyr5c_m <=> nadp_m + pro_L_m
PROD2m	fad_m + pro_L_m <=> fadh2_m + 1pyr5c_m
PRPNCOAHYDm	h2o_m + prpncoa_m <=> 3hpcoa_m
r0365	nad_m + 3hpp_m <=> 2 h_m + nadh_m + msa_m
r0596	h2o_m + 3hpcoa_m <=> h_m + coa_m + 3hpp_m
r0683	ppcoa_m + q10_m <=> q10h2_m + prpncoa_m
r0838	nh4_c <=> nh4_m
r1453	q10h2_m + pro_L_m <=> 5 h_m + q10_m + 1pyr5c_m
Alternative3
ACACT10m	coa_m + 2maacoa_m <=> accoa_m + ppcoa_m
ACOAD10m	h_m + 2mbcoa_m + fad_m <=> 2mb2coa_m + fadh2_m
CO2t	co2_e <=> co2_c
CO2tm	co2_c <=> co2_m
ECOAH9m	h2o_m + 2mb2coa_m <=> 3hmbcoa_m
EX_co2_e	co2_e <=>
EX_h_e	h_e <=>
EX_ile_L_e	ile_L_e <=>
EX_nh4_e	nh4_e <=>
EX_o2_e	o2_e <=>
HACD9m	nad_m + 3hmbcoa_m <=> 2 h_m + nadh_m + 2maacoa_m
ILETAm	akg_m + ile_L_m <=> glu_L_m + 3mop_m
ILEt5m	ile_L_c <=> ile_L_m
ILEtec	ile_L_e <=> ile_L_c
MMSAD3m	coa_m + nad_m + msa_m <=> h_m + co2_m + nadh_m + accoa_m
NH4t3r	nh4_c + h_e <=> h_c + nh4_e
O2t	o2_e <=> o2_c
O2tm	o2_c <=> o2_m
OIVD3m	coa_m + nad_m + 3mop_m <=> h_m + co2_m + nadh_m + 2mbcoa_m
P5CRm	3 h_m + nadph_m + 1pyr5c_m <=> nadp_m + pro_L_m
PPCOAOm	h_m + ppcoa_m + fad_m <=> fadh2_m + prpncoa_m
PROD2m	fad_m + pro_L_m <=> fadh2_m + 1pyr5c_m
PRPNCOAHYDm	h2o_m + prpncoa_m <=> 3hpcoa_m
r0365	nad_m + 3hpp_m <=> 2 h_m + nadh_m + msa_m
r0596	h2o_m + 3hpcoa_m <=> h_m + coa_m + 3hpp_m
r0838	nh4_c <=> nh4_m
r1453	q10h2_m + pro_L_m <=> 5 h_m + q10_m + 1pyr5c_m
L-lactate
Alternative1
EX_glc_e	glc_D_e <=>
EX_h_e	h_e <=>
EX_lac_L_e	lac_L_e <=>
GLCt1r	glc_D_e <=> glc_D_c
L_LACt2r	h_e + lac_L_e <=> h_c + lac_L_c
L-leucine
Alternative1
2HCO3_NAt	2 hco3_e + na1_e <=> 2 hco3_c + na1_c
ACETONEt2m	h_c + acetone_c <=> h_m + acetone_m
ACTLMO	o2_c + 2 h_c + nadph_c + acetol_c <=> 2 h2o_c + nadp_c + mthgxl_c
ACTNMO	o2_c + 2 h_c + nadph_c + acetone_c <=> h2o_c + nadp_c + acetol_c
ADCim	h_m + acac_m <=> co2_m + acetone_m
EX_arg_L_e	arg_L_e <=>
EX_citr_L_e	citr_L_e <=>
EX_hco3_e	hco3_e <=>
EX_leu_L_e	leu_L_e <=>
EX_mthgxl_e	mthgxl_e <=>
EX_o2_e	o2_e <=>
EX_urea_e	urea_e <=>
H2CO3D	h2o_c + co2_c <=> h_c + hco3_c
H2O2syn	o2_c + 2 h_c + nadph_c <=> h2o2_c + nadp_c
HMGLm	hmgcoa_m <=> accoa_m + acac_m
LEUTAm	akg_m + leu_L_m <=> glu_L_m + 4mop_m
LEUt4	na1_e + leu_L_e <=> na1_c + leu_L_c
LEUt5m	leu_L_c <=> leu_L_m
MCCCrm	atp_m + hco3_m + 3mb2coa_m <=> h_m + adp_m + pi_m + 3mgcoa_m
MGCHrm	h2o_m + 3mgcoa_m <=> hmgcoa_m
MTHGXLt	mthgxl_c <=> mthgxl_e
O2t	o2_e <=> o2_c
O2tm	o2_c <=> o2_m
OIVD1m	coa_m + nad_m + 4mop_m <=> h_m + co2_m + nadh_m + ivcoa_m
ORNt4m	h_c + orn_m + citr_L_c <=> h_m + orn_c + citr_L_m
P5CRm	3 h_m + nadph_m + 1pyr5c_m <=> nadp_m + pro_L_m
UREAt	urea_e <=> urea_c
r0655	ivcoa_m + q10_m <=> 3mb2coa_m + q10h2_m
r0941	hco3_c <=> hco3_m
r1147	akg_c + icit_m <=> akg_m + icit_c
r1453	q10h2_m + pro_L_m <=> 5 h_m + q10_m + 1pyr5c_m
r1669	arg_L_e + citr_L_c <=> arg_L_c + citr_L_e
L-lysine
Alternative1
2OXOADOXm	2oxoadp_m + coa_m + nad_m <=> h_m + co2_m + glutcoa_m + nadh_m
AASAD3m	h2o_m + nad_m + L2aadp6sa_m <=> 3 h_m + L2aadp_m + nadh_m
ACETONEt2m	h_c + acetone_c <=> h_m + acetone_m
ACTLMO	o2_c + 2 h_c + nadph_c + acetol_c <=> 2 h2o_c + nadp_c + mthgxl_c
ACTNMO	o2_c + 2 h_c + nadph_c + acetone_c <=> h2o_c + nadp_c + acetol_c
ADCim	h_m + acac_m <=> co2_m + acetone_m
CO2tm	co2_c <=> co2_m
ECOAH1m	3hbcoa_m <=> h2o_m + b2coa_m
EX_hco3_e	hco3_e <=>
EX_lys_L_e	lys_L_e <=>
EX_mthgxl_e	mthgxl_e <=>
EX_nh4_e	nh4_e <=>
EX_o2_e	o2_e <=>
GLUTCOADHm	2 h_m + glutcoa_m + fad_m <=> co2_m + b2coa_m + fadh2_m
H2CO3D	h2o_c + co2_c <=> h_c + hco3_c
HACD1m	2 h_m + nadh_m + aacoa_m <=> nad_m + 3hbcoa_m
HCO3_NAt	hco3_e + na1_e <=> hco3_c + na1_c
HMGCOASim	h2o_m + accoa_m + aacoa_m <=> h_m + coa_m + hmgcoa_m
HMGLm	hmgcoa_m <=> accoa_m + acac_m
LYSt4	na1_e + lys_L_e <=> na1_c + lys_L_c
LYStm	h_m + lys_L_c <=> h_c + lys_L_m
MTHGXLt	mthgxl_c <=> mthgxl_e
NAt5	na1_c + nh4_e <=> nh4_c + na1_e
O2t	o2_e <=> o2_c
O2tm	o2_c <=> o2_m
P5CRm	3 h_m + nadph_m + 1pyr5c_m <=> nadp_m + pro_L_m
PROD2m	fad_m + pro_L_m <=> fadh2_m + 1pyr5c_m
SACCD3m	2 h_m + nadph_m + akg_m + lys_L_m <=> h2o_m + nadp_m + saccrp_L_m
SACCD4m	h2o_m + nadp_m + saccrp_L_m <=> 2 h_m + nadph_m + glu_L_m + L2aadp6sa_m
r0450	akg_m + L2aadp_m <=> 2oxoadp_m + glu_L_m
r0838	nh4_c <=> nh4_m
r1147	akg_c + icit_m <=> akg_m + icit_c
r1453	q10h2_m + pro_L_m <=> 5 h_m + q10_m + 1pyr5c_m
Alternative2
2OXOADOXm	2oxoadp_m + coa_m + nad_m <=> h_m + co2_m + glutcoa_m + nadh_m
AASAD3m	h2o_m + nad_m + L2aadp6sa_m <=> 3 h_m + L2aadp_m + nadh_m
ACETONEt2m	h_c + acetone_c <=> h_m + acetone_m
ACTLMO	o2_c + 2 h_c + nadph_c + acetol_c <=> 2 h2o_c + nadp_c + mthgxl_c
ACTNMO	o2_c + 2 h_c + nadph_c + acetone_c <=> h2o_c + nadp_c + acetol_c
ADCim	h_m + acac_m <=> co2_m + acetone_m
CO2tm	co2_c <=> co2_m
ECOAH1m	3hbcoa_m <=> h2o_m + b2coa_m
EX_hco3_e	hco3_e <=>
EX_lys_L_e	lys_L_e <=>
EX_mthgxl_e	mthgxl_e <=>
EX_nh4_e	nh4_e <=>
EX_o2_e	o2_e <=>
GLUTCOADHm	2 h_m + glutcoa_m + fad_m <=> co2_m + b2coa_m + fadh2_m
H2CO3D	h2o_c + co2_c <=> h_c + hco3_c
HACD1m	2 h_m + nadh_m + aacoa_m <=> nad_m + 3hbcoa_m
HCO3_NAt	hco3_e + na1_e <=> hco3_c + na1_c
HMGCOASim	h2o_m + accoa_m + aacoa_m <=> h_m + coa_m + hmgcoa_m
HMGLm	hmgcoa_m <=> accoa_m + acac_m
LYSt4	na1_e + lys_L_e <=> na1_c + lys_L_c
LYStm	h_m + lys_L_c <=> h_c + lys_L_m
MTHGXLt	mthgxl_c <=> mthgxl_e
NAt5	na1_c + nh4_e <=> nh4_c + na1_e
O2t	o2_e <=> o2_c
O2tm	o2_c <=> o2_m
P5CRm	3 h_m + nadph_m + 1pyr5c_m <=> nadp_m + pro_L_m
PROD2m	fad_m + pro_L_m <=> fadh2_m + 1pyr5c_m
SACCD3m	2 h_m + nadph_m + akg_m + lys_L_m <=> h2o_m + nadp_m + saccrp_L_m
r0450	akg_m + L2aadp_m <=> 2oxoadp_m + glu_L_m
r0525	h2o_m + nad_m + saccrp_L_m <=> 2 h_m + nadh_m + glu_L_m + L2aadp6sa_m
r0838	nh4_c <=> nh4_m
r1453	q10h2_m + pro_L_m <=> 5 h_m + q10_m + 1pyr5c_m
r2373	akg_c + cit_m <=> akg_m + cit_c
Alternative3
2OXOADOXm	2oxoadp_m + coa_m + nad_m <=> h_m + co2_m + glutcoa_m + nadh_m
AASAD3m	h2o_m + nad_m + L2aadp6sa_m <=> 3 h_m + L2aadp_m + nadh_m
ACETONEt2m	h_c + acetone_c <=> h_m + acetone_m
ACTLMO	o2_c + 2 h_c + nadph_c + acetol_c <=> 2 h2o_c + nadp_c + mthgxl_c
ACTNMO	o2_c + 2 h_c + nadph_c + acetone_c <=> h2o_c + nadp_c + acetol_c
ADCim	h_m + acac_m <=> co2_m + acetone_m
ECOAH1m	3hbcoa_m <=> h2o_m + b2coa_m
EX_hco3_e	hco3_e <=>
EX_lys_L_e	lys_L_e <=>
EX_mthgxl_e	mthgxl_e <=>
EX_nh4_e	nh4_e <=>
EX_o2_e	o2_e <=>
G3PD1	nad_c + glyc3p_c <=> 2 h_c + nadh_c + dhap_c
GLUTCOADHm	2 h_m + glutcoa_m + fad_m <=> co2_m + b2coa_m + fadh2_m
H2CO3D	h2o_c + co2_c <=> h_c + hco3_c
HACD1m	2 h_m + nadh_m + aacoa_m <=> nad_m + 3hbcoa_m
HCO3_NAt	hco3_e + na1_e <=> hco3_c + na1_c
HMGCOASim	h2o_m + accoa_m + aacoa_m <=> h_m + coa_m + hmgcoa_m
HMGLm	hmgcoa_m <=> accoa_m + acac_m
LYSt4	na1_e + lys_L_e <=> na1_c + lys_L_c
LYStm	h_m + lys_L_c <=> h_c + lys_L_m
MTHGXLt	mthgxl_c <=> mthgxl_e
NAt5	na1_c + nh4_e <=> nh4_c + na1_e
O2t	o2_e <=> o2_c
O2tm	o2_c <=> o2_m
P5CRxm	3 h_m + nadh_m + 1pyr5c_m <=> nad_m + pro_L_m
PROD2m	fad_m + pro_L_m <=> fadh2_m + 1pyr5c_m
SACCD3m	2 h_m + nadph_m + akg_m + lys_L_m <=> h2o_m + nadp_m + saccrp_L_m
SACCD4m	h2o_m + nadp_m + saccrp_L_m <=> 2 h_m + nadph_m + glu_L_m + L2aadp6sa_m
r0450	akg_m + L2aadp_m <=> 2oxoadp_m + glu_L_m
r0838	nh4_c <=> nh4_m
r1147	akg_c + icit_m <=> akg_m + icit_c
r1453	q10h2_m + pro_L_m <=> 5 h_m + q10_m + 1pyr5c_m
Alternative4
2OXOADOXm	2oxoadp_m + coa_m + nad_m <=> h_m + co2_m + glutcoa_m + nadh_m
AASAD3m	h2o_m + nad_m + L2aadp6sa_m <=> 3 h_m + L2aadp_m + nadh_m
ACETONEt2m	h_c + acetone_c <=> h_m + acetone_m
ACTLMO	o2_c + 2 h_c + nadph_c + acetol_c <=> 2 h2o_c + nadp_c + mthgxl_c
ACTNMO	o2_c + 2 h_c + nadph_c + acetone_c <=> h2o_c + nadp_c + acetol_c
ADCim	h_m + acac_m <=> co2_m + acetone_m
ECOAH1m	3hbcoa_m <=> h2o_m + b2coa_m
EX_hco3_e	hco3_e <=>
EX_lys_L_e	lys_L_e <=>
EX_mthgxl_e	mthgxl_e <=>
EX_nh4_e	nh4_e <=>
EX_o2_e	o2_e <=>
GLUTCOADHm	2 h_m + glutcoa_m + fad_m <=> co2_m + b2coa_m + fadh2_m
H2CO3D	h2o_c + co2_c <=> h_c + hco3_c
HACD1m	2 h_m + nadh_m + aacoa_m <=> nad_m + 3hbcoa_m
HCO3_CLt	hco3_e + cl_c <=> hco3_c + cl_e
HMGCOASim	h2o_m + accoa_m + aacoa_m <=> h_m + coa_m + hmgcoa_m
HMGLm	hmgcoa_m <=> accoa_m + acac_m
LYSATB0tc	2 na1_e + lys_L_e + cl_e <=> 2 na1_c + lys_L_c + cl_c
LYStm	h_m + lys_L_c <=> h_c + lys_L_m
L_LACDcm	2 ficytC_m + lac_L_c <=> 2 h_c + pyr_c + 2 focytC_m
MTHGXLt	mthgxl_c <=> mthgxl_e
NKCC2t	na1_e + nh4_e + 2 cl_e <=> nh4_c + na1_c + 2 cl_c
O2t	o2_e <=> o2_c
O2tm	o2_c <=> o2_m
P5CRm	3 h_m + nadph_m + 1pyr5c_m <=> nadp_m + pro_L_m
PROD2m	fad_m + pro_L_m <=> fadh2_m + 1pyr5c_m
SACCD3m	2 h_m + nadph_m + akg_m + lys_L_m <=> h2o_m + nadp_m + saccrp_L_m
SACCD4m	h2o_m + nadp_m + saccrp_L_m <=> 2 h_m + nadph_m + glu_L_m + L2aadp6sa_m
r0450	akg_m + L2aadp_m <=> 2oxoadp_m + glu_L_m
r0838	nh4_c <=> nh4_m
r1453	q10h2_m + pro_L_m <=> 5 h_m + q10_m + 1pyr5c_m
r2373	akg_c + cit_m <=> akg_m + cit_c
Alternative5
2OXOADOXm	2oxoadp_m + coa_m + nad_m <=> h_m + co2_m + glutcoa_m + nadh_m
AASAD3m	h2o_m + nad_m + L2aadp6sa_m <=> 3 h_m + L2aadp_m + nadh_m
ACETONEt2m	h_c + acetone_c <=> h_m + acetone_m
ACTLMO	o2_c + 2 h_c + nadph_c + acetol_c <=> 2 h2o_c + nadp_c + mthgxl_c
ACTNMO	o2_c + 2 h_c + nadph_c + acetone_c <=> h2o_c + nadp_c + acetol_c
ADCim	h_m + acac_m <=> co2_m + acetone_m
CO2tm	co2_c <=> co2_m
ECOAH1m	3hbcoa_m <=> h2o_m + b2coa_m
EX_hco3_e	hco3_e <=>
EX_lys_L_e	lys_L_e <=>
EX_mthgxl_e	mthgxl_e <=>
EX_nh4_e	nh4_e <=>
EX_o2_e	o2_e <=>
GLUTCOADHm	2 h_m + glutcoa_m + fad_m <=> co2_m + b2coa_m + fadh2_m
H2CO3D	h2o_c + co2_c <=> h_c + hco3_c
HACD1m	2 h_m + nadh_m + aacoa_m <=> nad_m + 3hbcoa_m
HCO3_CLt	hco3_e + cl_c <=> hco3_c + cl_e
HMGCOASim	h2o_m + accoa_m + aacoa_m <=> h_m + coa_m + hmgcoa_m
HMGLm	hmgcoa_m <=> accoa_m + acac_m
LYSATB0tc	2 na1_e + lys_L_e + cl_e <=> 2 na1_c + lys_L_c + cl_c
LYStm	h_m + lys_L_c <=> h_c + lys_L_m
MTHGXLt	mthgxl_c <=> mthgxl_e
NKCC2t	na1_e + nh4_e + 2 cl_e <=> nh4_c + na1_c + 2 cl_c
O2t	o2_e <=> o2_c
O2tm	o2_c <=> o2_m
P5CRm	3 h_m + nadph_m + 1pyr5c_m <=> nadp_m + pro_L_m
PROD2m	fad_m + pro_L_m <=> fadh2_m + 1pyr5c_m
SACCD3m	2 h_m + nadph_m + akg_m + lys_L_m <=> h2o_m + nadp_m + saccrp_L_m
SACCD4m	h2o_m + nadp_m + saccrp_L_m <=> 2 h_m + nadph_m + glu_L_m + L2aadp6sa_m
r0450	akg_m + L2aadp_m <=> 2oxoadp_m + glu_L_m
r0838	nh4_c <=> nh4_m
r1147	akg_c + icit_m <=> akg_m + icit_c
r1453	q10h2_m + pro_L_m <=> 5 h_m + q10_m + 1pyr5c_m
Alternative6
2OXOADOXm	2oxoadp_m + coa_m + nad_m <=> h_m + co2_m + glutcoa_m + nadh_m
AASAD3m	h2o_m + nad_m + L2aadp6sa_m <=> 3 h_m + L2aadp_m + nadh_m
ACETONEt2m	h_c + acetone_c <=> h_m + acetone_m
ACTLMO	o2_c + 2 h_c + nadph_c + acetol_c <=> 2 h2o_c + nadp_c + mthgxl_c
ACTNMO	o2_c + 2 h_c + nadph_c + acetone_c <=> h2o_c + nadp_c + acetol_c
ADCim	h_m + acac_m <=> co2_m + acetone_m
CO2tm	co2_c <=> co2_m
ECOAH1m	3hbcoa_m <=> h2o_m + b2coa_m
EX_hco3_e	hco3_e <=>
EX_lys_L_e	lys_L_e <=>
EX_mthgxl_e	mthgxl_e <=>
EX_nh4_e	nh4_e <=>
EX_o2_e	o2_e <=>
GLUTCOADHm	2 h_m + glutcoa_m + fad_m <=> co2_m + b2coa_m + fadh2_m
H2CO3D	h2o_c + co2_c <=> h_c + hco3_c
HACD1m	2 h_m + nadh_m + aacoa_m <=> nad_m + 3hbcoa_m
HCO3_NAt	hco3_e + na1_e <=> hco3_c + na1_c
HMGCOASim	h2o_m + accoa_m + aacoa_m <=> h_m + coa_m + hmgcoa_m
HMGLm	hmgcoa_m <=> accoa_m + acac_m
LYSt4	na1_e + lys_L_e <=> na1_c + lys_L_c
LYStm	h_m + lys_L_c <=> h_c + lys_L_m
MTHGXLt	mthgxl_c <=> mthgxl_e
NAt5	na1_c + nh4_e <=> nh4_c + na1_e
O2t	o2_e <=> o2_c
O2tm	o2_c <=> o2_m
P5CRm	3 h_m + nadph_m + 1pyr5c_m <=> nadp_m + pro_L_m
PROD2m	fad_m + pro_L_m <=> fadh2_m + 1pyr5c_m
SACCD3m	2 h_m + nadph_m + akg_m + lys_L_m <=> h2o_m + nadp_m + saccrp_L_m
r0450	akg_m + L2aadp_m <=> 2oxoadp_m + glu_L_m
r0525	h2o_m + nad_m + saccrp_L_m <=> 2 h_m + nadh_m + glu_L_m + L2aadp6sa_m
r0838	nh4_c <=> nh4_m
r1147	akg_c + icit_m <=> akg_m + icit_c
r1453	q10h2_m + pro_L_m <=> 5 h_m + q10_m + 1pyr5c_m
Alternative7
2OXOADOXm	2oxoadp_m + coa_m + nad_m <=> h_m + co2_m + glutcoa_m + nadh_m
AASAD3m	h2o_m + nad_m + L2aadp6sa_m <=> 3 h_m + L2aadp_m + nadh_m
ACETONEt2m	h_c + acetone_c <=> h_m + acetone_m
ACTLMO	o2_c + 2 h_c + nadph_c + acetol_c <=> 2 h2o_c + nadp_c + mthgxl_c
ACTNMO	o2_c + 2 h_c + nadph_c + acetone_c <=> h2o_c + nadp_c + acetol_c
ADCim	h_m + acac_m <=> co2_m + acetone_m
CO2tm	co2_c <=> co2_m
ECOAH1m	3hbcoa_m <=> h2o_m + b2coa_m
EX_hco3_e	hco3_e <=>
EX_lys_L_e	lys_L_e <=>
EX_mthgxl_e	mthgxl_e <=>
EX_nh4_e	nh4_e <=>
EX_o2_e	o2_e <=>
GLUTCOADHm	2 h_m + glutcoa_m + fad_m <=> co2_m + b2coa_m + fadh2_m
H2CO3D	h2o_c + co2_c <=> h_c + hco3_c
HACD1m	2 h_m + nadh_m + aacoa_m <=> nad_m + 3hbcoa_m
HCO3_NAt	hco3_e + na1_e <=> hco3_c + na1_c
HMGCOASim	h2o_m + accoa_m + aacoa_m <=> h_m + coa_m + hmgcoa_m
HMGLm	hmgcoa_m <=> accoa_m + acac_m
LYSt4	na1_e + lys_L_e <=> na1_c + lys_L_c
LYStm	h_m + lys_L_c <=> h_c + lys_L_m
MTHGXLt	mthgxl_c <=> mthgxl_e
NAt5	na1_c + nh4_e <=> nh4_c + na1_e
O2t	o2_e <=> o2_c
O2tm	o2_c <=> o2_m
P5CRxm	3 h_m + nadh_m + 1pyr5c_m <=> nad_m + pro_L_m
PROD2m	fad_m + pro_L_m <=> fadh2_m + 1pyr5c_m
SACCD3m	2 h_m + nadph_m + akg_m + lys_L_m <=> h2o_m + nadp_m + saccrp_L_m
SACCD4m	h2o_m + nadp_m + saccrp_L_m <=> 2 h_m + nadph_m + glu_L_m + L2aadp6sa_m
r0450	akg_m + L2aadp_m <=> 2oxoadp_m + glu_L_m
r0838	nh4_c <=> nh4_m
r1453	q10h2_m + pro_L_m <=> 5 h_m + q10_m + 1pyr5c_m
r2373	akg_c + cit_m <=> akg_m + cit_c
Alternative8
2OXOADOXm	2oxoadp_m + coa_m + nad_m <=> h_m + co2_m + glutcoa_m + nadh_m
AASAD3m	h2o_m + nad_m + L2aadp6sa_m <=> 3 h_m + L2aadp_m + nadh_m
ACETONEt2m	h_c + acetone_c <=> h_m + acetone_m
ACTLMO	o2_c + 2 h_c + nadph_c + acetol_c <=> 2 h2o_c + nadp_c + mthgxl_c
ACTNMO	o2_c + 2 h_c + nadph_c + acetone_c <=> h2o_c + nadp_c + acetol_c
ADCim	h_m + acac_m <=> co2_m + acetone_m
ECOAH1m	3hbcoa_m <=> h2o_m + b2coa_m
EX_hco3_e	hco3_e <=>
EX_lys_L_e	lys_L_e <=>
EX_mthgxl_e	mthgxl_e <=>
EX_nh4_e	nh4_e <=>
EX_o2_e	o2_e <=>
G3PD1	nad_c + glyc3p_c <=> 2 h_c + nadh_c + dhap_c
GLUTCOADHm	2 h_m + glutcoa_m + fad_m <=> co2_m + b2coa_m + fadh2_m
H2CO3D	h2o_c + co2_c <=> h_c + hco3_c
HACD1m	2 h_m + nadh_m + aacoa_m <=> nad_m + 3hbcoa_m
HCO3_NAt	hco3_e + na1_e <=> hco3_c + na1_c
HMGCOASim	h2o_m + accoa_m + aacoa_m <=> h_m + coa_m + hmgcoa_m
HMGLm	hmgcoa_m <=> accoa_m + acac_m
LYSt4	na1_e + lys_L_e <=> na1_c + lys_L_c
LYStm	h_m + lys_L_c <=> h_c + lys_L_m
MTHGXLt	mthgxl_c <=> mthgxl_e
NAt5	na1_c + nh4_e <=> nh4_c + na1_e
O2t	o2_e <=> o2_c
O2tm	o2_c <=> o2_m
P5CRxm	3 h_m + nadh_m + 1pyr5c_m <=> nad_m + pro_L_m
PROD2m	fad_m + pro_L_m <=> fadh2_m + 1pyr5c_m
SACCD3m	2 h_m + nadph_m + akg_m + lys_L_m <=> h2o_m + nadp_m + saccrp_L_m
r0450	akg_m + L2aadp_m <=> 2oxoadp_m + glu_L_m
r0525	h2o_m + nad_m + saccrp_L_m <=> 2 h_m + nadh_m + glu_L_m + L2aadp6sa_m
r0838	nh4_c <=> nh4_m
r1147	akg_c + icit_m <=> akg_m + icit_c
r1453	q10h2_m + pro_L_m <=> 5 h_m + q10_m + 1pyr5c_m
Alternative9
2OXOADOXm	2oxoadp_m + coa_m + nad_m <=> h_m + co2_m + glutcoa_m + nadh_m
AASAD3m	h2o_m + nad_m + L2aadp6sa_m <=> 3 h_m + L2aadp_m + nadh_m
ACETONEt2m	h_c + acetone_c <=> h_m + acetone_m
ACTLMO	o2_c + 2 h_c + nadph_c + acetol_c <=> 2 h2o_c + nadp_c + mthgxl_c
ACTNMO	o2_c + 2 h_c + nadph_c + acetone_c <=> h2o_c + nadp_c + acetol_c
ADCim	h_m + acac_m <=> co2_m + acetone_m
ECOAH1m	3hbcoa_m <=> h2o_m + b2coa_m
EX_hco3_e	hco3_e <=>
EX_lys_L_e	lys_L_e <=>
EX_mthgxl_e	mthgxl_e <=>
EX_nh4_e	nh4_e <=>
EX_o2_e	o2_e <=>
G3PD1	nad_c + glyc3p_c <=> 2 h_c + nadh_c + dhap_c
H2CO3D	h2o_c + co2_c <=> h_c + hco3_c
HACD1m	2 h_m + nadh_m + aacoa_m <=> nad_m + 3hbcoa_m
HCO3_CLt	hco3_e + cl_c <=> hco3_c + cl_e
HMGCOASim	h2o_m + accoa_m + aacoa_m <=> h_m + coa_m + hmgcoa_m
HMGLm	hmgcoa_m <=> accoa_m + acac_m
LYSATB0tc	2 na1_e + lys_L_e + cl_e <=> 2 na1_c + lys_L_c + cl_c
LYStm	h_m + lys_L_c <=> h_c + lys_L_m
MTHGXLt	mthgxl_c <=> mthgxl_e
NKCC2t	na1_e + nh4_e + 2 cl_e <=> nh4_c + na1_c + 2 cl_c
O2t	o2_e <=> o2_c
O2tm	o2_c <=> o2_m
P5CRm	3 h_m + nadph_m + 1pyr5c_m <=> nadp_m + pro_L_m
PROD2m	fad_m + pro_L_m <=> fadh2_m + 1pyr5c_m
SACCD3m	2 h_m + nadph_m + akg_m + lys_L_m <=> h2o_m + nadp_m + saccrp_L_m
SACCD4m	h2o_m + nadp_m + saccrp_L_m <=> 2 h_m + nadph_m + glu_L_m + L2aadp6sa_m
r0450	akg_m + L2aadp_m <=> 2oxoadp_m + glu_L_m
r0541	h_m + glutcoa_m + q10_m <=> co2_m + b2coa_m + q10h2_m
r0838	nh4_c <=> nh4_m
r1147	akg_c + icit_m <=> akg_m + icit_c
r1453	q10h2_m + pro_L_m <=> 5 h_m + q10_m + 1pyr5c_m
Alternative10
2OXOADOXm	2oxoadp_m + coa_m + nad_m <=> h_m + co2_m + glutcoa_m + nadh_m
AASAD3m	h2o_m + nad_m + L2aadp6sa_m <=> 3 h_m + L2aadp_m + nadh_m
ACETONEt2m	h_c + acetone_c <=> h_m + acetone_m
ACTLMO	o2_c + 2 h_c + nadph_c + acetol_c <=> 2 h2o_c + nadp_c + mthgxl_c
ACTNMO	o2_c + 2 h_c + nadph_c + acetone_c <=> h2o_c + nadp_c + acetol_c
ADCim	h_m + acac_m <=> co2_m + acetone_m
CO2tm	co2_c <=> co2_m
ECOAH1m	3hbcoa_m <=> h2o_m + b2coa_m
EX_hco3_e	hco3_e <=>
EX_lys_L_e	lys_L_e <=>
EX_mthgxl_e	mthgxl_e <=>
EX_nh4_e	nh4_e <=>
EX_o2_e	o2_e <=>
H2CO3D	h2o_c + co2_c <=> h_c + hco3_c
HACD1m	2 h_m + nadh_m + aacoa_m <=> nad_m + 3hbcoa_m
HCO3_CLt	hco3_e + cl_c <=> hco3_c + cl_e
HMGCOASim	h2o_m + accoa_m + aacoa_m <=> h_m + coa_m + hmgcoa_m
HMGLm	hmgcoa_m <=> accoa_m + acac_m
LYSATB0tc	2 na1_e + lys_L_e + cl_e <=> 2 na1_c + lys_L_c + cl_c
LYStm	h_m + lys_L_c <=> h_c + lys_L_m
MTHGXLt	mthgxl_c <=> mthgxl_e
NKCC2t	na1_e + nh4_e + 2 cl_e <=> nh4_c + na1_c + 2 cl_c
O2t	o2_e <=> o2_c
O2tm	o2_c <=> o2_m
P5CRm	3 h_m + nadph_m + 1pyr5c_m <=> nadp_m + pro_L_m
PROD2m	fad_m + pro_L_m <=> fadh2_m + 1pyr5c_m
SACCD3m	2 h_m + nadph_m + akg_m + lys_L_m <=> h2o_m + nadp_m + saccrp_L_m
SACCD4m	h2o_m + nadp_m + saccrp_L_m <=> 2 h_m + nadph_m + glu_L_m + L2aadp6sa_m
r0450	akg_m + L2aadp_m <=> 2oxoadp_m + glu_L_m
r0541	h_m + glutcoa_m + q10_m <=> co2_m + b2coa_m + q10h2_m
r0838	nh4_c <=> nh4_m
r1147	akg_c + icit_m <=> akg_m + icit_c
r1453	q10h2_m + pro_L_m <=> 5 h_m + q10_m + 1pyr5c_m
Alternative11
2OXOADOXm	2oxoadp_m + coa_m + nad_m <=> h_m + co2_m + glutcoa_m + nadh_m
AASAD3m	h2o_m + nad_m + L2aadp6sa_m <=> 3 h_m + L2aadp_m + nadh_m
ACETONEt2m	h_c + acetone_c <=> h_m + acetone_m
ACTLMO	o2_c + 2 h_c + nadph_c + acetol_c <=> 2 h2o_c + nadp_c + mthgxl_c
ACTNMO	o2_c + 2 h_c + nadph_c + acetone_c <=> h2o_c + nadp_c + acetol_c
ADCim	h_m + acac_m <=> co2_m + acetone_m
CO2tm	co2_c <=> co2_m
ECOAH1m	3hbcoa_m <=> h2o_m + b2coa_m
EX_hco3_e	hco3_e <=>
EX_lys_L_e	lys_L_e <=>
EX_mthgxl_e	mthgxl_e <=>
EX_nh4_e	nh4_e <=>
EX_o2_e	o2_e <=>
GLUTCOADHm	2 h_m + glutcoa_m + fad_m <=> co2_m + b2coa_m + fadh2_m
H2CO3D	h2o_c + co2_c <=> h_c + hco3_c
HACD1m	2 h_m + nadh_m + aacoa_m <=> nad_m + 3hbcoa_m
HCO3_NAt	hco3_e + na1_e <=> hco3_c + na1_c
HMGCOASim	h2o_m + accoa_m + aacoa_m <=> h_m + coa_m + hmgcoa_m
HMGLm	hmgcoa_m <=> accoa_m + acac_m
LYSt4	na1_e + lys_L_e <=> na1_c + lys_L_c
LYStm	h_m + lys_L_c <=> h_c + lys_L_m
MTHGXLt	mthgxl_c <=> mthgxl_e
NAt5	na1_c + nh4_e <=> nh4_c + na1_e
O2t	o2_e <=> o2_c
O2tm	o2_c <=> o2_m
P5CRxm	3 h_m + nadh_m + 1pyr5c_m <=> nad_m + pro_L_m
PROD2m	fad_m + pro_L_m <=> fadh2_m + 1pyr5c_m
SACCD3m	2 h_m + nadph_m + akg_m + lys_L_m <=> h2o_m + nadp_m + saccrp_L_m
r0450	akg_m + L2aadp_m <=> 2oxoadp_m + glu_L_m
r0525	h2o_m + nad_m + saccrp_L_m <=> 2 h_m + nadh_m + glu_L_m + L2aadp6sa_m
r0838	nh4_c <=> nh4_m
r1453	q10h2_m + pro_L_m <=> 5 h_m + q10_m + 1pyr5c_m
r2373	akg_c + cit_m <=> akg_m + cit_c
Alternative12
2OXOADOXm	2oxoadp_m + coa_m + nad_m <=> h_m + co2_m + glutcoa_m + nadh_m
AASAD3m	h2o_m + nad_m + L2aadp6sa_m <=> 3 h_m + L2aadp_m + nadh_m
ACETONEt2m	h_c + acetone_c <=> h_m + acetone_m
ACTLMO	o2_c + 2 h_c + nadph_c + acetol_c <=> 2 h2o_c + nadp_c + mthgxl_c
ACTNMO	o2_c + 2 h_c + nadph_c + acetone_c <=> h2o_c + nadp_c + acetol_c
ADCim	h_m + acac_m <=> co2_m + acetone_m
ECOAH1m	3hbcoa_m <=> h2o_m + b2coa_m
EX_hco3_e	hco3_e <=>
EX_lys_L_e	lys_L_e <=>
EX_mthgxl_e	mthgxl_e <=>
EX_nh4_e	nh4_e <=>
EX_o2_e	o2_e <=>
G3PD1	nad_c + glyc3p_c <=> 2 h_c + nadh_c + dhap_c
GLUTCOADHm	2 h_m + glutcoa_m + fad_m <=> co2_m + b2coa_m + fadh2_m
H2CO3D	h2o_c + co2_c <=> h_c + hco3_c
HACD1m	2 h_m + nadh_m + aacoa_m <=> nad_m + 3hbcoa_m
HCO3_NAt	hco3_e + na1_e <=> hco3_c + na1_c
HMGCOASim	h2o_m + accoa_m + aacoa_m <=> h_m + coa_m + hmgcoa_m
HMGLm	hmgcoa_m <=> accoa_m + acac_m
LYSt4	na1_e + lys_L_e <=> na1_c + lys_L_c
LYStm	h_m + lys_L_c <=> h_c + lys_L_m
MTHGXLt	mthgxl_c <=> mthgxl_e
NAt5	na1_c + nh4_e <=> nh4_c + na1_e
O2t	o2_e <=> o2_c
O2tm	o2_c <=> o2_m
P5CRxm	3 h_m + nadh_m + 1pyr5c_m <=> nad_m + pro_L_m
PROD2m	fad_m + pro_L_m <=> fadh2_m + 1pyr5c_m
SACCD3m	2 h_m + nadph_m + akg_m + lys_L_m <=> h2o_m + nadp_m + saccrp_L_m
r0450	akg_m + L2aadp_m <=> 2oxoadp_m + glu_L_m
r0525	h2o_m + nad_m + saccrp_L_m <=> 2 h_m + nadh_m + glu_L_m + L2aadp6sa_m
r0838	nh4_c <=> nh4_m
r1453	q10h2_m + pro_L_m <=> 5 h_m + q10_m + 1pyr5c_m
r2373	akg_c + cit_m <=> akg_m + cit_c
Alternative13
2OXOADOXm	2oxoadp_m + coa_m + nad_m <=> h_m + co2_m + glutcoa_m + nadh_m
AASAD3m	h2o_m + nad_m + L2aadp6sa_m <=> 3 h_m + L2aadp_m + nadh_m
ACETONEt2m	h_c + acetone_c <=> h_m + acetone_m
ACTLMO	o2_c + 2 h_c + nadph_c + acetol_c <=> 2 h2o_c + nadp_c + mthgxl_c
ACTNMO	o2_c + 2 h_c + nadph_c + acetone_c <=> h2o_c + nadp_c + acetol_c
ADCim	h_m + acac_m <=> co2_m + acetone_m
ECOAH1m	3hbcoa_m <=> h2o_m + b2coa_m
EX_hco3_e	hco3_e <=>
EX_lys_L_e	lys_L_e <=>
EX_mthgxl_e	mthgxl_e <=>
EX_nh4_e	nh4_e <=>
EX_o2_e	o2_e <=>
GLUTCOADHm	2 h_m + glutcoa_m + fad_m <=> co2_m + b2coa_m + fadh2_m
H2CO3D	h2o_c + co2_c <=> h_c + hco3_c
HACD1m	2 h_m + nadh_m + aacoa_m <=> nad_m + 3hbcoa_m
HCO3_CLt	hco3_e + cl_c <=> hco3_c + cl_e
HMGCOASim	h2o_m + accoa_m + aacoa_m <=> h_m + coa_m + hmgcoa_m
HMGLm	hmgcoa_m <=> accoa_m + acac_m
LYSATB0tc	2 na1_e + lys_L_e + cl_e <=> 2 na1_c + lys_L_c + cl_c
LYStm	h_m + lys_L_c <=> h_c + lys_L_m
L_LACDcm	2 ficytC_m + lac_L_c <=> 2 h_c + pyr_c + 2 focytC_m
MTHGXLt	mthgxl_c <=> mthgxl_e
NKCC2t	na1_e + nh4_e + 2 cl_e <=> nh4_c + na1_c + 2 cl_c
O2t	o2_e <=> o2_c
O2tm	o2_c <=> o2_m
P5CRm	3 h_m + nadph_m + 1pyr5c_m <=> nadp_m + pro_L_m
PROD2m	fad_m + pro_L_m <=> fadh2_m + 1pyr5c_m
SACCD3m	2 h_m + nadph_m + akg_m + lys_L_m <=> h2o_m + nadp_m + saccrp_L_m
r0450	akg_m + L2aadp_m <=> 2oxoadp_m + glu_L_m
r0525	h2o_m + nad_m + saccrp_L_m <=> 2 h_m + nadh_m + glu_L_m + L2aadp6sa_m
r0838	nh4_c <=> nh4_m
r1147	akg_c + icit_m <=> akg_m + icit_c
r1453	q10h2_m + pro_L_m <=> 5 h_m + q10_m + 1pyr5c_m
L-phenylalanine
Alternative1
34HPPOR	o2_c + 34hpp_c <=> co2_c + hgentis_c
AACOAT	atp_c + coa_c + acac_c <=> h_c + aacoa_c + amp_c + ppi_c
ACACT1r	2 accoa_c <=> coa_c + aacoa_c
ACOAHi	h2o_c + accoa_c <=> h_c + coa_c + ac_c
ACt2r	h_e + ac_e <=> h_c + ac_c
ADK3	h_c + amp_c + gtp_c <=> adp_c + gdp_c
CO2t	co2_e <=> co2_c
DHPR	2 h_c + nadh_c + dhbpt_c <=> nad_c + thbpt_c
EX_ac_e	ac_e <=>
EX_co2_e	co2_e <=>
EX_glc_e	glc_D_e <=>
EX_h_e	h_e <=>
EX_lac_L_e	lac_L_e <=>
EX_nh4_e	nh4_e <=>
EX_o2_e	o2_e <=>
EX_phe_L_e	phe_L_e <=>
FUMAC	h2o_c + 4fumacac_c <=> h_c + acac_c + fum_c
GLCt1r	glc_D_e <=> glc_D_c
H2O2syn	o2_c + 2 h_c + nadph_c <=> h2o2_c + nadp_c
HGNTOR	o2_c + hgentis_c <=> h_c + 4mlacac_c
MACACI	4mlacac_c <=> 4fumacac_c
NH4t3r	nh4_c + h_e <=> h_c + nh4_e
O2t	o2_e <=> o2_c
PHEtec	phe_L_e <=> phe_L_c
TYRTA	akg_c + tyr_L_c <=> 34hpp_c + glu_L_c
r0399	o2_c + thbpt_c + phe_L_c <=> h2o_c + dhbpt_c + tyr_L_c
r2112	ac_e + lac_L_c <=> ac_c + lac_L_e
Alternative2
34HPPOR	o2_c + 34hpp_c <=> co2_c + hgentis_c
AACOAT	atp_c + coa_c + acac_c <=> h_c + aacoa_c + amp_c + ppi_c
ACACT1r	2 accoa_c <=> coa_c + aacoa_c
ACOAHi	h2o_c + accoa_c <=> h_c + coa_c + ac_c
ACt2r	h_e + ac_e <=> h_c + ac_c
ADK1	atp_c + h_c + amp_c <=> 2 adp_c
CO2t	co2_e <=> co2_c
EX_ac_e	ac_e <=>
EX_co2_e	co2_e <=>
EX_glc_e	glc_D_e <=>
EX_h_e	h_e <=>
EX_lac_L_e	lac_L_e <=>
EX_nh4_e	nh4_e <=>
EX_o2_e	o2_e <=>
EX_phe_L_e	phe_L_e <=>
FUMAC	h2o_c + 4fumacac_c <=> h_c + acac_c + fum_c
GLCt1r	glc_D_e <=> glc_D_c
H2O2syn	o2_c + 2 h_c + nadph_c <=> h2o2_c + nadp_c
HGNTOR	o2_c + hgentis_c <=> h_c + 4mlacac_c
L_LACt2r	h_e + lac_L_e <=> h_c + lac_L_c
MACACI	4mlacac_c <=> 4fumacac_c
NH4t3r	nh4_c + h_e <=> h_c + nh4_e
O2t	o2_e <=> o2_c
PHEtec	phe_L_e <=> phe_L_c
TYRTA	akg_c + tyr_L_c <=> 34hpp_c + glu_L_c
r0398	2 h_c + nadph_c + dhbpt_c <=> nadp_c + thbpt_c
r0399	o2_c + thbpt_c + phe_L_c <=> h2o_c + dhbpt_c + tyr_L_c
L-proline
Alternative1
ABUTt4_2_r	2 na1_e + 4abut_e <=> 2 na1_c + 4abut_c
CO2t	co2_e <=> co2_c
EX_4abut_e	4abut_e <=>
EX_co2_e	co2_e <=>
EX_o2_e	o2_e <=>
EX_pro_L_e	pro_L_e <=>
O2t	o2_e <=> o2_c
O2tm	o2_c <=> o2_m
P5CRxm	3 h_m + nadh_m + 1pyr5c_m <=> nad_m + pro_L_m
PROD2m	fad_m + pro_L_m <=> fadh2_m + 1pyr5c_m
PROt4_2_r	2 na1_e + pro_L_e <=> 2 na1_c + pro_L_c
r0911	glu_L_m + pro_L_c <=> glu_L_c + pro_L_m
r1453	q10h2_m + pro_L_m <=> 5 h_m + q10_m + 1pyr5c_m
L-serine
Alternative1
EX_nh4_e	nh4_e <=>
EX_pyr_e	pyr_e <=>
EX_ser_L_e	ser_L_e <=>
NH4t3r	nh4_c + h_e <=> h_c + nh4_e
PYRt2r	h_e + pyr_e <=> h_c + pyr_c
r2526	ser_L_e <=> ser_L_c
L-threonine
Alternative1
CO2t	co2_e <=> co2_c
CO2tm	co2_c <=> co2_m
EX_co2_e	co2_e <=>
EX_nh4_e	nh4_e <=>
EX_o2_e	o2_e <=>
EX_thr_L_e	thr_L_e <=>
KCC2t	nh4_e + cl_e <=> nh4_c + cl_c
MMSAD3m	coa_m + nad_m + msa_m <=> h_m + co2_m + nadh_m + accoa_m
O2t	o2_e <=> o2_c
O2tm	o2_c <=> o2_m
P5CRm	3 h_m + nadph_m + 1pyr5c_m <=> nadp_m + pro_L_m
PPCOAOm	h_m + ppcoa_m + fad_m <=> fadh2_m + prpncoa_m
PROD2m	fad_m + pro_L_m <=> fadh2_m + 1pyr5c_m
PRPNCOAHYDm	h2o_m + prpncoa_m <=> 3hpcoa_m
r0365	nad_m + 3hpp_m <=> 2 h_m + nadh_m + msa_m
r0596	h2o_m + 3hpcoa_m <=> h_m + coa_m + 3hpp_m
r1154	coa_m + nad_m + 2obut_m <=> h_m + co2_m + nadh_m + ppcoa_m
r1155	h_c + 2obut_c <=> h_m + 2obut_m
r1453	q10h2_m + pro_L_m <=> 5 h_m + q10_m + 1pyr5c_m
r2137	cl_e <=> cl_c
r2534	thr_L_e <=> thr_L_c
Alternative2
CO2t	co2_e <=> co2_c
CO2tm	co2_c <=> co2_m
EX_co2_e	co2_e <=>
EX_h_e	h_e <=>
EX_nh4_e	nh4_e <=>
EX_o2_e	o2_e <=>
EX_thr_L_e	thr_L_e <=>
MMSAD3m	coa_m + nad_m + msa_m <=> h_m + co2_m + nadh_m + accoa_m
NH4t3r	nh4_c + h_e <=> h_c + nh4_e
O2t	o2_e <=> o2_c
O2tm	o2_c <=> o2_m
P5CRm	3 h_m + nadph_m + 1pyr5c_m <=> nadp_m + pro_L_m
PPCOAOm	h_m + ppcoa_m + fad_m <=> fadh2_m + prpncoa_m
PROD2m	fad_m + pro_L_m <=> fadh2_m + 1pyr5c_m
PRPNCOAHYDm	h2o_m + prpncoa_m <=> 3hpcoa_m
r0365	nad_m + 3hpp_m <=> 2 h_m + nadh_m + msa_m
r0596	h2o_m + 3hpcoa_m <=> h_m + coa_m + 3hpp_m
r1154	coa_m + nad_m + 2obut_m <=> h_m + co2_m + nadh_m + ppcoa_m
r1155	h_c + 2obut_c <=> h_m + 2obut_m
r1453	q10h2_m + pro_L_m <=> 5 h_m + q10_m + 1pyr5c_m
r2534	thr_L_e <=> thr_L_c
L-tryptophan
Alternative1
2OXOADOXm	2oxoadp_m + coa_m + nad_m <=> h_m + co2_m + glutcoa_m + nadh_m
2OXOADPTm	akg_m + 2oxoadp_c <=> akg_c + 2oxoadp_m
3HAO	o2_c + 3hanthrn_c <=> cmusa_c
ACETONEt2m	h_c + acetone_c <=> h_m + acetone_m
ACTLMO	o2_c + 2 h_c + nadph_c + acetol_c <=> 2 h2o_c + nadp_c + mthgxl_c
ACTNMO	o2_c + 2 h_c + nadph_c + acetone_c <=> h2o_c + nadp_c + acetol_c
ADCim	h_m + acac_m <=> co2_m + acetone_m
AMCOXO	h2o_c + 2 h_c + nadph_c + amuco_c <=> nh4_c + nadp_c + 2oxoadp_c
CO2t	co2_e <=> co2_c
CO2tm	co2_c <=> co2_m
ECOAH1m	3hbcoa_m <=> h2o_m + b2coa_m
EX_co2_e	co2_e <=>
EX_glc_e	glc_D_e <=>
EX_nh4_e	nh4_e <=>
EX_o2_e	o2_e <=>
EX_pyr_e	pyr_e <=>
EX_trp_L_e	trp_L_e <=>
FDH	nad_c + for_c <=> h_c + nadh_c + co2_c
FKYNH	h2o_c + Lfmkynr_c <=> h_c + for_c + Lkynr_c
G3PD1	nad_c + glyc3p_c <=> 2 h_c + nadh_c + dhap_c
GLCt2_2	2 h_e + glc_D_e <=> 2 h_c + glc_D_c
GLNtm	gln_L_c <=> gln_L_m
GLUTCOADHm	2 h_m + glutcoa_m + fad_m <=> co2_m + b2coa_m + fadh2_m
HACD1m	2 h_m + nadh_m + aacoa_m <=> nad_m + 3hbcoa_m
HKYNH	h2o_c + hLkynr_c <=> h_c + 3hanthrn_c + ala_L_c
HMGCOASim	h2o_m + accoa_m + aacoa_m <=> h_m + coa_m + hmgcoa_m
HMGLm	hmgcoa_m <=> accoa_m + acac_m
KYN3OX	o2_c + 2 h_c + nadph_c + Lkynr_c <=> h2o_c + nadp_c + hLkynr_c
NH4t3r	nh4_c + h_e <=> h_c + nh4_e
O2t	o2_e <=> o2_c
O2tm	o2_c <=> o2_m
PCLAD	h_c + cmusa_c <=> co2_c + am6sa_c
PYRt2r	h_e + pyr_e <=> h_c + pyr_c
TRPO2	o2_c + trp_L_c <=> Lfmkynr_c
TRPt	trp_L_e <=> trp_L_c
r0055	h2o_c + nadp_c + mthgxl_c <=> 3 h_c + pyr_c + nadph_c
r0645	h2o_c + nad_c + am6sa_c <=> 3 h_c + nadh_c + amuco_c
r0838	nh4_c <=> nh4_m
r1147	akg_c + icit_m <=> akg_m + icit_c
Alternative2
2OXOADOXm	2oxoadp_m + coa_m + nad_m <=> h_m + co2_m + glutcoa_m + nadh_m
2OXOADPTm	akg_m + 2oxoadp_c <=> akg_c + 2oxoadp_m
3HAO	o2_c + 3hanthrn_c <=> cmusa_c
ACETONEt2m	h_c + acetone_c <=> h_m + acetone_m
ACTLMO	o2_c + 2 h_c + nadph_c + acetol_c <=> 2 h2o_c + nadp_c + mthgxl_c
ACTNMO	o2_c + 2 h_c + nadph_c + acetone_c <=> h2o_c + nadp_c + acetol_c
ADCim	h_m + acac_m <=> co2_m + acetone_m
AMCOXO	h2o_c + 2 h_c + nadph_c + amuco_c <=> nh4_c + nadp_c + 2oxoadp_c
CO2t	co2_e <=> co2_c
CO2tm	co2_c <=> co2_m
ECOAH1m	3hbcoa_m <=> h2o_m + b2coa_m
EX_co2_e	co2_e <=>
EX_glc_e	glc_D_e <=>
EX_nh4_e	nh4_e <=>
EX_o2_e	o2_e <=>
EX_pyr_e	pyr_e <=>
EX_trp_L_e	trp_L_e <=>
FDH	nad_c + for_c <=> h_c + nadh_c + co2_c
FKYNH	h2o_c + Lfmkynr_c <=> h_c + for_c + Lkynr_c
G3PD1	nad_c + glyc3p_c <=> 2 h_c + nadh_c + dhap_c
GLCt2_2	2 h_e + glc_D_e <=> 2 h_c + glc_D_c
GLNtm	gln_L_c <=> gln_L_m
GLUTCOADHm	2 h_m + glutcoa_m + fad_m <=> co2_m + b2coa_m + fadh2_m
HACD1m	2 h_m + nadh_m + aacoa_m <=> nad_m + 3hbcoa_m
HKYNH	h2o_c + hLkynr_c <=> h_c + 3hanthrn_c + ala_L_c
HMGCOASim	h2o_m + accoa_m + aacoa_m <=> h_m + coa_m + hmgcoa_m
HMGLm	hmgcoa_m <=> accoa_m + acac_m
KYN3OX	o2_c + 2 h_c + nadph_c + Lkynr_c <=> h2o_c + nadp_c + hLkynr_c
NH4t3r	nh4_c + h_e <=> h_c + nh4_e
O2t	o2_e <=> o2_c
O2tm	o2_c <=> o2_m
PCLAD	h_c + cmusa_c <=> co2_c + am6sa_c
PYRt2r	h_e + pyr_e <=> h_c + pyr_c
TRPO2	o2_c + trp_L_c <=> Lfmkynr_c
TRPt	trp_L_e <=> trp_L_c
r0055	h2o_c + nadp_c + mthgxl_c <=> 3 h_c + pyr_c + nadph_c
r0645	h2o_c + nad_c + am6sa_c <=> 3 h_c + nadh_c + amuco_c
r0838	nh4_c <=> nh4_m
r2373	akg_c + cit_m <=> akg_m + cit_c
Alternative3
2OXOADOXm	2oxoadp_m + coa_m + nad_m <=> h_m + co2_m + glutcoa_m + nadh_m
2OXOADPTm	akg_m + 2oxoadp_c <=> akg_c + 2oxoadp_m
3HAO	o2_c + 3hanthrn_c <=> cmusa_c
ACETONEt2m	h_c + acetone_c <=> h_m + acetone_m
ACTLMO	o2_c + 2 h_c + nadph_c + acetol_c <=> 2 h2o_c + nadp_c + mthgxl_c
ACTNMO	o2_c + 2 h_c + nadph_c + acetone_c <=> h2o_c + nadp_c + acetol_c
ADCim	h_m + acac_m <=> co2_m + acetone_m
AMCOXO	h2o_c + 2 h_c + nadph_c + amuco_c <=> nh4_c + nadp_c + 2oxoadp_c
CO2t	co2_e <=> co2_c
CO2tm	co2_c <=> co2_m
ECOAH1m	3hbcoa_m <=> h2o_m + b2coa_m
EX_co2_e	co2_e <=>
EX_glc_e	glc_D_e <=>
EX_nh4_e	nh4_e <=>
EX_o2_e	o2_e <=>
EX_pyr_e	pyr_e <=>
EX_trp_L_e	trp_L_e <=>
FDH	nad_c + for_c <=> h_c + nadh_c + co2_c
FKYNH	h2o_c + Lfmkynr_c <=> h_c + for_c + Lkynr_c
G3PD1	nad_c + glyc3p_c <=> 2 h_c + nadh_c + dhap_c
GLCt2_2	2 h_e + glc_D_e <=> 2 h_c + glc_D_c
GLNtm	gln_L_c <=> gln_L_m
HACD1m	2 h_m + nadh_m + aacoa_m <=> nad_m + 3hbcoa_m
HKYNH	h2o_c + hLkynr_c <=> h_c + 3hanthrn_c + ala_L_c
HMGCOASim	h2o_m + accoa_m + aacoa_m <=> h_m + coa_m + hmgcoa_m
HMGLm	hmgcoa_m <=> accoa_m + acac_m
KYN3OX	o2_c + 2 h_c + nadph_c + Lkynr_c <=> h2o_c + nadp_c + hLkynr_c
NH4t3r	nh4_c + h_e <=> h_c + nh4_e
O2t	o2_e <=> o2_c
O2tm	o2_c <=> o2_m
PCLAD	h_c + cmusa_c <=> co2_c + am6sa_c
PYRt2r	h_e + pyr_e <=> h_c + pyr_c
TRPO2	o2_c + trp_L_c <=> Lfmkynr_c
TRPt	trp_L_e <=> trp_L_c
r0055	h2o_c + nadp_c + mthgxl_c <=> 3 h_c + pyr_c + nadph_c
r0541	h_m + glutcoa_m + q10_m <=> co2_m + b2coa_m + q10h2_m
r0645	h2o_c + nad_c + am6sa_c <=> 3 h_c + nadh_c + amuco_c
r0838	nh4_c <=> nh4_m
r1147	akg_c + icit_m <=> akg_m + icit_c
Alternative4
2OXOADOXm	2oxoadp_m + coa_m + nad_m <=> h_m + co2_m + glutcoa_m + nadh_m
2OXOADPTm	akg_m + 2oxoadp_c <=> akg_c + 2oxoadp_m
3HAO	o2_c + 3hanthrn_c <=> cmusa_c
ACETONEt2m	h_c + acetone_c <=> h_m + acetone_m
ACTLMO	o2_c + 2 h_c + nadph_c + acetol_c <=> 2 h2o_c + nadp_c + mthgxl_c
ACTNMO	o2_c + 2 h_c + nadph_c + acetone_c <=> h2o_c + nadp_c + acetol_c
ADCim	h_m + acac_m <=> co2_m + acetone_m
AMCOXO	h2o_c + 2 h_c + nadph_c + amuco_c <=> nh4_c + nadp_c + 2oxoadp_c
CO2t	co2_e <=> co2_c
CO2tm	co2_c <=> co2_m
ECOAH1m	3hbcoa_m <=> h2o_m + b2coa_m
EX_co2_e	co2_e <=>
EX_glc_e	glc_D_e <=>
EX_nh4_e	nh4_e <=>
EX_o2_e	o2_e <=>
EX_pyr_e	pyr_e <=>
EX_trp_L_e	trp_L_e <=>
FDH	nad_c + for_c <=> h_c + nadh_c + co2_c
FKYNH	h2o_c + Lfmkynr_c <=> h_c + for_c + Lkynr_c
GLCt2_2	2 h_e + glc_D_e <=> 2 h_c + glc_D_c
GLNtm	gln_L_c <=> gln_L_m
GLUTCOADHm	2 h_m + glutcoa_m + fad_m <=> co2_m + b2coa_m + fadh2_m
HACD1m	2 h_m + nadh_m + aacoa_m <=> nad_m + 3hbcoa_m
HKYNH	h2o_c + hLkynr_c <=> h_c + 3hanthrn_c + ala_L_c
HMGCOASim	h2o_m + accoa_m + aacoa_m <=> h_m + coa_m + hmgcoa_m
HMGLm	hmgcoa_m <=> accoa_m + acac_m
KYN3OX	o2_c + 2 h_c + nadph_c + Lkynr_c <=> h2o_c + nadp_c + hLkynr_c
L_LACDcm	2 ficytC_m + lac_L_c <=> 2 h_c + pyr_c + 2 focytC_m
NH4t3r	nh4_c + h_e <=> h_c + nh4_e
O2t	o2_e <=> o2_c
O2tm	o2_c <=> o2_m
PCLAD	h_c + cmusa_c <=> co2_c + am6sa_c
PYRt2r	h_e + pyr_e <=> h_c + pyr_c
TRPO2	o2_c + trp_L_c <=> Lfmkynr_c
TRPt	trp_L_e <=> trp_L_c
r0055	h2o_c + nadp_c + mthgxl_c <=> 3 h_c + pyr_c + nadph_c
r0645	h2o_c + nad_c + am6sa_c <=> 3 h_c + nadh_c + amuco_c
r0838	nh4_c <=> nh4_m
r2373	akg_c + cit_m <=> akg_m + cit_c
Alternative5
2OXOADOXm	2oxoadp_m + coa_m + nad_m <=> h_m + co2_m + glutcoa_m + nadh_m
2OXOADPTm	akg_m + 2oxoadp_c <=> akg_c + 2oxoadp_m
3HAO	o2_c + 3hanthrn_c <=> cmusa_c
ACETONEt2m	h_c + acetone_c <=> h_m + acetone_m
ACTLMO	o2_c + 2 h_c + nadph_c + acetol_c <=> 2 h2o_c + nadp_c + mthgxl_c
ACTNMO	o2_c + 2 h_c + nadph_c + acetone_c <=> h2o_c + nadp_c + acetol_c
ADCim	h_m + acac_m <=> co2_m + acetone_m
AMCOXO	h2o_c + 2 h_c + nadph_c + amuco_c <=> nh4_c + nadp_c + 2oxoadp_c
CO2t	co2_e <=> co2_c
CO2tm	co2_c <=> co2_m
ECOAH1m	3hbcoa_m <=> h2o_m + b2coa_m
EX_co2_e	co2_e <=>
EX_glc_e	glc_D_e <=>
EX_nh4_e	nh4_e <=>
EX_o2_e	o2_e <=>
EX_pyr_e	pyr_e <=>
EX_trp_L_e	trp_L_e <=>
FDH	nad_c + for_c <=> h_c + nadh_c + co2_c
FKYNH	h2o_c + Lfmkynr_c <=> h_c + for_c + Lkynr_c
G3PD1	nad_c + glyc3p_c <=> 2 h_c + nadh_c + dhap_c
GLCt2_2	2 h_e + glc_D_e <=> 2 h_c + glc_D_c
GLNtm	gln_L_c <=> gln_L_m
HACD1m	2 h_m + nadh_m + aacoa_m <=> nad_m + 3hbcoa_m
HKYNH	h2o_c + hLkynr_c <=> h_c + 3hanthrn_c + ala_L_c
HMGCOASim	h2o_m + accoa_m + aacoa_m <=> h_m + coa_m + hmgcoa_m
HMGLm	hmgcoa_m <=> accoa_m + acac_m
KYN3OX	o2_c + 2 h_c + nadph_c + Lkynr_c <=> h2o_c + nadp_c + hLkynr_c
NH4t3r	nh4_c + h_e <=> h_c + nh4_e
O2t	o2_e <=> o2_c
O2tm	o2_c <=> o2_m
PCLAD	h_c + cmusa_c <=> co2_c + am6sa_c
PYRt2r	h_e + pyr_e <=> h_c + pyr_c
TRPO2	o2_c + trp_L_c <=> Lfmkynr_c
TRPt	trp_L_e <=> trp_L_c
r0055	h2o_c + nadp_c + mthgxl_c <=> 3 h_c + pyr_c + nadph_c
r0541	h_m + glutcoa_m + q10_m <=> co2_m + b2coa_m + q10h2_m
r0645	h2o_c + nad_c + am6sa_c <=> 3 h_c + nadh_c + amuco_c
r0838	nh4_c <=> nh4_m
r2373	akg_c + cit_m <=> akg_m + cit_c
Alternative6
2OXOADOXm	2oxoadp_m + coa_m + nad_m <=> h_m + co2_m + glutcoa_m + nadh_m
2OXOADPTm	akg_m + 2oxoadp_c <=> akg_c + 2oxoadp_m
3HAO	o2_c + 3hanthrn_c <=> cmusa_c
ACETONEt2m	h_c + acetone_c <=> h_m + acetone_m
ACTLMO	o2_c + 2 h_c + nadph_c + acetol_c <=> 2 h2o_c + nadp_c + mthgxl_c
ACTNMO	o2_c + 2 h_c + nadph_c + acetone_c <=> h2o_c + nadp_c + acetol_c
ADCim	h_m + acac_m <=> co2_m + acetone_m
AMCOXO	h2o_c + 2 h_c + nadph_c + amuco_c <=> nh4_c + nadp_c + 2oxoadp_c
CO2t	co2_e <=> co2_c
CO2tm	co2_c <=> co2_m
ECOAH1m	3hbcoa_m <=> h2o_m + b2coa_m
EX_co2_e	co2_e <=>
EX_glc_e	glc_D_e <=>
EX_nh4_e	nh4_e <=>
EX_o2_e	o2_e <=>
EX_pyr_e	pyr_e <=>
EX_trp_L_e	trp_L_e <=>
FDH	nad_c + for_c <=> h_c + nadh_c + co2_c
FKYNH	h2o_c + Lfmkynr_c <=> h_c + for_c + Lkynr_c
GLCt2_2	2 h_e + glc_D_e <=> 2 h_c + glc_D_c
GLNtm	gln_L_c <=> gln_L_m
GLUTCOADHm	2 h_m + glutcoa_m + fad_m <=> co2_m + b2coa_m + fadh2_m
HACD1m	2 h_m + nadh_m + aacoa_m <=> nad_m + 3hbcoa_m
HKYNH	h2o_c + hLkynr_c <=> h_c + 3hanthrn_c + ala_L_c
HMGCOASim	h2o_m + accoa_m + aacoa_m <=> h_m + coa_m + hmgcoa_m
HMGLm	hmgcoa_m <=> accoa_m + acac_m
KYN3OX	o2_c + 2 h_c + nadph_c + Lkynr_c <=> h2o_c + nadp_c + hLkynr_c
L_LACDcm	2 ficytC_m + lac_L_c <=> 2 h_c + pyr_c + 2 focytC_m
NH4t3r	nh4_c + h_e <=> h_c + nh4_e
O2t	o2_e <=> o2_c
O2tm	o2_c <=> o2_m
PCLAD	h_c + cmusa_c <=> co2_c + am6sa_c
PYRt2r	h_e + pyr_e <=> h_c + pyr_c
TRPO2	o2_c + trp_L_c <=> Lfmkynr_c
TRPt	trp_L_e <=> trp_L_c
r0055	h2o_c + nadp_c + mthgxl_c <=> 3 h_c + pyr_c + nadph_c
r0645	h2o_c + nad_c + am6sa_c <=> 3 h_c + nadh_c + amuco_c
r0838	nh4_c <=> nh4_m
r1147	akg_c + icit_m <=> akg_m + icit_c
Alternative7
2OXOADOXm	2oxoadp_m + coa_m + nad_m <=> h_m + co2_m + glutcoa_m + nadh_m
2OXOADPTm	akg_m + 2oxoadp_c <=> akg_c + 2oxoadp_m
3HAO	o2_c + 3hanthrn_c <=> cmusa_c
ACETONEt2m	h_c + acetone_c <=> h_m + acetone_m
ACTLMO	o2_c + 2 h_c + nadph_c + acetol_c <=> 2 h2o_c + nadp_c + mthgxl_c
ACTNMO	o2_c + 2 h_c + nadph_c + acetone_c <=> h2o_c + nadp_c + acetol_c
ADCim	h_m + acac_m <=> co2_m + acetone_m
AMCOXO	h2o_c + 2 h_c + nadph_c + amuco_c <=> nh4_c + nadp_c + 2oxoadp_c
CO2t	co2_e <=> co2_c
ECOAH1m	3hbcoa_m <=> h2o_m + b2coa_m
EX_co2_e	co2_e <=>
EX_glc_e	glc_D_e <=>
EX_lac_L_e	lac_L_e <=>
EX_nh4_e	nh4_e <=>
EX_o2_e	o2_e <=>
EX_trp_L_e	trp_L_e <=>
FDH	nad_c + for_c <=> h_c + nadh_c + co2_c
FKYNH	h2o_c + Lfmkynr_c <=> h_c + for_c + Lkynr_c
GLCt2_2	2 h_e + glc_D_e <=> 2 h_c + glc_D_c
GLNtm	gln_L_c <=> gln_L_m
GLUTCOADHm	2 h_m + glutcoa_m + fad_m <=> co2_m + b2coa_m + fadh2_m
HACD1m	2 h_m + nadh_m + aacoa_m <=> nad_m + 3hbcoa_m
HKYNH	h2o_c + hLkynr_c <=> h_c + 3hanthrn_c + ala_L_c
HMGCOASim	h2o_m + accoa_m + aacoa_m <=> h_m + coa_m + hmgcoa_m
HMGLm	hmgcoa_m <=> accoa_m + acac_m
KYN3OX	o2_c + 2 h_c + nadph_c + Lkynr_c <=> h2o_c + nadp_c + hLkynr_c
L_LACt2r	h_e + lac_L_e <=> h_c + lac_L_c
NH4t3r	nh4_c + h_e <=> h_c + nh4_e
O2t	o2_e <=> o2_c
O2tm	o2_c <=> o2_m
PCLAD	h_c + cmusa_c <=> co2_c + am6sa_c
PROD2m	fad_m + pro_L_m <=> fadh2_m + 1pyr5c_m
TRPO2	o2_c + trp_L_c <=> Lfmkynr_c
TRPt	trp_L_e <=> trp_L_c
r0055	h2o_c + nadp_c + mthgxl_c <=> 3 h_c + pyr_c + nadph_c
r0645	h2o_c + nad_c + am6sa_c <=> 3 h_c + nadh_c + amuco_c
r0838	nh4_c <=> nh4_m
r1147	akg_c + icit_m <=> akg_m + icit_c
r1453	q10h2_m + pro_L_m <=> 5 h_m + q10_m + 1pyr5c_m
Alternative8
2OXOADOXm	2oxoadp_m + coa_m + nad_m <=> h_m + co2_m + glutcoa_m + nadh_m
2OXOADPTm	akg_m + 2oxoadp_c <=> akg_c + 2oxoadp_m
3HAO	o2_c + 3hanthrn_c <=> cmusa_c
ACETONEt2m	h_c + acetone_c <=> h_m + acetone_m
ACTLMO	o2_c + 2 h_c + nadph_c + acetol_c <=> 2 h2o_c + nadp_c + mthgxl_c
ACTNMO	o2_c + 2 h_c + nadph_c + acetone_c <=> h2o_c + nadp_c + acetol_c
ADCim	h_m + acac_m <=> co2_m + acetone_m
AMCOXO	h2o_c + 2 h_c + nadph_c + amuco_c <=> nh4_c + nadp_c + 2oxoadp_c
CO2t	co2_e <=> co2_c
ECOAH1m	3hbcoa_m <=> h2o_m + b2coa_m
EX_co2_e	co2_e <=>
EX_glc_e	glc_D_e <=>
EX_lac_L_e	lac_L_e <=>
EX_nh4_e	nh4_e <=>
EX_o2_e	o2_e <=>
EX_trp_L_e	trp_L_e <=>
FDH	nad_c + for_c <=> h_c + nadh_c + co2_c
FKYNH	h2o_c + Lfmkynr_c <=> h_c + for_c + Lkynr_c
GLCt2_2	2 h_e + glc_D_e <=> 2 h_c + glc_D_c
GLNtm	gln_L_c <=> gln_L_m
GLUTCOADHm	2 h_m + glutcoa_m + fad_m <=> co2_m + b2coa_m + fadh2_m
HACD1m	2 h_m + nadh_m + aacoa_m <=> nad_m + 3hbcoa_m
HKYNH	h2o_c + hLkynr_c <=> h_c + 3hanthrn_c + ala_L_c
HMGCOASim	h2o_m + accoa_m + aacoa_m <=> h_m + coa_m + hmgcoa_m
HMGLm	hmgcoa_m <=> accoa_m + acac_m
KYN3OX	o2_c + 2 h_c + nadph_c + Lkynr_c <=> h2o_c + nadp_c + hLkynr_c
L_LACt2r	h_e + lac_L_e <=> h_c + lac_L_c
NH4t3r	nh4_c + h_e <=> h_c + nh4_e
O2t	o2_e <=> o2_c
O2tm	o2_c <=> o2_m
PCLAD	h_c + cmusa_c <=> co2_c + am6sa_c
PRO1xm	nad_m + pro_L_m <=> 3 h_m + nadh_m + 1pyr5c_m
TRPO2	o2_c + trp_L_c <=> Lfmkynr_c
TRPt	trp_L_e <=> trp_L_c
r0055	h2o_c + nadp_c + mthgxl_c <=> 3 h_c + pyr_c + nadph_c
r0645	h2o_c + nad_c + am6sa_c <=> 3 h_c + nadh_c + amuco_c
r0838	nh4_c <=> nh4_m
r1453	q10h2_m + pro_L_m <=> 5 h_m + q10_m + 1pyr5c_m
r2373	akg_c + cit_m <=> akg_m + cit_c
L-tyrosine
Alternative1
34HPPOR	o2_c + 34hpp_c <=> co2_c + hgentis_c
ABUTt2r	h_e + 4abut_e <=> h_c + 4abut_c
ACACt2m	h_c + acac_c <=> h_m + acac_m
ACETONEt2m	h_c + acetone_c <=> h_m + acetone_m
ACTLMO	o2_c + 2 h_c + nadph_c + acetol_c <=> 2 h2o_c + nadp_c + mthgxl_c
ACTNMO	o2_c + 2 h_c + nadph_c + acetone_c <=> h2o_c + nadp_c + acetol_c
ADCim	h_m + acac_m <=> co2_m + acetone_m
CITtam	cit_c + mal_L_m <=> cit_m + mal_L_c
CO2t	co2_e <=> co2_c
CO2tm	co2_c <=> co2_m
EX_4abut_e	4abut_e <=>
EX_co2_e	co2_e <=>
EX_o2_e	o2_e <=>
EX_tyr_L_e	tyr_L_e <=>
FUMAC	h2o_c + 4fumacac_c <=> h_c + acac_c + fum_c
GLYt2r	h_e + gly_e <=> h_c + gly_c
HGNTOR	o2_c + hgentis_c <=> h_c + 4mlacac_c
MACACI	4mlacac_c <=> 4fumacac_c
O2t	o2_e <=> o2_c
O2tm	o2_c <=> o2_m
P5CRxm	3 h_m + nadh_m + 1pyr5c_m <=> nad_m + pro_L_m
PROD2m	fad_m + pro_L_m <=> fadh2_m + 1pyr5c_m
PYRt2m	h_c + pyr_c <=> h_m + pyr_m
TYRTA	akg_c + tyr_L_c <=> 34hpp_c + glu_L_c
r0055	h2o_c + nadp_c + mthgxl_c <=> 3 h_c + pyr_c + nadph_c
r1453	q10h2_m + pro_L_m <=> 5 h_m + q10_m + 1pyr5c_m
r1549	gly_e + tyr_L_c <=> gly_c + tyr_L_e
Alternative2
34HPPOR	o2_c + 34hpp_c <=> co2_c + hgentis_c
ACACt2m	h_c + acac_c <=> h_m + acac_m
ACETONEt2m	h_c + acetone_c <=> h_m + acetone_m
ACTLMO	o2_c + 2 h_c + nadph_c + acetol_c <=> 2 h2o_c + nadp_c + mthgxl_c
ACTNMO	o2_c + 2 h_c + nadph_c + acetone_c <=> h2o_c + nadp_c + acetol_c
ADCim	h_m + acac_m <=> co2_m + acetone_m
CITtam	cit_c + mal_L_m <=> cit_m + mal_L_c
CO2t	co2_e <=> co2_c
CO2tm	co2_c <=> co2_m
EX_co2_e	co2_e <=>
EX_glu_L_e	glu_L_e <=>
EX_o2_e	o2_e <=>
EX_tyr_L_e	tyr_L_e <=>
FUMAC	h2o_c + 4fumacac_c <=> h_c + acac_c + fum_c
HGNTOR	o2_c + hgentis_c <=> h_c + 4mlacac_c
MACACI	4mlacac_c <=> 4fumacac_c
O2t	o2_e <=> o2_c
O2tm	o2_c <=> o2_m
OROTGLUt	glu_L_c + orot_e <=> glu_L_e + orot_c
P5CRxm	3 h_m + nadh_m + 1pyr5c_m <=> nad_m + pro_L_m
PROD2m	fad_m + pro_L_m <=> fadh2_m + 1pyr5c_m
PYRt2m	h_c + pyr_c <=> h_m + pyr_m
TYRTA	akg_c + tyr_L_c <=> 34hpp_c + glu_L_c
TYRt	tyr_L_e <=> tyr_L_c
r0055	h2o_c + nadp_c + mthgxl_c <=> 3 h_c + pyr_c + nadph_c
r0839	orot_e <=> orot_c
r1453	q10h2_m + pro_L_m <=> 5 h_m + q10_m + 1pyr5c_m
Alternative3
34HPPOR	o2_c + 34hpp_c <=> co2_c + hgentis_c
ABUTt2r	h_e + 4abut_e <=> h_c + 4abut_c
ACETONEt2m	h_c + acetone_c <=> h_m + acetone_m
ACTLMO	o2_c + 2 h_c + nadph_c + acetol_c <=> 2 h2o_c + nadp_c + mthgxl_c
ACTNMO	o2_c + 2 h_c + nadph_c + acetone_c <=> h2o_c + nadp_c + acetol_c
ADCim	h_m + acac_m <=> co2_m + acetone_m
CITtam	cit_c + mal_L_m <=> cit_m + mal_L_c
CO2t	co2_e <=> co2_c
CO2tm	co2_c <=> co2_m
EX_4abut_e	4abut_e <=>
EX_co2_e	co2_e <=>
EX_o2_e	o2_e <=>
EX_tyr_L_e	tyr_L_e <=>
FUMAC	h2o_c + 4fumacac_c <=> h_c + acac_c + fum_c
GLYt2r	h_e + gly_e <=> h_c + gly_c
HGNTOR	o2_c + hgentis_c <=> h_c + 4mlacac_c
MACACI	4mlacac_c <=> 4fumacac_c
O2t	o2_e <=> o2_c
O2tm	o2_c <=> o2_m
P5CRxm	3 h_m + nadh_m + 1pyr5c_m <=> nad_m + pro_L_m
PROD2m	fad_m + pro_L_m <=> fadh2_m + 1pyr5c_m
PYRt2m	h_c + pyr_c <=> h_m + pyr_m
TYRTA	akg_c + tyr_L_c <=> 34hpp_c + glu_L_c
r0055	h2o_c + nadp_c + mthgxl_c <=> 3 h_c + pyr_c + nadph_c
r1453	q10h2_m + pro_L_m <=> 5 h_m + q10_m + 1pyr5c_m
r1464	pyr_m + acac_c <=> pyr_c + acac_m
r1549	gly_e + tyr_L_c <=> gly_c + tyr_L_e
L-valine
Alternative1
4ABUTtm	4abut_c <=> 4abut_m
ABUTt2r	h_e + 4abut_e <=> h_c + 4abut_c
CO2t	co2_e <=> co2_c
CO2tm	co2_c <=> co2_m
EX_4abut_e	4abut_e <=>
EX_co2_e	co2_e <=>
EX_h_e	h_e <=>
EX_o2_e	o2_e <=>
EX_val_L_e	val_L_e <=>
HIBDm	nad_m + 3hmp_m <=> 2 h_m + nadh_m + 2mop_m
MMMm	mmcoa_R_m <=> succoa_m
MMTSADm	coa_m + nad_m + 2mop_m <=> 2 h_m + nadh_m + mmcoa_R_m
O2t	o2_e <=> o2_c
O2tm	o2_c <=> o2_m
OIVD2m	coa_m + nad_m + 3mob_m <=> h_m + co2_m + nadh_m + ibcoa_m
P5CRm	3 h_m + nadph_m + 1pyr5c_m <=> nadp_m + pro_L_m
PROD2m	fad_m + pro_L_m <=> fadh2_m + 1pyr5c_m
VALTAm	akg_m + val_L_m <=> glu_L_m + 3mob_m
VALt5m	val_L_c <=> val_L_m
VALtec	val_L_e <=> val_L_c
r0560	ibcoa_m + q10_m <=> 2mp2coa_m + q10h2_m
r0669	h2o_m + 2mp2coa_m <=> HC01223_m
r0779	h2o_m + HC01223_m <=> h_m + coa_m + 3hmp_m
r1453	q10h2_m + pro_L_m <=> 5 h_m + q10_m + 1pyr5c_m
Alternative2
4ABUTtm	4abut_c <=> 4abut_m
ABUTt2r	h_e + 4abut_e <=> h_c + 4abut_c
ACOAD9m	h_m + fad_m + ibcoa_m <=> fadh2_m + 2mp2coa_m
CO2t	co2_e <=> co2_c
CO2tm	co2_c <=> co2_m
EX_4abut_e	4abut_e <=>
EX_co2_e	co2_e <=>
EX_h_e	h_e <=>
EX_o2_e	o2_e <=>
EX_val_L_e	val_L_e <=>
HIBDm	nad_m + 3hmp_m <=> 2 h_m + nadh_m + 2mop_m
MMMm	mmcoa_R_m <=> succoa_m
MMTSADm	coa_m + nad_m + 2mop_m <=> 2 h_m + nadh_m + mmcoa_R_m
O2t	o2_e <=> o2_c
O2tm	o2_c <=> o2_m
OIVD2m	coa_m + nad_m + 3mob_m <=> h_m + co2_m + nadh_m + ibcoa_m
P5CRm	3 h_m + nadph_m + 1pyr5c_m <=> nadp_m + pro_L_m
PROD2m	fad_m + pro_L_m <=> fadh2_m + 1pyr5c_m
VALTAm	akg_m + val_L_m <=> glu_L_m + 3mob_m
VALt5m	val_L_c <=> val_L_m
VALtec	val_L_e <=> val_L_c
r0669	h2o_m + 2mp2coa_m <=> HC01223_m
r0779	h2o_m + HC01223_m <=> h_m + coa_m + 3hmp_m
r1453	q10h2_m + pro_L_m <=> 5 h_m + q10_m + 1pyr5c_m
Alternative3
4ABUTtm	4abut_c <=> 4abut_m
ABUTt4_2_r	2 na1_e + 4abut_e <=> 2 na1_c + 4abut_c
ACOAD9m	h_m + fad_m + ibcoa_m <=> fadh2_m + 2mp2coa_m
CO2t	co2_e <=> co2_c
CO2tm	co2_c <=> co2_m
EX_4abut_e	4abut_e <=>
EX_co2_e	co2_e <=>
EX_o2_e	o2_e <=>
EX_val_L_e	val_L_e <=>
GLYt4	na1_e + gly_e <=> na1_c + gly_c
HIBDm	nad_m + 3hmp_m <=> 2 h_m + nadh_m + 2mop_m
MMMm	mmcoa_R_m <=> succoa_m
MMTSADm	coa_m + nad_m + 2mop_m <=> 2 h_m + nadh_m + mmcoa_R_m
O2t	o2_e <=> o2_c
O2tm	o2_c <=> o2_m
OIVD2m	coa_m + nad_m + 3mob_m <=> h_m + co2_m + nadh_m + ibcoa_m
P5CRm	3 h_m + nadph_m + 1pyr5c_m <=> nadp_m + pro_L_m
PROD2m	fad_m + pro_L_m <=> fadh2_m + 1pyr5c_m
VALTAm	akg_m + val_L_m <=> glu_L_m + 3mob_m
VALt5m	val_L_c <=> val_L_m
r0669	h2o_m + 2mp2coa_m <=> HC01223_m
r0779	h2o_m + HC01223_m <=> h_m + coa_m + 3hmp_m
r1453	q10h2_m + pro_L_m <=> 5 h_m + q10_m + 1pyr5c_m
r1852	na1_e + gly_c + val_L_e <=> na1_c + gly_e + val_L_c
Alternative4
3HBCOAHLm	h2o_m + 3hibutcoa_m <=> h_m + coa_m + 3hmp_m
4ABUTtm	4abut_c <=> 4abut_m
ABUTt2r	h_e + 4abut_e <=> h_c + 4abut_c
CO2t	co2_e <=> co2_c
CO2tm	co2_c <=> co2_m
ECOAH12m	h2o_m + 2mp2coa_m <=> 3hibutcoa_m
EX_4abut_e	4abut_e <=>
[truncated: 1,481 more rows]

## Sheet: redGEMX Alternatives Recon 3D
Citrate
Alternative1
CITt4_4	4 na1_e + cit_e <=> 4 na1_c + cit_c
EX_cit_e	cit_e <=>
EX_icit_e	icit_e <=>
ICITtr	icit_e <=> icit_c
r1090	na1_e + cit_e <=> na1_c + cit_c
Alternative2
EX_cit_e	cit_e <=>
EX_icit_e	icit_e <=>
ICITtr	icit_e <=> icit_c
The	h_e <=> h_c
r1088	h_e + cit_e <=> h_c + cit_c
Alternative3
CITt4_2	2 na1_e + cit_e <=> 2 na1_c + cit_c
CITt4_4	4 na1_e + cit_e <=> 4 na1_c + cit_c
EX_cit_e	cit_e <=>
EX_icit_e	icit_e <=>
ICITtr	icit_e <=> icit_c
Alternative4
CITt4_4	4 na1_e + cit_e <=> 4 na1_c + cit_c
EX_cit_e	cit_e <=>
EX_icit_e	icit_e <=>
HMR_5996	3 na1_e + cit_e <=> 3 na1_c + cit_c
ICITtr	icit_e <=> icit_c
Alternative5
EX_cit_e	cit_e <=>
EX_icit_e	icit_e <=>
ICITtr	icit_e <=> icit_c
NAt	na1_e <=> na1_c
r1090	na1_e + cit_e <=> na1_c + cit_c
Alternative6
CITt4_4	4 na1_e + cit_e <=> 4 na1_c + cit_c
EX_cit_e	cit_e <=>
EX_icit_e	icit_e <=>
ICITtr	icit_e <=> icit_c
NAt	na1_e <=> na1_c
Alternative7
CITt4_2	2 na1_e + cit_e <=> 2 na1_c + cit_c
EX_cit_e	cit_e <=>
EX_icit_e	icit_e <=>
ICITtr	icit_e <=> icit_c
r1090	na1_e + cit_e <=> na1_c + cit_c
Alternative8
CITt4_2	2 na1_e + cit_e <=> 2 na1_c + cit_c
EX_cit_e	cit_e <=>
EX_icit_e	icit_e <=>
ICITtr	icit_e <=> icit_c
NAt	na1_e <=> na1_c
Alternative9
EX_cit_e	cit_e <=>
EX_icit_e	icit_e <=>
HMR_5996	3 na1_e + cit_e <=> 3 na1_c + cit_c
ICITtr	icit_e <=> icit_c
NAt	na1_e <=> na1_c
L-Malate
Alternative1
EX_asp_L_e	asp_L_e <=>
EX_h2o_e	h2o_e <=>
EX_mal_L_e	mal_L_e <=>
EX_nh4_e	nh4_e <=>
H2Ot	h2o_e <=> h2o_c
MAL_Lte	mal_L_e <=> mal_L_c
NAt	na1_e <=> na1_c
NH4tb	nh4_e <=> nh4_c
r1143	na1_e + asp_L_e <=> na1_c + asp_L_c
Alternative2
CLOHtex2	h2o_c + 2 cl_e <=> h2o_e + 2 cl_c
EX_asp_L_e	asp_L_e <=>
EX_h2o_e	h2o_e <=>
EX_mal_L_e	mal_L_e <=>
EX_nh4_e	nh4_e <=>
H2Ot	h2o_e <=> h2o_c
MAL_Lte	mal_L_e <=> mal_L_c
NKCC2t	na1_e + nh4_e + 2 cl_e <=> nh4_c + na1_c + 2 cl_c
r1143	na1_e + asp_L_e <=> na1_c + asp_L_c
Alternative3
EX_asn_L_e	asn_L_e <=>
EX_h2o_e	h2o_e <=>
EX_mal_L_e	mal_L_e <=>
EX_nh4_e	nh4_e <=>
H2Ot	h2o_e <=> h2o_c
MAL_Lte	mal_L_e <=> mal_L_c
NH4tb	nh4_e <=> nh4_c
r0127	h2o_c + asn_L_c <=> nh4_c + asp_L_c
r2532	asn_L_e <=> asn_L_c
Alternative4
EX_asp_L_e	asp_L_e <=>
EX_h2o_e	h2o_e <=>
EX_mal_L_e	mal_L_e <=>
EX_nh4_e	nh4_e <=>
H2Ot	h2o_e <=> h2o_c
MAL_Lte	mal_L_e <=> mal_L_c
NAt5	na1_c + nh4_e <=> nh4_c + na1_e
NH4tb	nh4_e <=> nh4_c
r1143	na1_e + asp_L_e <=> na1_c + asp_L_c
Alternative5
EX_asp_L_e	asp_L_e <=>
EX_h2o_e	h2o_e <=>
EX_mal_L_e	mal_L_e <=>
EX_nh4_e	nh4_e <=>
H2Ot	h2o_e <=> h2o_c
MAL_Lte	mal_L_e <=> mal_L_c
NAt	na1_e <=> na1_c
NAt5	na1_c + nh4_e <=> nh4_c + na1_e
r1143	na1_e + asp_L_e <=> na1_c + asp_L_c
Choline
Alternative1
CHOLt4	na1_e + chol_e <=> na1_c + chol_c
EX_chol_e	chol_e <=>
EX_gln_L_e	gln_L_e <=>
EX_glyb_e	glyb_e <=>
EX_orn_e	orn_e <=>
GLNtm	gln_L_c <=> gln_L_m
GLYBt4_2_r	2 na1_e + glyb_e <=> 2 na1_c + glyb_c
H2Otm	h2o_c <=> h2o_m
MALOAtm	oaa_c + mal_L_m <=> mal_L_c + oaa_m
ORNt3m	h_c + orn_m <=> h_m + orn_c
r1924	na1_e + orn_c + gln_L_e <=> na1_c + gln_L_c + orn_e
Alternative2
BETBGTtc	na1_e + cl_e + glyb_e <=> na1_c + glyb_c + cl_c
EX_chol_e	chol_e <=>
EX_glyb_e	glyb_e <=>
EX_h2o2_e	h2o2_e <=>
EX_o2_e	o2_e <=>
H2O2syn	o2_c + 2 h_c + nadph_c <=> h2o2_c + nadp_c
H2O2t	h2o2_e <=> h2o2_c
HMR_9620	na1_e + chol_e + cl_e <=> na1_c + chol_c + cl_c
MELATNOX	o2_c + 2 h_c + nadph_c + melatn_c <=> h2o_c + nadp_c + 6hoxmelatn_c
O2t	o2_e <=> o2_c
RE2426C	h2o_c + melatn_c <=> 2 h_c + 6hoxmelatn_c
Alternative3
BETBGTtc	na1_e + cl_e + glyb_e <=> na1_c + glyb_c + cl_c
EX_chol_e	chol_e <=>
EX_glyb_e	glyb_e <=>
EX_h2o2_e	h2o2_e <=>
EX_o2_e	o2_e <=>
H2O2t	h2o2_e <=> h2o2_c
HMR_4782	o2_c + h_c + 4hpro_LT_c <=> 2 h2o_c + 1p3h5c_c
HMR_9620	na1_e + chol_e + cl_e <=> na1_c + chol_c + cl_c
O2t	o2_e <=> o2_c
SPMDOX	h2o_c + o2_c + spmd_c <=> 13dampp_c + h2o2_c + 4abutn_c
r0615	nad_c + 4hpro_LT_c <=> 3 h_c + nadh_c + 1p3h5c_c
Alternative4
BETBGTtc	na1_e + cl_e + glyb_e <=> na1_c + glyb_c + cl_c
EX_chol_e	chol_e <=>
EX_glyb_e	glyb_e <=>
EX_h2o2_e	h2o2_e <=>
EX_o2_e	o2_e <=>
H2O2syn	o2_c + 2 h_c + nadph_c <=> h2o2_c + nadp_c
H2O2t	h2o2_e <=> h2o2_c
HMR_4782	o2_c + h_c + 4hpro_LT_c <=> 2 h2o_c + 1p3h5c_c
HMR_9620	na1_e + chol_e + cl_e <=> na1_c + chol_c + cl_c
O2t	o2_e <=> o2_c
r0617	nadp_c + 4hpro_LT_c <=> 3 h_c + nadph_c + 1p3h5c_c
Alternative5
CHOLt4	na1_e + chol_e <=> na1_c + chol_c
EX_chol_e	chol_e <=>
EX_gln_L_e	gln_L_e <=>
EX_glyb_e	glyb_e <=>
EX_orn_e	orn_e <=>
GLNtm	gln_L_c <=> gln_L_m
GLYBt4_2_r	2 na1_e + glyb_e <=> 2 na1_c + glyb_c
MALOAtm	oaa_c + mal_L_m <=> mal_L_c + oaa_m
ORNt3m	h_c + orn_m <=> h_m + orn_c
r0822	fum_c + mal_L_m <=> mal_L_c + fum_m
r1924	na1_e + orn_c + gln_L_e <=> na1_c + gln_L_c + orn_e
Alternative6
BETBGTtc	na1_e + cl_e + glyb_e <=> na1_c + glyb_c + cl_c
EX_chol_e	chol_e <=>
EX_glyb_e	glyb_e <=>
EX_h2o2_e	h2o2_e <=>
EX_o2_e	o2_e <=>
GLYCLTDy	2 h_c + nadph_c + glx_c <=> nadp_c + glyclt_c
H2O2t	h2o2_e <=> h2o2_c
HMR_9620	na1_e + chol_e + cl_e <=> na1_c + chol_c + cl_c
MELATNOX	o2_c + 2 h_c + nadph_c + melatn_c <=> h2o_c + nadp_c + 6hoxmelatn_c
O2t	o2_e <=> o2_c
RE2426C	h2o_c + melatn_c <=> 2 h_c + 6hoxmelatn_c
Alternative7
BETBGTtc	na1_e + cl_e + glyb_e <=> na1_c + glyb_c + cl_c
EX_chol_e	chol_e <=>
EX_glyb_e	glyb_e <=>
EX_h2o2_e	h2o2_e <=>
EX_o2_e	o2_e <=>
H2O2t	h2o2_e <=> h2o2_c
HMR_9620	na1_e + chol_e + cl_e <=> na1_c + chol_c + cl_c
MELATNOX	o2_c + 2 h_c + nadph_c + melatn_c <=> h2o_c + nadp_c + 6hoxmelatn_c
O2t	o2_e <=> o2_c
RE2426C	h2o_c + melatn_c <=> 2 h_c + 6hoxmelatn_c
SPMDOX	h2o_c + o2_c + spmd_c <=> 13dampp_c + h2o2_c + 4abutn_c
Ornithine
Alternative1
EX_arg_L_e	arg_L_e <=>
EX_h2o_e	h2o_e <=>
EX_orn_e	orn_e <=>
EX_urea_e	urea_e <=>
H2Ot	h2o_e <=> h2o_c
UREAt	urea_e <=> urea_c
r1667	orn_c + arg_L_e <=> arg_L_c + orn_e
Alternative2
EX_arg_L_e	arg_L_e <=>
EX_h2o_e	h2o_e <=>
EX_orn_e	orn_e <=>
EX_urea_e	urea_e <=>
UREAt	urea_e <=> urea_c
UREAt5	h2o_e + urea_e <=> h2o_c + urea_c
r1667	orn_c + arg_L_e <=> arg_L_c + orn_e
Alternative3
EX_arg_L_e	arg_L_e <=>
EX_h2o_e	h2o_e <=>
EX_orn_e	orn_e <=>
EX_urea_e	urea_e <=>
H2Ot	h2o_e <=> h2o_c
UREAt5	h2o_e + urea_e <=> h2o_c + urea_c
r1667	orn_c + arg_L_e <=> arg_L_c + orn_e
L-alanine
Alternative1
ALAt2r	h_e + ala_L_e <=> h_c + ala_L_c
ASPTA	akg_c + asp_L_c <=> glu_L_c + oaa_c
EX_ala_L_e	ala_L_e <=>
EX_h2o_e	h2o_e <=>
EX_lac_L_e	lac_L_e <=>
EX_nh4_e	nh4_e <=>
H2Ot	h2o_e <=> h2o_c
L_LACt2r	h_e + lac_L_e <=> h_c + lac_L_c
NH4tb	nh4_e <=> nh4_c
Alternative2
ALAB0AT3tc	na1_e + ala_L_e + cl_e <=> na1_c + ala_L_c + cl_c
ASPTA	akg_c + asp_L_c <=> glu_L_c + oaa_c
EX_ala_L_e	ala_L_e <=>
EX_h2o_e	h2o_e <=>
EX_lac_L_e	lac_L_e <=>
EX_nh4_e	nh4_e <=>
H2Ot	h2o_e <=> h2o_c
KCC2t	nh4_e + cl_e <=> nh4_c + cl_c
L_LACt4r	na1_e + lac_L_e <=> na1_c + lac_L_c
Alternative3
ALAt4	na1_e + ala_L_e <=> na1_c + ala_L_c
ASPTA	akg_c + asp_L_c <=> glu_L_c + oaa_c
EX_ala_L_e	ala_L_e <=>
EX_h2o_e	h2o_e <=>
EX_lac_L_e	lac_L_e <=>
EX_nh4_e	nh4_e <=>
H2Ot	h2o_e <=> h2o_c
L_LACt4r	na1_e + lac_L_e <=> na1_c + lac_L_c
NH4tb	nh4_e <=> nh4_c
Alternative4
ASPTA	akg_c + asp_L_c <=> glu_L_c + oaa_c
EX_ala_L_e	ala_L_e <=>
EX_h2o_e	h2o_e <=>
EX_lac_L_e	lac_L_e <=>
EX_nh4_e	nh4_e <=>
H2Ot	h2o_e <=> h2o_c
HMR_9605	h_c + na1_e + ala_L_e <=> h_e + na1_c + ala_L_c
L_LACt4r	na1_e + lac_L_e <=> na1_c + lac_L_c
NH4t3r	nh4_c + h_e <=> h_c + nh4_e
Alternative5
ALAPAT4te	ala_L_e <=> ala_L_c
ASPTA	akg_c + asp_L_c <=> glu_L_c + oaa_c
EX_ala_L_e	ala_L_e <=>
EX_h2o_e	h2o_e <=>
EX_lac_L_e	lac_L_e <=>
EX_nh4_e	nh4_e <=>
H2Ot	h2o_e <=> h2o_c
L_LACt2r	h_e + lac_L_e <=> h_c + lac_L_c
NH4t3r	nh4_c + h_e <=> h_c + nh4_e
Alternative6
ALAPAT4te	ala_L_e <=> ala_L_c
ASPTA	akg_c + asp_L_c <=> glu_L_c + oaa_c
EX_ala_L_e	ala_L_e <=>
EX_h2o_e	h2o_e <=>
EX_lac_L_e	lac_L_e <=>
EX_nh4_e	nh4_e <=>
H2Ot	h2o_e <=> h2o_c
L_LACt4r	na1_e + lac_L_e <=> na1_c + lac_L_c
NAt5	na1_c + nh4_e <=> nh4_c + na1_e
L-arginine
Alternative1
EX_arg_L_e	arg_L_e <=>
EX_citr_L_e	citr_L_e <=>
EX_h2o_e	h2o_e <=>
EX_nh4_e	nh4_e <=>
H2Ot	h2o_e <=> h2o_c
HMR_3832	h2o_c + arg_L_c <=> nh4_c + citr_L_c
NH4tb	nh4_e <=> nh4_c
r1669	arg_L_e + citr_L_c <=> arg_L_c + citr_L_e
L-asparagine
Alternative1
EX_asn_L_e	asn_L_e <=>
EX_fum_e	fum_e <=>
EX_h2o_e	h2o_e <=>
EX_nh4_e	nh4_e <=>
FUMtr	fum_e <=> fum_c
H2Ot	h2o_e <=> h2o_c
NH4tb	nh4_e <=> nh4_c
r0127	h2o_c + asn_L_c <=> nh4_c + asp_L_c
r2532	asn_L_e <=> asn_L_c
L-aspartate
Alternative1
CLCFTRte	cl_c <=> cl_e
EX_asp_L_e	asp_L_e <=>
EX_fum_e	fum_e <=>
EX_nh4_e	nh4_e <=>
FUMtr	fum_e <=> fum_c
NKCC2t	na1_e + nh4_e + 2 cl_e <=> nh4_c + na1_c + 2 cl_c
r1143	na1_e + asp_L_e <=> na1_c + asp_L_c
Alternative2
EX_asp_L_e	asp_L_e <=>
EX_fum_e	fum_e <=>
EX_nh4_e	nh4_e <=>
FUMtr	fum_e <=> fum_c
NAt	na1_e <=> na1_c
NAt5	na1_c + nh4_e <=> nh4_c + na1_e
r1143	na1_e + asp_L_e <=> na1_c + asp_L_c
Alternative3
EX_asp_L_e	asp_L_e <=>
EX_fum_e	fum_e <=>
EX_nh4_e	nh4_e <=>
FUMtr	fum_e <=> fum_c
NAt	na1_e <=> na1_c
NH4tb	nh4_e <=> nh4_c
r1143	na1_e + asp_L_e <=> na1_c + asp_L_c
Alternative4
EX_asp_L_e	asp_L_e <=>
EX_fum_e	fum_e <=>
EX_nh4_e	nh4_e <=>
FUMtr	fum_e <=> fum_c
NAt5	na1_c + nh4_e <=> nh4_c + na1_e
NH4tb	nh4_e <=> nh4_c
r1143	na1_e + asp_L_e <=> na1_c + asp_L_c
D-glucose
Alternative1
EX_glc_D_e	glc_D_e <=>
EX_h_e	h_e <=>
EX_lac_L_e	lac_L_e <=>
GLCt1r	glc_D_e <=> glc_D_c
L_LACt2r	h_e + lac_L_e <=> h_c + lac_L_c
L-glutamate
Alternative1
EX_gln_L_e	gln_L_e <=>
EX_glu_L_e	glu_L_e <=>
EX_h2o_e	h2o_e <=>
EX_nh4_e	nh4_e <=>
H2Ot	h2o_e <=> h2o_c
NH4tb	nh4_e <=> nh4_c
OROTGLUt	glu_L_c + orot_e <=> glu_L_e + orot_c
r0839	orot_e <=> orot_c
r2525	gln_L_e <=> gln_L_c
L-glutamine
Alternative1
CO2t	co2_e <=> co2_c
EX_4abut_e	4abut_e <=>
EX_co2_e	co2_e <=>
EX_gln_L_e	gln_L_e <=>
EX_h2o_e	h2o_e <=>
EX_h_e	h_e <=>
EX_nh4_e	nh4_e <=>
GABABGTtc	na1_e + 4abut_e + cl_e <=> na1_c + 4abut_c + cl_c
GLNB0AT3tc	na1_e + gln_L_e + cl_e <=> na1_c + gln_L_c + cl_c
H2Ot	h2o_e <=> h2o_c
NH4t3r	nh4_c + h_e <=> h_c + nh4_e
Alternative2
EX_4abut_e	4abut_e <=>
EX_gln_L_e	gln_L_e <=>
EX_h2o_e	h2o_e <=>
EX_hco3_e	hco3_e <=>
EX_nh4_e	nh4_e <=>
GABABGTtc	na1_e + 4abut_e + cl_e <=> na1_c + 4abut_c + cl_c
GLNB0AT3tc	na1_e + gln_L_e + cl_e <=> na1_c + gln_L_c + cl_c
H2CO3D	h2o_c + co2_c <=> h_c + hco3_c
H2Ot	h2o_e <=> h2o_c
HCO3_CLt	hco3_e + cl_c <=> hco3_c + cl_e
KCC2t	nh4_e + cl_e <=> nh4_c + cl_c
Alternative3
EX_4abut_e	4abut_e <=>
EX_gln_L_e	gln_L_e <=>
EX_h2o_e	h2o_e <=>
EX_hco3_e	hco3_e <=>
EX_nh4_e	nh4_e <=>
GABABGTtc	na1_e + 4abut_e + cl_e <=> na1_c + 4abut_c + cl_c
GLNATB0tc	2 na1_e + gln_L_e + cl_e <=> 2 na1_c + gln_L_c + cl_c
H2CO3D	h2o_c + co2_c <=> h_c + hco3_c
H2Ot	h2o_e <=> h2o_c
HCO3_NAt	hco3_e + na1_e <=> hco3_c + na1_c
NH4tb	nh4_e <=> nh4_c
Alternative4
EX_4abut_e	4abut_e <=>
EX_gln_L_e	gln_L_e <=>
EX_h2o_e	h2o_e <=>
EX_hco3_e	hco3_e <=>
EX_nh4_e	nh4_e <=>
GABABGTtc	na1_e + 4abut_e + cl_e <=> na1_c + 4abut_c + cl_c
GLNB0AT3tc	na1_e + gln_L_e + cl_e <=> na1_c + gln_L_c + cl_c
H2CO3D	h2o_c + co2_c <=> h_c + hco3_c
H2Ot	h2o_e <=> h2o_c
HCO3_NAt	hco3_e + na1_e <=> hco3_c + na1_c
NAt5	na1_c + nh4_e <=> nh4_c + na1_e
Glycine
Alternative1
ARGtD	arg_L_e <=> arg_L_c
EX_arg_L_e	arg_L_e <=>
EX_gly_e	gly_e <=>
EX_gudac_e	gudac_e <=>
EX_orn_e	orn_e <=>
GUDACtr2	gudac_e <=> gudac_c
NAt	na1_e <=> na1_c
r1914	na1_e + orn_c + gly_e <=> na1_c + gly_c + orn_e
Alternative2
EX_arg_L_e	arg_L_e <=>
EX_gly_e	gly_e <=>
EX_gudac_e	gudac_e <=>
EX_orn_e	orn_e <=>
GLYSNAT5tc	h_c + na1_e + gly_e <=> h_e + na1_c + gly_c
GUDACtr2	gudac_e <=> gudac_c
NAt3_1	h_e + na1_c <=> h_c + na1_e
r1667	orn_c + arg_L_e <=> arg_L_c + orn_e
Alternative3
EX_arg_L_e	arg_L_e <=>
EX_gly_e	gly_e <=>
EX_gudac_e	gudac_e <=>
EX_orn_e	orn_e <=>
GLYt2r	h_e + gly_e <=> h_c + gly_c
GUDACtr2	gudac_e <=> gudac_c
The	h_e <=> h_c
r1667	orn_c + arg_L_e <=> arg_L_c + orn_e
Alternative4
EX_arg_L_e	arg_L_e <=>
EX_gly_e	gly_e <=>
EX_gudac_e	gudac_e <=>
EX_orn_e	orn_e <=>
GUDACtr2	gudac_e <=> gudac_c
PHEtec	phe_L_e <=> phe_L_c
r1548	gly_e + phe_L_c <=> gly_c + phe_L_e
r1667	orn_c + arg_L_e <=> arg_L_c + orn_e
Alternative5
ALAGLYexR	ala_L_e + gly_c <=> ala_L_c + gly_e
ALAPAT4te	ala_L_e <=> ala_L_c
EX_arg_L_e	arg_L_e <=>
EX_gly_e	gly_e <=>
EX_gudac_e	gudac_e <=>
EX_orn_e	orn_e <=>
GUDACtr2	gudac_e <=> gudac_c
r1667	orn_c + arg_L_e <=> arg_L_c + orn_e
Alternative6
EX_arg_L_e	arg_L_e <=>
EX_gly_e	gly_e <=>
EX_gudac_e	gudac_e <=>
EX_orn_e	orn_e <=>
GUDACtr2	gudac_e <=> gudac_c
THRGLYexR	gly_c + thr_L_e <=> gly_e + thr_L_c
r1667	orn_c + arg_L_e <=> arg_L_c + orn_e
r2534	thr_L_e <=> thr_L_c
Alternative7
EX_arg_L_e	arg_L_e <=>
EX_gly_e	gly_e <=>
EX_gudac_e	gudac_e <=>
EX_orn_e	orn_e <=>
GUDACtr2	gudac_e <=> gudac_c
TYRt	tyr_L_e <=> tyr_L_c
r1549	gly_e + tyr_L_c <=> gly_c + tyr_L_e
r1667	orn_c + arg_L_e <=> arg_L_c + orn_e
Alternative8
EX_arg_L_e	arg_L_e <=>
EX_gly_e	gly_e <=>
EX_gudac_e	gudac_e <=>
EX_orn_e	orn_e <=>
GLYt4	na1_e + gly_e <=> na1_c + gly_c
GUDACtr2	gudac_e <=> gudac_c
NAt	na1_e <=> na1_c
r1667	orn_c + arg_L_e <=> arg_L_c + orn_e
Alternative9
EX_arg_L_e	arg_L_e <=>
EX_gly_e	gly_e <=>
EX_gudac_e	gudac_e <=>
EX_orn_e	orn_e <=>
GUDACtr2	gudac_e <=> gudac_c
r1556	gly_e + hom_L_c <=> gly_c + hom_L_e
r1667	orn_c + arg_L_e <=> arg_L_c + orn_e
r2535	hom_L_e <=> hom_L_c
Alternative10
EX_arg_L_e	arg_L_e <=>
EX_gly_e	gly_e <=>
EX_gudac_e	gudac_e <=>
EX_orn_e	orn_e <=>
GUDACtr2	gudac_e <=> gudac_c
HMR_9191	ser_D_e <=> ser_D_c
SERDGLYexR	gly_c + ser_D_e <=> gly_e + ser_D_c
r1667	orn_c + arg_L_e <=> arg_L_c + orn_e
Alternative11
ARGt4	na1_e + arg_L_e <=> na1_c + arg_L_c
EX_arg_L_e	arg_L_e <=>
EX_gly_e	gly_e <=>
EX_gudac_e	gudac_e <=>
EX_orn_e	orn_e <=>
GUDACtr2	gudac_e <=> gudac_c
NAt	na1_e <=> na1_c
r1914	na1_e + orn_c + gly_e <=> na1_c + gly_c + orn_e
Alternative12
CYSGLYexR	cys_L_c + gly_e <=> cys_L_e + gly_c
CYStec	cys_L_e <=> cys_L_c
EX_arg_L_e	arg_L_e <=>
EX_gly_e	gly_e <=>
EX_gudac_e	gudac_e <=>
EX_orn_e	orn_e <=>
GUDACtr2	gudac_e <=> gudac_c
r1667	orn_c + arg_L_e <=> arg_L_c + orn_e
Alternative13
EX_arg_L_e	arg_L_e <=>
EX_gly_e	gly_e <=>
EX_gudac_e	gudac_e <=>
EX_orn_e	orn_e <=>
GUDACtr2	gudac_e <=> gudac_c
PROPAT4te	pro_L_e <=> pro_L_c
r1552	gly_e + pro_L_c <=> gly_c + pro_L_e
r1667	orn_c + arg_L_e <=> arg_L_c + orn_e
Alternative14
EX_arg_L_e	arg_L_e <=>
EX_gly_e	gly_e <=>
EX_gudac_e	gudac_e <=>
EX_orn_e	orn_e <=>
GUDACtr2	gudac_e <=> gudac_c
ILEtec	ile_L_e <=> ile_L_c
r1557	gly_e + ile_L_c <=> gly_c + ile_L_e
r1667	orn_c + arg_L_e <=> arg_L_c + orn_e
Alternative15
EX_arg_L_e	arg_L_e <=>
EX_gly_e	gly_e <=>
EX_gudac_e	gudac_e <=>
EX_orn_e	orn_e <=>
GUDACtr2	gudac_e <=> gudac_c
r1544	gln_L_c + gly_e <=> gln_L_e + gly_c
r1667	orn_c + arg_L_e <=> arg_L_c + orn_e
r2525	gln_L_e <=> gln_L_c
Alternative16
EX_arg_L_e	arg_L_e <=>
EX_gly_e	gly_e <=>
EX_gudac_e	gudac_e <=>
EX_orn_e	orn_e <=>
GUDACtr2	gudac_e <=> gudac_c
SERGLYexR	gly_c + ser_L_e <=> gly_e + ser_L_c
r1667	orn_c + arg_L_e <=> arg_L_c + orn_e
r2526	ser_L_e <=> ser_L_c
Alternative17
EX_arg_L_e	arg_L_e <=>
EX_gly_e	gly_e <=>
EX_gudac_e	gudac_e <=>
EX_orn_e	orn_e <=>
GUDACtr2	gudac_e <=> gudac_c
VALtec	val_L_e <=> val_L_c
r1554	gly_e + val_L_c <=> gly_c + val_L_e
r1667	orn_c + arg_L_e <=> arg_L_c + orn_e
Alternative18
EX_arg_L_e	arg_L_e <=>
EX_gly_e	gly_e <=>
EX_gudac_e	gudac_e <=>
EX_orn_e	orn_e <=>
GUDACtr2	gudac_e <=> gudac_c
TRPt	trp_L_e <=> trp_L_c
r1547	gly_e + trp_L_c <=> gly_c + trp_L_e
r1667	orn_c + arg_L_e <=> arg_L_c + orn_e
Alternative19
EX_arg_L_e	arg_L_e <=>
EX_gly_e	gly_e <=>
EX_gudac_e	gudac_e <=>
EX_orn_e	orn_e <=>
GUDACtr2	gudac_e <=> gudac_c
METtec	met_L_e <=> met_L_c
r1546	gly_e + met_L_c <=> gly_c + met_L_e
r1667	orn_c + arg_L_e <=> arg_L_c + orn_e
Alternative20
EX_arg_L_e	arg_L_e <=>
EX_gly_e	gly_e <=>
EX_gudac_e	gudac_e <=>
EX_orn_e	orn_e <=>
GUDACtr2	gudac_e <=> gudac_c
r1553	asn_L_c + gly_e <=> asn_L_e + gly_c
r1667	orn_c + arg_L_e <=> arg_L_c + orn_e
r2532	asn_L_e <=> asn_L_c
Alternative21
EX_arg_L_e	arg_L_e <=>
EX_gly_e	gly_e <=>
EX_gudac_e	gudac_e <=>
EX_orn_e	orn_e <=>
GUDACtr2	gudac_e <=> gudac_c
LEUtec	leu_L_e <=> leu_L_c
r1551	gly_e + leu_L_c <=> gly_c + leu_L_e
r1667	orn_c + arg_L_e <=> arg_L_c + orn_e
L-isoleucine
Alternative1
3MOPt2im	h_c + 3mop_c <=> h_m + 3mop_m
ACACT10m	coa_m + 2maacoa_m <=> accoa_m + ppcoa_m
ACOAD10m	h_m + 2mbcoa_m + fad_m <=> 2mb2coa_m + fadh2_m
ACt2m	h_c + ac_c <=> h_m + ac_m
ACt2r	h_e + ac_e <=> h_c + ac_c
C02356t	C02356_c <=> C02356_e
ECOAH9m	h2o_m + 2mb2coa_m <=> 3hmbcoa_m
EX_C02356_e	C02356_e <=>
EX_ac_e	ac_e <=>
EX_h_e	h_e <=>
EX_ile_L_e	ile_L_e <=>
EX_o2_e	o2_e <=>
HACD9m	nad_m + 3hmbcoa_m <=> 2 h_m + nadh_m + 2maacoa_m
ILETA	akg_c + ile_L_c <=> glu_L_c + 3mop_c
ILEtec	ile_L_e <=> ile_L_c
L_LACDcm	2 ficytC_m + lac_L_c <=> 2 h_c + pyr_c + 2 focytC_m
MALOAtm	oaa_c + mal_L_m <=> mal_L_c + oaa_m
O2t	o2_e <=> o2_c
O2tm	o2_c <=> o2_m
OIVD3m	nad_m + coa_m + 3mop_m <=> h_m + nadh_m + co2_m + 2mbcoa_m
r1109	cit_m <=> ac_m + oaa_m
r1154	nad_m + coa_m + 2obut_m <=> h_m + nadh_m + co2_m + ppcoa_m
r1454	h_c + 2obut_m <=> h_m + 2obut_c
Alternative2
3MOPt2im	h_c + 3mop_c <=> h_m + 3mop_m
ACACT10m	coa_m + 2maacoa_m <=> accoa_m + ppcoa_m
ACOAD10m	h_m + 2mbcoa_m + fad_m <=> 2mb2coa_m + fadh2_m
ACt2m	h_c + ac_c <=> h_m + ac_m
ACt2r	h_e + ac_e <=> h_c + ac_c
C02356t	C02356_c <=> C02356_e
ECOAH9m	h2o_m + 2mb2coa_m <=> 3hmbcoa_m
EX_C02356_e	C02356_e <=>
EX_ac_e	ac_e <=>
EX_h_e	h_e <=>
EX_ile_L_e	ile_L_e <=>
EX_o2_e	o2_e <=>
HACD9m	nad_m + 3hmbcoa_m <=> 2 h_m + nadh_m + 2maacoa_m
ILETA	akg_c + ile_L_c <=> glu_L_c + 3mop_c
ILEtec	ile_L_e <=> ile_L_c
L_LACDcm	2 ficytC_m + lac_L_c <=> 2 h_c + pyr_c + 2 focytC_m
MALOAtm	oaa_c + mal_L_m <=> mal_L_c + oaa_m
O2t	o2_e <=> o2_c
O2tm	o2_c <=> o2_m
OIVD3m	nad_m + coa_m + 3mop_m <=> h_m + nadh_m + co2_m + 2mbcoa_m
r0062	h2o_m + accoa_m <=> h_m + coa_m + ac_m
r1154	nad_m + coa_m + 2obut_m <=> h_m + nadh_m + co2_m + ppcoa_m
r1454	h_c + 2obut_m <=> h_m + 2obut_c
L-Lactate
Alternative1
EX_glc_D_e	glc_D_e <=>
EX_h_e	h_e <=>
EX_lac_L_e	lac_L_e <=>
GLCt1r	glc_D_e <=> glc_D_c
L_LACt2r	h_e + lac_L_e <=> h_c + lac_L_c
L-leucine
Alternative1
CE4968te	3 na1_c + cl_c + CE4968_c <=> 3 na1_e + cl_e + CE4968_e
CE4968tm	CE4968_m <=> CE4968_c
EX_CE4968_e	CE4968_e <=>
EX_arg_L_e	arg_L_e <=>
EX_gudac_e	gudac_e <=>
EX_lac_L_e	lac_L_e <=>
EX_leu_L_e	leu_L_e <=>
EX_nh4_e	nh4_e <=>
EX_orn_e	orn_e <=>
EX_ser_L_e	ser_L_e <=>
GLYtm	gly_c <=> gly_m
GUDACtr2	gudac_e <=> gudac_c
KCC2t	nh4_e + cl_e <=> nh4_c + cl_c
LEUTAm	akg_m + leu_L_m <=> glu_L_m + 4mop_m
LEUt5m	leu_L_c <=> leu_L_m
LEUtec	leu_L_e <=> leu_L_c
L_LACt4r	na1_e + lac_L_e <=> na1_c + lac_L_c
MALOAtm	oaa_c + mal_L_m <=> mal_L_c + oaa_m
OIVD1m	nad_m + coa_m + 4mop_m <=> h_m + nadh_m + co2_m + ivcoa_m
SERATB0tc	2 na1_e + ser_L_e + cl_e <=> 2 na1_c + ser_L_c + cl_c
r0295	h_m + nadh_m + co2_m + nh4_m + mlthf_m <=> nad_m + gly_m + thf_m
r1435	ser_L_c <=> ser_L_m
r1667	orn_c + arg_L_e <=> arg_L_c + orn_e
L-lysine
Alternative1
2OXOADOXm	nad_m + 2oxoadp_m + coa_m <=> h_m + nadh_m + co2_m + glutcoa_m
ACETONEt2m	h_c + acetone_c <=> h_m + acetone_m
ACTLMO	o2_c + 2 h_c + nadph_c + acetol_c <=> 2 h2o_c + nadp_c + mthgxl_c
ACTNMO	o2_c + 2 h_c + nadph_c + acetone_c <=> h2o_c + nadp_c + acetol_c
ADCim	h_m + acac_m <=> co2_m + acetone_m
CO2t	co2_e <=> co2_c
ECOAH1m	3hbcoa_m <=> h2o_m + b2coa_m
EX_co2_e	co2_e <=>
EX_h2o_e	h2o_e <=>
EX_h_e	h_e <=>
EX_lys_L_e	lys_L_e <=>
EX_mthgxl_e	mthgxl_e <=>
EX_nh4_e	nh4_e <=>
EX_o2_e	o2_e <=>
H2O2tm	h2o2_c <=> h2o2_m
H2Ot	h2o_e <=> h2o_c
HACD1m	2 h_m + nadh_m + aacoa_m <=> nad_m + 3hbcoa_m
HMGCOASim	h2o_m + accoa_m + aacoa_m <=> h_m + coa_m + hmgcoa_m
HMGLm	hmgcoa_m <=> accoa_m + acac_m
LYStiDF	lys_L_e <=> lys_L_c
LYStm	h_m + lys_L_c <=> h_c + lys_L_m
MTHGXLt	mthgxl_c <=> mthgxl_e
NH4t3r	nh4_c + h_e <=> h_c + nh4_e
O2t	o2_e <=> o2_c
SACCD3m	2 h_m + nadph_m + akg_m + lys_L_m <=> h2o_m + nadp_m + saccrp_L_m
SACCD4m	h2o_m + nadp_m + saccrp_L_m <=> 2 h_m + nadph_m + glu_L_m + L2aadp6sa_m
SPMDOX	h2o_c + o2_c + spmd_c <=> 13dampp_c + h2o2_c + 4abutn_c
r0450	L2aadp_m + akg_m <=> 2oxoadp_m + glu_L_m
r0541	h_m + glutcoa_m + q10_m <=> co2_m + b2coa_m + q10h2_m
r0594	h2o_c + nad_c + L2aadp6sa_c <=> 3 h_c + L2aadp_c + nadh_c
r0838	nh4_c <=> nh4_m
r2373	akg_c + cit_m <=> akg_m + cit_c
r2539	L2aadp_m + L2aadp6sa_c <=> L2aadp_c + L2aadp6sa_m
Alternative2
2OXOADOXm	nad_m + 2oxoadp_m + coa_m <=> h_m + nadh_m + co2_m + glutcoa_m
3HCO3_NAt	3 hco3_e + na1_e <=> 3 hco3_c + na1_c
AASAD3m	h2o_m + nad_m + L2aadp6sa_m <=> 3 h_m + L2aadp_m + nadh_m
ACETONEt2m	h_c + acetone_c <=> h_m + acetone_m
ACTLMO	o2_c + 2 h_c + nadph_c + acetol_c <=> 2 h2o_c + nadp_c + mthgxl_c
ACTNMO	o2_c + 2 h_c + nadph_c + acetone_c <=> h2o_c + nadp_c + acetol_c
ADCim	h_m + acac_m <=> co2_m + acetone_m
CO2tm	co2_c <=> co2_m
ECOAH1m	3hbcoa_m <=> h2o_m + b2coa_m
EX_hco3_e	hco3_e <=>
EX_lys_L_e	lys_L_e <=>
EX_nh4_e	nh4_e <=>
EX_o2_e	o2_e <=>
G3PD1	nad_c + glyc3p_c <=> 2 h_c + nadh_c + dhap_c
GLUTCOADHm	2 h_m + glutcoa_m + fad_m <=> co2_m + b2coa_m + fadh2_m
H2CO3D	h2o_c + co2_c <=> h_c + hco3_c
HACD1m	2 h_m + nadh_m + aacoa_m <=> nad_m + 3hbcoa_m
HMGCOASim	h2o_m + accoa_m + aacoa_m <=> h_m + coa_m + hmgcoa_m
HMGLm	hmgcoa_m <=> accoa_m + acac_m
HMR_4782	o2_c + h_c + 4hpro_LT_c <=> 2 h2o_c + 1p3h5c_c
LYStiDF	lys_L_e <=> lys_L_c
LYStm	h_m + lys_L_c <=> h_c + lys_L_m
MALOAtm	oaa_c + mal_L_m <=> mal_L_c + oaa_m
NAt5	na1_c + nh4_e <=> nh4_c + na1_e
O2t	o2_e <=> o2_c
O2tm	o2_c <=> o2_m
PYRt2m	h_c + pyr_c <=> h_m + pyr_m
SACCD3m	2 h_m + nadph_m + akg_m + lys_L_m <=> h2o_m + nadp_m + saccrp_L_m
r0055	h2o_c + nadp_c + mthgxl_c <=> 3 h_c + pyr_c + nadph_c
r0450	L2aadp_m + akg_m <=> 2oxoadp_m + glu_L_m
r0525	h2o_m + nad_m + saccrp_L_m <=> 2 h_m + nadh_m + glu_L_m + L2aadp6sa_m
r0617	nadp_c + 4hpro_LT_c <=> 3 h_c + nadph_c + 1p3h5c_c
r0838	nh4_c <=> nh4_m
Alternative3
2OXOADOXm	nad_m + 2oxoadp_m + coa_m <=> h_m + nadh_m + co2_m + glutcoa_m
ACETONEt2m	h_c + acetone_c <=> h_m + acetone_m
ACTLMO	o2_c + 2 h_c + nadph_c + acetol_c <=> 2 h2o_c + nadp_c + mthgxl_c
ACTNMO	o2_c + 2 h_c + nadph_c + acetone_c <=> h2o_c + nadp_c + acetol_c
ADCim	h_m + acac_m <=> co2_m + acetone_m
CO2t	co2_e <=> co2_c
ECOAH1m	3hbcoa_m <=> h2o_m + b2coa_m
EX_co2_e	co2_e <=>
EX_h2o_e	h2o_e <=>
EX_h_e	h_e <=>
EX_lys_L_e	lys_L_e <=>
EX_mthgxl_e	mthgxl_e <=>
EX_nh4_e	nh4_e <=>
EX_o2_e	o2_e <=>
G3PD1	nad_c + glyc3p_c <=> 2 h_c + nadh_c + dhap_c
GLUTCOADHm	2 h_m + glutcoa_m + fad_m <=> co2_m + b2coa_m + fadh2_m
H2Ot	h2o_e <=> h2o_c
HACD1m	2 h_m + nadh_m + aacoa_m <=> nad_m + 3hbcoa_m
HMGCOASim	h2o_m + accoa_m + aacoa_m <=> h_m + coa_m + hmgcoa_m
HMGLm	hmgcoa_m <=> accoa_m + acac_m
LYStiDF	lys_L_e <=> lys_L_c
LYStm	h_m + lys_L_c <=> h_c + lys_L_m
MTHGXLt	mthgxl_c <=> mthgxl_e
NH4t3r	nh4_c + h_e <=> h_c + nh4_e
O2t	o2_e <=> o2_c
O2tm	o2_c <=> o2_m
SACCD3m	2 h_m + nadph_m + akg_m + lys_L_m <=> h2o_m + nadp_m + saccrp_L_m
SACCD4m	h2o_m + nadp_m + saccrp_L_m <=> 2 h_m + nadph_m + glu_L_m + L2aadp6sa_m
r0450	L2aadp_m + akg_m <=> 2oxoadp_m + glu_L_m
r0594	h2o_c + nad_c + L2aadp6sa_c <=> 3 h_c + L2aadp_c + nadh_c
r0838	nh4_c <=> nh4_m
r2373	akg_c + cit_m <=> akg_m + cit_c
r2539	L2aadp_m + L2aadp6sa_c <=> L2aadp_c + L2aadp6sa_m
Alternative4
2HCO3_NAt	2 hco3_e + na1_e <=> 2 hco3_c + na1_c
2OXOADOXm	nad_m + 2oxoadp_m + coa_m <=> h_m + nadh_m + co2_m + glutcoa_m
ACETONEt2m	h_c + acetone_c <=> h_m + acetone_m
ACTLMO	o2_c + 2 h_c + nadph_c + acetol_c <=> 2 h2o_c + nadp_c + mthgxl_c
ACTNMO	o2_c + 2 h_c + nadph_c + acetone_c <=> h2o_c + nadp_c + acetol_c
ADCim	h_m + acac_m <=> co2_m + acetone_m
CO2t	co2_e <=> co2_c
ECOAH1m	3hbcoa_m <=> h2o_m + b2coa_m
EX_co2_e	co2_e <=>
EX_hco3_e	hco3_e <=>
EX_lys_L_e	lys_L_e <=>
EX_mthgxl_e	mthgxl_e <=>
EX_nh4_e	nh4_e <=>
EX_o2_e	o2_e <=>
GLUTCOADHm	2 h_m + glutcoa_m + fad_m <=> co2_m + b2coa_m + fadh2_m
GLYCLTDy	2 h_c + nadph_c + glx_c <=> nadp_c + glyclt_c
H2CO3D	h2o_c + co2_c <=> h_c + hco3_c
H2O2tm	h2o2_c <=> h2o2_m
HACD1m	2 h_m + nadh_m + aacoa_m <=> nad_m + 3hbcoa_m
HMGCOASim	h2o_m + accoa_m + aacoa_m <=> h_m + coa_m + hmgcoa_m
HMGLm	hmgcoa_m <=> accoa_m + acac_m
LYSt4	na1_e + lys_L_e <=> na1_c + lys_L_c
LYStm	h_m + lys_L_c <=> h_c + lys_L_m
MTHGXLt	mthgxl_c <=> mthgxl_e
NH4tb	nh4_e <=> nh4_c
O2t	o2_e <=> o2_c
SACCD3m	2 h_m + nadph_m + akg_m + lys_L_m <=> h2o_m + nadp_m + saccrp_L_m
SACCD4m	h2o_m + nadp_m + saccrp_L_m <=> 2 h_m + nadph_m + glu_L_m + L2aadp6sa_m
r0450	L2aadp_m + akg_m <=> 2oxoadp_m + glu_L_m
r0594	h2o_c + nad_c + L2aadp6sa_c <=> 3 h_c + L2aadp_c + nadh_c
r0838	nh4_c <=> nh4_m
r1147	akg_c + icit_m <=> akg_m + icit_c
r2539	L2aadp_m + L2aadp6sa_c <=> L2aadp_c + L2aadp6sa_m
Alternative5
2OXOADOXm	nad_m + 2oxoadp_m + coa_m <=> h_m + nadh_m + co2_m + glutcoa_m
ACETONEt2m	h_c + acetone_c <=> h_m + acetone_m
ACTLMO	o2_c + 2 h_c + nadph_c + acetol_c <=> 2 h2o_c + nadp_c + mthgxl_c
ACTNMO	o2_c + 2 h_c + nadph_c + acetone_c <=> h2o_c + nadp_c + acetol_c
ADCim	h_m + acac_m <=> co2_m + acetone_m
CO2t	co2_e <=> co2_c
ECOAH1m	3hbcoa_m <=> h2o_m + b2coa_m
EX_co2_e	co2_e <=>
EX_hco3_e	hco3_e <=>
EX_lys_L_e	lys_L_e <=>
EX_mthgxl_e	mthgxl_e <=>
EX_nh4_e	nh4_e <=>
EX_o2_e	o2_e <=>
GLUTCOADHm	2 h_m + glutcoa_m + fad_m <=> co2_m + b2coa_m + fadh2_m
H2CO3D	h2o_c + co2_c <=> h_c + hco3_c
H2O2syn	o2_c + 2 h_c + nadph_c <=> h2o2_c + nadp_c
H2O2tm	h2o2_c <=> h2o2_m
HACD1m	2 h_m + nadh_m + aacoa_m <=> nad_m + 3hbcoa_m
HCO3_NAt	hco3_e + na1_e <=> hco3_c + na1_c
HMGCOASim	h2o_m + accoa_m + aacoa_m <=> h_m + coa_m + hmgcoa_m
HMGLm	hmgcoa_m <=> accoa_m + acac_m
LYStiDF	lys_L_e <=> lys_L_c
LYStm	h_m + lys_L_c <=> h_c + lys_L_m
MTHGXLt	mthgxl_c <=> mthgxl_e
NAt5	na1_c + nh4_e <=> nh4_c + na1_e
O2t	o2_e <=> o2_c
SACCD3m	2 h_m + nadph_m + akg_m + lys_L_m <=> h2o_m + nadp_m + saccrp_L_m
SACCD4m	h2o_m + nadp_m + saccrp_L_m <=> 2 h_m + nadph_m + glu_L_m + L2aadp6sa_m
r0450	L2aadp_m + akg_m <=> 2oxoadp_m + glu_L_m
r0594	h2o_c + nad_c + L2aadp6sa_c <=> 3 h_c + L2aadp_c + nadh_c
r0838	nh4_c <=> nh4_m
r1147	akg_c + icit_m <=> akg_m + icit_c
r2539	L2aadp_m + L2aadp6sa_c <=> L2aadp_c + L2aadp6sa_m
Alternative6
2OXOADOXm	nad_m + 2oxoadp_m + coa_m <=> h_m + nadh_m + co2_m + glutcoa_m
3HCO3_NAt	3 hco3_e + na1_e <=> 3 hco3_c + na1_c
AASAD3m	h2o_m + nad_m + L2aadp6sa_m <=> 3 h_m + L2aadp_m + nadh_m
ACETONEt2m	h_c + acetone_c <=> h_m + acetone_m
ACTLMO	o2_c + 2 h_c + nadph_c + acetol_c <=> 2 h2o_c + nadp_c + mthgxl_c
ACTNMO	o2_c + 2 h_c + nadph_c + acetone_c <=> h2o_c + nadp_c + acetol_c
ADCim	h_m + acac_m <=> co2_m + acetone_m
ECOAH1m	3hbcoa_m <=> h2o_m + b2coa_m
EX_h2o_e	h2o_e <=>
EX_hco3_e	hco3_e <=>
EX_lys_L_e	lys_L_e <=>
EX_mthgxl_e	mthgxl_e <=>
EX_nh4_e	nh4_e <=>
EX_o2_e	o2_e <=>
GLUTCOADHm	2 h_m + glutcoa_m + fad_m <=> co2_m + b2coa_m + fadh2_m
H2CO3D	h2o_c + co2_c <=> h_c + hco3_c
H2Ot	h2o_e <=> h2o_c
H2Otm	h2o_c <=> h2o_m
HACD1m	2 h_m + nadh_m + aacoa_m <=> nad_m + 3hbcoa_m
HMGCOASim	h2o_m + accoa_m + aacoa_m <=> h_m + coa_m + hmgcoa_m
HMGLm	hmgcoa_m <=> accoa_m + acac_m
LYSt4	na1_e + lys_L_e <=> na1_c + lys_L_c
LYStm	h_m + lys_L_c <=> h_c + lys_L_m
L_LACDcm	2 ficytC_m + lac_L_c <=> 2 h_c + pyr_c + 2 focytC_m
MTHGXLt	mthgxl_c <=> mthgxl_e
NH4tb	nh4_e <=> nh4_c
O2t	o2_e <=> o2_c
O2tm	o2_c <=> o2_m
SACCD3m	2 h_m + nadph_m + akg_m + lys_L_m <=> h2o_m + nadp_m + saccrp_L_m
SACCD4m	h2o_m + nadp_m + saccrp_L_m <=> 2 h_m + nadph_m + glu_L_m + L2aadp6sa_m
r0450	L2aadp_m + akg_m <=> 2oxoadp_m + glu_L_m
r0838	nh4_c <=> nh4_m
r1147	akg_c + icit_m <=> akg_m + icit_c
Alternative7
2OXOADOXm	nad_m + 2oxoadp_m + coa_m <=> h_m + nadh_m + co2_m + glutcoa_m
ACETONEt2m	h_c + acetone_c <=> h_m + acetone_m
ACTLMO	o2_c + 2 h_c + nadph_c + acetol_c <=> 2 h2o_c + nadp_c + mthgxl_c
ACTNMO	o2_c + 2 h_c + nadph_c + acetone_c <=> h2o_c + nadp_c + acetol_c
ADCim	h_m + acac_m <=> co2_m + acetone_m
CO2t	co2_e <=> co2_c
ECOAH1m	3hbcoa_m <=> h2o_m + b2coa_m
EX_co2_e	co2_e <=>
EX_h2o_e	h2o_e <=>
EX_h_e	h_e <=>
EX_lys_L_e	lys_L_e <=>
EX_mthgxl_e	mthgxl_e <=>
EX_nh4_e	nh4_e <=>
EX_o2_e	o2_e <=>
GLUTCOADHm	2 h_m + glutcoa_m + fad_m <=> co2_m + b2coa_m + fadh2_m
GLYCLTDy	2 h_c + nadph_c + glx_c <=> nadp_c + glyclt_c
H2O2tm	h2o2_c <=> h2o2_m
H2Ot	h2o_e <=> h2o_c
HACD1m	2 h_m + nadh_m + aacoa_m <=> nad_m + 3hbcoa_m
HMGCOASim	h2o_m + accoa_m + aacoa_m <=> h_m + coa_m + hmgcoa_m
HMGLm	hmgcoa_m <=> accoa_m + acac_m
LYStiDF	lys_L_e <=> lys_L_c
LYStm	h_m + lys_L_c <=> h_c + lys_L_m
MTHGXLt	mthgxl_c <=> mthgxl_e
NH4t3r	nh4_c + h_e <=> h_c + nh4_e
O2t	o2_e <=> o2_c
SACCD3m	2 h_m + nadph_m + akg_m + lys_L_m <=> h2o_m + nadp_m + saccrp_L_m
SACCD4m	h2o_m + nadp_m + saccrp_L_m <=> 2 h_m + nadph_m + glu_L_m + L2aadp6sa_m
r0450	L2aadp_m + akg_m <=> 2oxoadp_m + glu_L_m
r0594	h2o_c + nad_c + L2aadp6sa_c <=> 3 h_c + L2aadp_c + nadh_c
r0838	nh4_c <=> nh4_m
r2373	akg_c + cit_m <=> akg_m + cit_c
r2539	L2aadp_m + L2aadp6sa_c <=> L2aadp_c + L2aadp6sa_m
Alternative8
2HCO3_NAt	2 hco3_e + na1_e <=> 2 hco3_c + na1_c
2OXOADOXm	nad_m + 2oxoadp_m + coa_m <=> h_m + nadh_m + co2_m + glutcoa_m
ACETONEt2m	h_c + acetone_c <=> h_m + acetone_m
ACTLMO	o2_c + 2 h_c + nadph_c + acetol_c <=> 2 h2o_c + nadp_c + mthgxl_c
ACTNMO	o2_c + 2 h_c + nadph_c + acetone_c <=> h2o_c + nadp_c + acetol_c
ADCim	h_m + acac_m <=> co2_m + acetone_m
CO2t	co2_e <=> co2_c
ECOAH1m	3hbcoa_m <=> h2o_m + b2coa_m
EX_co2_e	co2_e <=>
EX_hco3_e	hco3_e <=>
EX_lys_L_e	lys_L_e <=>
EX_mthgxl_e	mthgxl_e <=>
EX_nh4_e	nh4_e <=>
EX_o2_e	o2_e <=>
G3PD1	nad_c + glyc3p_c <=> 2 h_c + nadh_c + dhap_c
GLUTCOADHm	2 h_m + glutcoa_m + fad_m <=> co2_m + b2coa_m + fadh2_m
H2CO3D	h2o_c + co2_c <=> h_c + hco3_c
HACD1m	2 h_m + nadh_m + aacoa_m <=> nad_m + 3hbcoa_m
HMGCOASim	h2o_m + accoa_m + aacoa_m <=> h_m + coa_m + hmgcoa_m
HMGLm	hmgcoa_m <=> accoa_m + acac_m
LYSt4	na1_e + lys_L_e <=> na1_c + lys_L_c
LYStm	h_m + lys_L_c <=> h_c + lys_L_m
MTHGXLt	mthgxl_c <=> mthgxl_e
NH4tb	nh4_e <=> nh4_c
O2t	o2_e <=> o2_c
O2tm	o2_c <=> o2_m
SACCD3m	2 h_m + nadph_m + akg_m + lys_L_m <=> h2o_m + nadp_m + saccrp_L_m
r0450	L2aadp_m + akg_m <=> 2oxoadp_m + glu_L_m
r0525	h2o_m + nad_m + saccrp_L_m <=> 2 h_m + nadh_m + glu_L_m + L2aadp6sa_m
r0594	h2o_c + nad_c + L2aadp6sa_c <=> 3 h_c + L2aadp_c + nadh_c
r0838	nh4_c <=> nh4_m
r1147	akg_c + icit_m <=> akg_m + icit_c
r2539	L2aadp_m + L2aadp6sa_c <=> L2aadp_c + L2aadp6sa_m
Alternative9
2OXOADOXm	nad_m + 2oxoadp_m + coa_m <=> h_m + nadh_m + co2_m + glutcoa_m
ACETONEt2m	h_c + acetone_c <=> h_m + acetone_m
ACTLMO	o2_c + 2 h_c + nadph_c + acetol_c <=> 2 h2o_c + nadp_c + mthgxl_c
ACTNMO	o2_c + 2 h_c + nadph_c + acetone_c <=> h2o_c + nadp_c + acetol_c
ADCim	h_m + acac_m <=> co2_m + acetone_m
CO2t	co2_e <=> co2_c
ECOAH1m	3hbcoa_m <=> h2o_m + b2coa_m
EX_co2_e	co2_e <=>
EX_h2o_e	h2o_e <=>
EX_h_e	h_e <=>
EX_lys_L_e	lys_L_e <=>
EX_mthgxl_e	mthgxl_e <=>
EX_nh4_e	nh4_e <=>
EX_o2_e	o2_e <=>
G3PD1	nad_c + glyc3p_c <=> 2 h_c + nadh_c + dhap_c
H2Ot	h2o_e <=> h2o_c
HACD1m	2 h_m + nadh_m + aacoa_m <=> nad_m + 3hbcoa_m
HMGCOASim	h2o_m + accoa_m + aacoa_m <=> h_m + coa_m + hmgcoa_m
HMGLm	hmgcoa_m <=> accoa_m + acac_m
LYStiDF	lys_L_e <=> lys_L_c
LYStm	h_m + lys_L_c <=> h_c + lys_L_m
MTHGXLt	mthgxl_c <=> mthgxl_e
NH4t3r	nh4_c + h_e <=> h_c + nh4_e
O2t	o2_e <=> o2_c
O2tm	o2_c <=> o2_m
SACCD3m	2 h_m + nadph_m + akg_m + lys_L_m <=> h2o_m + nadp_m + saccrp_L_m
r0450	L2aadp_m + akg_m <=> 2oxoadp_m + glu_L_m
r0525	h2o_m + nad_m + saccrp_L_m <=> 2 h_m + nadh_m + glu_L_m + L2aadp6sa_m
r0541	h_m + glutcoa_m + q10_m <=> co2_m + b2coa_m + q10h2_m
r0594	h2o_c + nad_c + L2aadp6sa_c <=> 3 h_c + L2aadp_c + nadh_c
r0838	nh4_c <=> nh4_m
r1147	akg_c + icit_m <=> akg_m + icit_c
r2539	L2aadp_m + L2aadp6sa_c <=> L2aadp_c + L2aadp6sa_m
Alternative10
2OXOADOXm	nad_m + 2oxoadp_m + coa_m <=> h_m + nadh_m + co2_m + glutcoa_m
AASAD3m	h2o_m + nad_m + L2aadp6sa_m <=> 3 h_m + L2aadp_m + nadh_m
ACETONEt2m	h_c + acetone_c <=> h_m + acetone_m
ACTLMO	o2_c + 2 h_c + nadph_c + acetol_c <=> 2 h2o_c + nadp_c + mthgxl_c
ACTNMO	o2_c + 2 h_c + nadph_c + acetone_c <=> h2o_c + nadp_c + acetol_c
ADCim	h_m + acac_m <=> co2_m + acetone_m
CO2t	co2_e <=> co2_c
ECOAH1m	3hbcoa_m <=> h2o_m + b2coa_m
EX_co2_e	co2_e <=>
EX_h2o_e	h2o_e <=>
EX_lys_L_e	lys_L_e <=>
EX_nh4_e	nh4_e <=>
EX_o2_e	o2_e <=>
EX_pyr_e	pyr_e <=>
GLUTCOADHm	2 h_m + glutcoa_m + fad_m <=> co2_m + b2coa_m + fadh2_m
H2Ot	h2o_e <=> h2o_c
HACD1m	2 h_m + nadh_m + aacoa_m <=> nad_m + 3hbcoa_m
HMGCOASim	h2o_m + accoa_m + aacoa_m <=> h_m + coa_m + hmgcoa_m
HMGLm	hmgcoa_m <=> accoa_m + acac_m
HMR_0478	2 h_c + nadph_c + dhap_c <=> nadp_c + glyc3p_c
LYSt4	na1_e + lys_L_e <=> na1_c + lys_L_c
LYStm	h_m + lys_L_c <=> h_c + lys_L_m
MALOAtm	oaa_c + mal_L_m <=> mal_L_c + oaa_m
NH4tb	nh4_e <=> nh4_c
O2t	o2_e <=> o2_c
O2tm	o2_c <=> o2_m
PYRSMCT1	na1_e + pyr_e <=> pyr_c + na1_c
SACCD3m	2 h_m + nadph_m + akg_m + lys_L_m <=> h2o_m + nadp_m + saccrp_L_m
SACCD4m	h2o_m + nadp_m + saccrp_L_m <=> 2 h_m + nadph_m + glu_L_m + L2aadp6sa_m
r0055	h2o_c + nadp_c + mthgxl_c <=> 3 h_c + pyr_c + nadph_c
r0450	L2aadp_m + akg_m <=> 2oxoadp_m + glu_L_m
r0838	nh4_c <=> nh4_m
r1147	akg_c + icit_m <=> akg_m + icit_c
Alternative11
2HCO3_NAt	2 hco3_e + na1_e <=> 2 hco3_c + na1_c
2OXOADOXm	nad_m + 2oxoadp_m + coa_m <=> h_m + nadh_m + co2_m + glutcoa_m
ACETONEt2m	h_c + acetone_c <=> h_m + acetone_m
ACTLMO	o2_c + 2 h_c + nadph_c + acetol_c <=> 2 h2o_c + nadp_c + mthgxl_c
ACTNMO	o2_c + 2 h_c + nadph_c + acetone_c <=> h2o_c + nadp_c + acetol_c
ADCim	h_m + acac_m <=> co2_m + acetone_m
CO2t	co2_e <=> co2_c
ECOAH1m	3hbcoa_m <=> h2o_m + b2coa_m
EX_co2_e	co2_e <=>
EX_hco3_e	hco3_e <=>
EX_lys_L_e	lys_L_e <=>
EX_mthgxl_e	mthgxl_e <=>
EX_nh4_e	nh4_e <=>
EX_o2_e	o2_e <=>
GLUTCOADHm	2 h_m + glutcoa_m + fad_m <=> co2_m + b2coa_m + fadh2_m
H2CO3D	h2o_c + co2_c <=> h_c + hco3_c
H2O2syn	o2_c + 2 h_c + nadph_c <=> h2o2_c + nadp_c
H2O2tm	h2o2_c <=> h2o2_m
HACD1m	2 h_m + nadh_m + aacoa_m <=> nad_m + 3hbcoa_m
HMGCOASim	h2o_m + accoa_m + aacoa_m <=> h_m + coa_m + hmgcoa_m
HMGLm	hmgcoa_m <=> accoa_m + acac_m
LYSt4	na1_e + lys_L_e <=> na1_c + lys_L_c
LYStm	h_m + lys_L_c <=> h_c + lys_L_m
MTHGXLt	mthgxl_c <=> mthgxl_e
NH4tb	nh4_e <=> nh4_c
O2t	o2_e <=> o2_c
SACCD3m	2 h_m + nadph_m + akg_m + lys_L_m <=> h2o_m + nadp_m + saccrp_L_m
SACCD4m	h2o_m + nadp_m + saccrp_L_m <=> 2 h_m + nadph_m + glu_L_m + L2aadp6sa_m
r0450	L2aadp_m + akg_m <=> 2oxoadp_m + glu_L_m
r0594	h2o_c + nad_c + L2aadp6sa_c <=> 3 h_c + L2aadp_c + nadh_c
r0838	nh4_c <=> nh4_m
r1147	akg_c + icit_m <=> akg_m + icit_c
r2539	L2aadp_m + L2aadp6sa_c <=> L2aadp_c + L2aadp6sa_m
Alternative12
2OXOADOXm	nad_m + 2oxoadp_m + coa_m <=> h_m + nadh_m + co2_m + glutcoa_m
ACETONEt2m	h_c + acetone_c <=> h_m + acetone_m
ACTLMO	o2_c + 2 h_c + nadph_c + acetol_c <=> 2 h2o_c + nadp_c + mthgxl_c
ACTNMO	o2_c + 2 h_c + nadph_c + acetone_c <=> h2o_c + nadp_c + acetol_c
ADCim	h_m + acac_m <=> co2_m + acetone_m
CO2t	co2_e <=> co2_c
ECOAH1m	3hbcoa_m <=> h2o_m + b2coa_m
EX_co2_e	co2_e <=>
EX_h2o_e	h2o_e <=>
EX_h_e	h_e <=>
EX_lys_L_e	lys_L_e <=>
EX_mthgxl_e	mthgxl_e <=>
EX_nh4_e	nh4_e <=>
EX_o2_e	o2_e <=>
GLUTCOADHm	2 h_m + glutcoa_m + fad_m <=> co2_m + b2coa_m + fadh2_m
GLYCLTDy	2 h_c + nadph_c + glx_c <=> nadp_c + glyclt_c
H2O2tm	h2o2_c <=> h2o2_m
H2Ot	h2o_e <=> h2o_c
HACD1m	2 h_m + nadh_m + aacoa_m <=> nad_m + 3hbcoa_m
HMGCOASim	h2o_m + accoa_m + aacoa_m <=> h_m + coa_m + hmgcoa_m
HMGLm	hmgcoa_m <=> accoa_m + acac_m
LYStiDF	lys_L_e <=> lys_L_c
LYStm	h_m + lys_L_c <=> h_c + lys_L_m
MTHGXLt	mthgxl_c <=> mthgxl_e
NH4t3r	nh4_c + h_e <=> h_c + nh4_e
O2t	o2_e <=> o2_c
SACCD3m	2 h_m + nadph_m + akg_m + lys_L_m <=> h2o_m + nadp_m + saccrp_L_m
r0450	L2aadp_m + akg_m <=> 2oxoadp_m + glu_L_m
r0525	h2o_m + nad_m + saccrp_L_m <=> 2 h_m + nadh_m + glu_L_m + L2aadp6sa_m
r0594	h2o_c + nad_c + L2aadp6sa_c <=> 3 h_c + L2aadp_c + nadh_c
r0838	nh4_c <=> nh4_m
r2373	akg_c + cit_m <=> akg_m + cit_c
r2539	L2aadp_m + L2aadp6sa_c <=> L2aadp_c + L2aadp6sa_m
Alternative13
2HCO3_NAt	2 hco3_e + na1_e <=> 2 hco3_c + na1_c
2OXOADOXm	nad_m + 2oxoadp_m + coa_m <=> h_m + nadh_m + co2_m + glutcoa_m
ACETONEt2m	h_c + acetone_c <=> h_m + acetone_m
ACTLMO	o2_c + 2 h_c + nadph_c + acetol_c <=> 2 h2o_c + nadp_c + mthgxl_c
ACTNMO	o2_c + 2 h_c + nadph_c + acetone_c <=> h2o_c + nadp_c + acetol_c
ADCim	h_m + acac_m <=> co2_m + acetone_m
CO2t	co2_e <=> co2_c
ECOAH1m	3hbcoa_m <=> h2o_m + b2coa_m
EX_co2_e	co2_e <=>
EX_hco3_e	hco3_e <=>
EX_lys_L_e	lys_L_e <=>
EX_mthgxl_e	mthgxl_e <=>
EX_nh4_e	nh4_e <=>
EX_o2_e	o2_e <=>
GLUTCOADHm	2 h_m + glutcoa_m + fad_m <=> co2_m + b2coa_m + fadh2_m
H2CO3D	h2o_c + co2_c <=> h_c + hco3_c
H2O2tm	h2o2_c <=> h2o2_m
HACD1m	2 h_m + nadh_m + aacoa_m <=> nad_m + 3hbcoa_m
HMGCOASim	h2o_m + accoa_m + aacoa_m <=> h_m + coa_m + hmgcoa_m
HMGLm	hmgcoa_m <=> accoa_m + acac_m
LYSt4	na1_e + lys_L_e <=> na1_c + lys_L_c
LYStm	h_m + lys_L_c <=> h_c + lys_L_m
MTHGXLt	mthgxl_c <=> mthgxl_e
NH4tb	nh4_e <=> nh4_c
O2t	o2_e <=> o2_c
SACCD3m	2 h_m + nadph_m + akg_m + lys_L_m <=> h2o_m + nadp_m + saccrp_L_m
SACCD4m	h2o_m + nadp_m + saccrp_L_m <=> 2 h_m + nadph_m + glu_L_m + L2aadp6sa_m
SPMDOX	h2o_c + o2_c + spmd_c <=> 13dampp_c + h2o2_c + 4abutn_c
r0450	L2aadp_m + akg_m <=> 2oxoadp_m + glu_L_m
r0594	h2o_c + nad_c + L2aadp6sa_c <=> 3 h_c + L2aadp_c + nadh_c
r0838	nh4_c <=> nh4_m
r1147	akg_c + icit_m <=> akg_m + icit_c
r2539	L2aadp_m + L2aadp6sa_c <=> L2aadp_c + L2aadp6sa_m
Alternative14
2OXOADOXm	nad_m + 2oxoadp_m + coa_m <=> h_m + nadh_m + co2_m + glutcoa_m
3HCO3_NAt	3 hco3_e + na1_e <=> 3 hco3_c + na1_c
AASAD3m	h2o_m + nad_m + L2aadp6sa_m <=> 3 h_m + L2aadp_m + nadh_m
ACETONEt2m	h_c + acetone_c <=> h_m + acetone_m
ACTLMO	o2_c + 2 h_c + nadph_c + acetol_c <=> 2 h2o_c + nadp_c + mthgxl_c
ACTNMO	o2_c + 2 h_c + nadph_c + acetone_c <=> h2o_c + nadp_c + acetol_c
ADCim	h_m + acac_m <=> co2_m + acetone_m
ALR2	2 h_c + nadph_c + mthgxl_c <=> nadp_c + acetol_c
ECOAH1m	3hbcoa_m <=> h2o_m + b2coa_m
EX_hco3_e	hco3_e <=>
EX_lys_L_e	lys_L_e <=>
EX_nh4_e	nh4_e <=>
EX_o2_e	o2_e <=>
GLUTCOADHm	2 h_m + glutcoa_m + fad_m <=> co2_m + b2coa_m + fadh2_m
H2CO3D	h2o_c + co2_c <=> h_c + hco3_c
HACD1m	2 h_m + nadh_m + aacoa_m <=> nad_m + 3hbcoa_m
HMGCOASim	h2o_m + accoa_m + aacoa_m <=> h_m + coa_m + hmgcoa_m
HMGLm	hmgcoa_m <=> accoa_m + acac_m
HMR_0478	2 h_c + nadph_c + dhap_c <=> nadp_c + glyc3p_c
HMR_4783	o2_m + h_m + 4hpro_LT_m <=> 2 h2o_m + 1p3h5c_m
LYStiDF	lys_L_e <=> lys_L_c
LYStm	h_m + lys_L_c <=> h_c + lys_L_m
NAt5	na1_c + nh4_e <=> nh4_c + na1_e
O2t	o2_e <=> o2_c
O2tm	o2_c <=> o2_m
PYRt2m	h_c + pyr_c <=> h_m + pyr_m
SACCD3m	2 h_m + nadph_m + akg_m + lys_L_m <=> h2o_m + nadp_m + saccrp_L_m
SACCD4m	h2o_m + nadp_m + saccrp_L_m <=> 2 h_m + nadph_m + glu_L_m + L2aadp6sa_m
r0055	h2o_c + nadp_c + mthgxl_c <=> 3 h_c + pyr_c + nadph_c
r0450	L2aadp_m + akg_m <=> 2oxoadp_m + glu_L_m
r0616	nad_m + 4hpro_LT_m <=> 3 h_m + nadh_m + 1p3h5c_m
r0838	nh4_c <=> nh4_m
r1147	akg_c + icit_m <=> akg_m + icit_c
Alternative15
2OXOADOXm	nad_m + 2oxoadp_m + coa_m <=> h_m + nadh_m + co2_m + glutcoa_m
AASAD3m	h2o_m + nad_m + L2aadp6sa_m <=> 3 h_m + L2aadp_m + nadh_m
ACETONEt2m	h_c + acetone_c <=> h_m + acetone_m
ACTLMO	o2_c + 2 h_c + nadph_c + acetol_c <=> 2 h2o_c + nadp_c + mthgxl_c
ACTNMO	o2_c + 2 h_c + nadph_c + acetone_c <=> h2o_c + nadp_c + acetol_c
ADCim	h_m + acac_m <=> co2_m + acetone_m
CO2t	co2_e <=> co2_c
CO2tm	co2_c <=> co2_m
ECOAH1m	3hbcoa_m <=> h2o_m + b2coa_m
EX_co2_e	co2_e <=>
EX_h2o_e	h2o_e <=>
EX_lys_L_e	lys_L_e <=>
EX_nh4_e	nh4_e <=>
EX_o2_e	o2_e <=>
EX_pyr_e	pyr_e <=>
G3PD1	nad_c + glyc3p_c <=> 2 h_c + nadh_c + dhap_c
H2Ot	h2o_e <=> h2o_c
HACD1m	2 h_m + nadh_m + aacoa_m <=> nad_m + 3hbcoa_m
HMGCOASim	h2o_m + accoa_m + aacoa_m <=> h_m + coa_m + hmgcoa_m
HMGLm	hmgcoa_m <=> accoa_m + acac_m
LYSt4	na1_e + lys_L_e <=> na1_c + lys_L_c
LYStm	h_m + lys_L_c <=> h_c + lys_L_m
MALOAtm	oaa_c + mal_L_m <=> mal_L_c + oaa_m
NH4tb	nh4_e <=> nh4_c
O2t	o2_e <=> o2_c
O2tm	o2_c <=> o2_m
PYRSMCT1	na1_e + pyr_e <=> pyr_c + na1_c
SACCD3m	2 h_m + nadph_m + akg_m + lys_L_m <=> h2o_m + nadp_m + saccrp_L_m
r0055	h2o_c + nadp_c + mthgxl_c <=> 3 h_c + pyr_c + nadph_c
r0450	L2aadp_m + akg_m <=> 2oxoadp_m + glu_L_m
r0525	h2o_m + nad_m + saccrp_L_m <=> 2 h_m + nadh_m + glu_L_m + L2aadp6sa_m
r0541	h_m + glutcoa_m + q10_m <=> co2_m + b2coa_m + q10h2_m
r0838	nh4_c <=> nh4_m
Alternative16
2HCO3_NAt	2 hco3_e + na1_e <=> 2 hco3_c + na1_c
2OXOADOXm	nad_m + 2oxoadp_m + coa_m <=> h_m + nadh_m + co2_m + glutcoa_m
ACETONEt2m	h_c + acetone_c <=> h_m + acetone_m
ACTLMO	o2_c + 2 h_c + nadph_c + acetol_c <=> 2 h2o_c + nadp_c + mthgxl_c
ACTNMO	o2_c + 2 h_c + nadph_c + acetone_c <=> h2o_c + nadp_c + acetol_c
ADCim	h_m + acac_m <=> co2_m + acetone_m
CO2t	co2_e <=> co2_c
ECOAH1m	3hbcoa_m <=> h2o_m + b2coa_m
EX_co2_e	co2_e <=>
EX_hco3_e	hco3_e <=>
EX_lys_L_e	lys_L_e <=>
EX_mthgxl_e	mthgxl_e <=>
EX_nh4_e	nh4_e <=>
EX_o2_e	o2_e <=>
H2CO3D	h2o_c + co2_c <=> h_c + hco3_c
H2O2tm	h2o2_c <=> h2o2_m
HACD1m	2 h_m + nadh_m + aacoa_m <=> nad_m + 3hbcoa_m
HMGCOASim	h2o_m + accoa_m + aacoa_m <=> h_m + coa_m + hmgcoa_m
HMGLm	hmgcoa_m <=> accoa_m + acac_m
LYSt4	na1_e + lys_L_e <=> na1_c + lys_L_c
LYStm	h_m + lys_L_c <=> h_c + lys_L_m
MTHGXLt	mthgxl_c <=> mthgxl_e
NH4tb	nh4_e <=> nh4_c
O2t	o2_e <=> o2_c
SACCD3m	2 h_m + nadph_m + akg_m + lys_L_m <=> h2o_m + nadp_m + saccrp_L_m
SACCD4m	h2o_m + nadp_m + saccrp_L_m <=> 2 h_m + nadph_m + glu_L_m + L2aadp6sa_m
SPMDOX	h2o_c + o2_c + spmd_c <=> 13dampp_c + h2o2_c + 4abutn_c
r0450	L2aadp_m + akg_m <=> 2oxoadp_m + glu_L_m
r0541	h_m + glutcoa_m + q10_m <=> co2_m + b2coa_m + q10h2_m
r0594	h2o_c + nad_c + L2aadp6sa_c <=> 3 h_c + L2aadp_c + nadh_c
r0838	nh4_c <=> nh4_m
r1147	akg_c + icit_m <=> akg_m + icit_c
r2539	L2aadp_m + L2aadp6sa_c <=> L2aadp_c + L2aadp6sa_m
Alternative17
2OXOADOXm	nad_m + 2oxoadp_m + coa_m <=> h_m + nadh_m + co2_m + glutcoa_m
3HCO3_NAt	3 hco3_e + na1_e <=> 3 hco3_c + na1_c
AASAD3m	h2o_m + nad_m + L2aadp6sa_m <=> 3 h_m + L2aadp_m + nadh_m
ACETONEt2m	h_c + acetone_c <=> h_m + acetone_m
ACTLMO	o2_c + 2 h_c + nadph_c + acetol_c <=> 2 h2o_c + nadp_c + mthgxl_c
ACTNMO	o2_c + 2 h_c + nadph_c + acetone_c <=> h2o_c + nadp_c + acetol_c
ADCim	h_m + acac_m <=> co2_m + acetone_m
ALR2	2 h_c + nadph_c + mthgxl_c <=> nadp_c + acetol_c
ECOAH1m	3hbcoa_m <=> h2o_m + b2coa_m
EX_hco3_e	hco3_e <=>
EX_lys_L_e	lys_L_e <=>
EX_nh4_e	nh4_e <=>
EX_o2_e	o2_e <=>
GLUTCOADHm	2 h_m + glutcoa_m + fad_m <=> co2_m + b2coa_m + fadh2_m
H2CO3D	h2o_c + co2_c <=> h_c + hco3_c
HACD1m	2 h_m + nadh_m + aacoa_m <=> nad_m + 3hbcoa_m
HMGCOASim	h2o_m + accoa_m + aacoa_m <=> h_m + coa_m + hmgcoa_m
HMGLm	hmgcoa_m <=> accoa_m + acac_m
HMR_0478	2 h_c + nadph_c + dhap_c <=> nadp_c + glyc3p_c
HMR_4783	o2_m + h_m + 4hpro_LT_m <=> 2 h2o_m + 1p3h5c_m
LYStiDF	lys_L_e <=> lys_L_c
LYStm	h_m + lys_L_c <=> h_c + lys_L_m
NAt5	na1_c + nh4_e <=> nh4_c + na1_e
O2t	o2_e <=> o2_c
O2tm	o2_c <=> o2_m
PYRt2m	h_c + pyr_c <=> h_m + pyr_m
SACCD3m	2 h_m + nadph_m + akg_m + lys_L_m <=> h2o_m + nadp_m + saccrp_L_m
r0055	h2o_c + nadp_c + mthgxl_c <=> 3 h_c + pyr_c + nadph_c
r0450	L2aadp_m + akg_m <=> 2oxoadp_m + glu_L_m
r0525	h2o_m + nad_m + saccrp_L_m <=> 2 h_m + nadh_m + glu_L_m + L2aadp6sa_m
r0616	nad_m + 4hpro_LT_m <=> 3 h_m + nadh_m + 1p3h5c_m
r0838	nh4_c <=> nh4_m
r1147	akg_c + icit_m <=> akg_m + icit_c
Alternative18
2OXOADOXm	nad_m + 2oxoadp_m + coa_m <=> h_m + nadh_m + co2_m + glutcoa_m
3HCO3_NAt	3 hco3_e + na1_e <=> 3 hco3_c + na1_c
AASAD3m	h2o_m + nad_m + L2aadp6sa_m <=> 3 h_m + L2aadp_m + nadh_m
ACETONEt2m	h_c + acetone_c <=> h_m + acetone_m
ACTLMO	o2_c + 2 h_c + nadph_c + acetol_c <=> 2 h2o_c + nadp_c + mthgxl_c
ACTNMO	o2_c + 2 h_c + nadph_c + acetone_c <=> h2o_c + nadp_c + acetol_c
ADCim	h_m + acac_m <=> co2_m + acetone_m
ECOAH1m	3hbcoa_m <=> h2o_m + b2coa_m
EX_hco3_e	hco3_e <=>
EX_lys_L_e	lys_L_e <=>
EX_mthgxl_e	mthgxl_e <=>
EX_nh4_e	nh4_e <=>
EX_o2_e	o2_e <=>
GLUTCOADHm	2 h_m + glutcoa_m + fad_m <=> co2_m + b2coa_m + fadh2_m
H2CO3D	h2o_c + co2_c <=> h_c + hco3_c
HACD1m	2 h_m + nadh_m + aacoa_m <=> nad_m + 3hbcoa_m
HMGCOASim	h2o_m + accoa_m + aacoa_m <=> h_m + coa_m + hmgcoa_m
HMGLm	hmgcoa_m <=> accoa_m + acac_m
HMR_0478	2 h_c + nadph_c + dhap_c <=> nadp_c + glyc3p_c
HMR_4783	o2_m + h_m + 4hpro_LT_m <=> 2 h2o_m + 1p3h5c_m
LYSt4	na1_e + lys_L_e <=> na1_c + lys_L_c
LYStm	h_m + lys_L_c <=> h_c + lys_L_m
MALOAtm	oaa_c + mal_L_m <=> mal_L_c + oaa_m
MTHGXLt	mthgxl_c <=> mthgxl_e
NH4tb	nh4_e <=> nh4_c
O2t	o2_e <=> o2_c
O2tm	o2_c <=> o2_m
SACCD3m	2 h_m + nadph_m + akg_m + lys_L_m <=> h2o_m + nadp_m + saccrp_L_m
r0450	L2aadp_m + akg_m <=> 2oxoadp_m + glu_L_m
r0525	h2o_m + nad_m + saccrp_L_m <=> 2 h_m + nadh_m + glu_L_m + L2aadp6sa_m
r0616	nad_m + 4hpro_LT_m <=> 3 h_m + nadh_m + 1p3h5c_m
r0838	nh4_c <=> nh4_m
r1147	akg_c + icit_m <=> akg_m + icit_c
Alternative19
2OXOADOXm	nad_m + 2oxoadp_m + coa_m <=> h_m + nadh_m + co2_m + glutcoa_m
3HCO3_NAt	3 hco3_e + na1_e <=> 3 hco3_c + na1_c
AASAD3m	h2o_m + nad_m + L2aadp6sa_m <=> 3 h_m + L2aadp_m + nadh_m
ACETONEt2m	h_c + acetone_c <=> h_m + acetone_m
ACTLMO	o2_c + 2 h_c + nadph_c + acetol_c <=> 2 h2o_c + nadp_c + mthgxl_c
ACTNMO	o2_c + 2 h_c + nadph_c + acetone_c <=> h2o_c + nadp_c + acetol_c
ADCim	h_m + acac_m <=> co2_m + acetone_m
ECOAH1m	3hbcoa_m <=> h2o_m + b2coa_m
EX_h2o_e	h2o_e <=>
EX_hco3_e	hco3_e <=>
EX_lys_L_e	lys_L_e <=>
EX_mthgxl_e	mthgxl_e <=>
EX_nh4_e	nh4_e <=>
EX_o2_e	o2_e <=>
GLUTCOADHm	2 h_m + glutcoa_m + fad_m <=> co2_m + b2coa_m + fadh2_m
H2CO3D	h2o_c + co2_c <=> h_c + hco3_c
H2Ot	h2o_e <=> h2o_c
H2Otm	h2o_c <=> h2o_m
HACD1m	2 h_m + nadh_m + aacoa_m <=> nad_m + 3hbcoa_m
HMGCOASim	h2o_m + accoa_m + aacoa_m <=> h_m + coa_m + hmgcoa_m
HMGLm	hmgcoa_m <=> accoa_m + acac_m
LYSt4	na1_e + lys_L_e <=> na1_c + lys_L_c
LYStm	h_m + lys_L_c <=> h_c + lys_L_m
L_LACDcm	2 ficytC_m + lac_L_c <=> 2 h_c + pyr_c + 2 focytC_m
MTHGXLt	mthgxl_c <=> mthgxl_e
NH4tb	nh4_e <=> nh4_c
O2t	o2_e <=> o2_c
O2tm	o2_c <=> o2_m
SACCD3m	2 h_m + nadph_m + akg_m + lys_L_m <=> h2o_m + nadp_m + saccrp_L_m
SACCD4m	h2o_m + nadp_m + saccrp_L_m <=> 2 h_m + nadph_m + glu_L_m + L2aadp6sa_m
r0450	L2aadp_m + akg_m <=> 2oxoadp_m + glu_L_m
r0838	nh4_c <=> nh4_m
r2373	akg_c + cit_m <=> akg_m + cit_c
Alternative20
2HCO3_NAt	2 hco3_e + na1_e <=> 2 hco3_c + na1_c
2OXOADOXm	nad_m + 2oxoadp_m + coa_m <=> h_m + nadh_m + co2_m + glutcoa_m
ACETONEt2m	h_c + acetone_c <=> h_m + acetone_m
ACTLMO	o2_c + 2 h_c + nadph_c + acetol_c <=> 2 h2o_c + nadp_c + mthgxl_c
ACTNMO	o2_c + 2 h_c + nadph_c + acetone_c <=> h2o_c + nadp_c + acetol_c
ADCim	h_m + acac_m <=> co2_m + acetone_m
CO2t	co2_e <=> co2_c
ECOAH1m	3hbcoa_m <=> h2o_m + b2coa_m
EX_co2_e	co2_e <=>
EX_hco3_e	hco3_e <=>
EX_lys_L_e	lys_L_e <=>
EX_mthgxl_e	mthgxl_e <=>
EX_nh4_e	nh4_e <=>
EX_o2_e	o2_e <=>
GLUTCOADHm	2 h_m + glutcoa_m + fad_m <=> co2_m + b2coa_m + fadh2_m
H2CO3D	h2o_c + co2_c <=> h_c + hco3_c
HACD1m	2 h_m + nadh_m + aacoa_m <=> nad_m + 3hbcoa_m
HMGCOASim	h2o_m + accoa_m + aacoa_m <=> h_m + coa_m + hmgcoa_m
HMGLm	hmgcoa_m <=> accoa_m + acac_m
HMR_0478	2 h_c + nadph_c + dhap_c <=> nadp_c + glyc3p_c
LYSt4	na1_e + lys_L_e <=> na1_c + lys_L_c
LYStm	h_m + lys_L_c <=> h_c + lys_L_m
MTHGXLt	mthgxl_c <=> mthgxl_e
NH4tb	nh4_e <=> nh4_c
O2t	o2_e <=> o2_c
O2tm	o2_c <=> o2_m
SACCD3m	2 h_m + nadph_m + akg_m + lys_L_m <=> h2o_m + nadp_m + saccrp_L_m
SACCD4m	h2o_m + nadp_m + saccrp_L_m <=> 2 h_m + nadph_m + glu_L_m + L2aadp6sa_m
r0450	L2aadp_m + akg_m <=> 2oxoadp_m + glu_L_m
r0594	h2o_c + nad_c + L2aadp6sa_c <=> 3 h_c + L2aadp_c + nadh_c
r0838	nh4_c <=> nh4_m
r1147	akg_c + icit_m <=> akg_m + icit_c
r2539	L2aadp_m + L2aadp6sa_c <=> L2aadp_c + L2aadp6sa_m
Alternative21
2OXOADOXm	nad_m + 2oxoadp_m + coa_m <=> h_m + nadh_m + co2_m + glutcoa_m
3HCO3_NAt	3 hco3_e + na1_e <=> 3 hco3_c + na1_c
AASAD3m	h2o_m + nad_m + L2aadp6sa_m <=> 3 h_m + L2aadp_m + nadh_m
ACETONEt2m	h_c + acetone_c <=> h_m + acetone_m
ACTLMO	o2_c + 2 h_c + nadph_c + acetol_c <=> 2 h2o_c + nadp_c + mthgxl_c
ACTNMO	o2_c + 2 h_c + nadph_c + acetone_c <=> h2o_c + nadp_c + acetol_c
ADCim	h_m + acac_m <=> co2_m + acetone_m
ECOAH1m	3hbcoa_m <=> h2o_m + b2coa_m
EX_h2o_e	h2o_e <=>
EX_hco3_e	hco3_e <=>
EX_lys_L_e	lys_L_e <=>
EX_mthgxl_e	mthgxl_e <=>
EX_nh4_e	nh4_e <=>
EX_o2_e	o2_e <=>
GLUTCOADHm	2 h_m + glutcoa_m + fad_m <=> co2_m + b2coa_m + fadh2_m
H2CO3D	h2o_c + co2_c <=> h_c + hco3_c
H2Ot	h2o_e <=> h2o_c
HACD1m	2 h_m + nadh_m + aacoa_m <=> nad_m + 3hbcoa_m
HMGCOASim	h2o_m + accoa_m + aacoa_m <=> h_m + coa_m + hmgcoa_m
HMGLm	hmgcoa_m <=> accoa_m + acac_m
LYSt4	na1_e + lys_L_e <=> na1_c + lys_L_c
LYStm	h_m + lys_L_c <=> h_c + lys_L_m
L_LACDcm	2 ficytC_m + lac_L_c <=> 2 h_c + pyr_c + 2 focytC_m
MTHGXLt	mthgxl_c <=> mthgxl_e
NH4tb	nh4_e <=> nh4_c
O2t	o2_e <=> o2_c
O2tm	o2_c <=> o2_m
SACCD3m	2 h_m + nadph_m + akg_m + lys_L_m <=> h2o_m + nadp_m + saccrp_L_m
SACCD4m	h2o_m + nadp_m + saccrp_L_m <=> 2 h_m + nadph_m + glu_L_m + L2aadp6sa_m
r0450	L2aadp_m + akg_m <=> 2oxoadp_m + glu_L_m
r0822	fum_c + mal_L_m <=> mal_L_c + fum_m
r0838	nh4_c <=> nh4_m
r1147	akg_c + icit_m <=> akg_m + icit_c
Alternative22
2HCO3_NAt	2 hco3_e + na1_e <=> 2 hco3_c + na1_c
2OXOADOXm	nad_m + 2oxoadp_m + coa_m <=> h_m + nadh_m + co2_m + glutcoa_m
ACETONEt2m	h_c + acetone_c <=> h_m + acetone_m
ACTLMO	o2_c + 2 h_c + nadph_c + acetol_c <=> 2 h2o_c + nadp_c + mthgxl_c
ACTNMO	o2_c + 2 h_c + nadph_c + acetone_c <=> h2o_c + nadp_c + acetol_c
ADCim	h_m + acac_m <=> co2_m + acetone_m
CO2t	co2_e <=> co2_c
ECOAH1m	3hbcoa_m <=> h2o_m + b2coa_m
EX_co2_e	co2_e <=>
EX_hco3_e	hco3_e <=>
EX_lys_L_e	lys_L_e <=>
EX_mthgxl_e	mthgxl_e <=>
EX_nh4_e	nh4_e <=>
EX_o2_e	o2_e <=>
G3PD1	nad_c + glyc3p_c <=> 2 h_c + nadh_c + dhap_c
GLUTCOADHm	2 h_m + glutcoa_m + fad_m <=> co2_m + b2coa_m + fadh2_m
H2CO3D	h2o_c + co2_c <=> h_c + hco3_c
HACD1m	2 h_m + nadh_m + aacoa_m <=> nad_m + 3hbcoa_m
HMGCOASim	h2o_m + accoa_m + aacoa_m <=> h_m + coa_m + hmgcoa_m
HMGLm	hmgcoa_m <=> accoa_m + acac_m
LYSt4	na1_e + lys_L_e <=> na1_c + lys_L_c
LYStm	h_m + lys_L_c <=> h_c + lys_L_m
MTHGXLt	mthgxl_c <=> mthgxl_e
NH4tb	nh4_e <=> nh4_c
O2t	o2_e <=> o2_c
O2tm	o2_c <=> o2_m
SACCD3m	2 h_m + nadph_m + akg_m + lys_L_m <=> h2o_m + nadp_m + saccrp_L_m
SACCD4m	h2o_m + nadp_m + saccrp_L_m <=> 2 h_m + nadph_m + glu_L_m + L2aadp6sa_m
r0450	L2aadp_m + akg_m <=> 2oxoadp_m + glu_L_m
r0594	h2o_c + nad_c + L2aadp6sa_c <=> 3 h_c + L2aadp_c + nadh_c
r0838	nh4_c <=> nh4_m
r2373	akg_c + cit_m <=> akg_m + cit_c
r2539	L2aadp_m + L2aadp6sa_c <=> L2aadp_c + L2aadp6sa_m
Alternative23
2OXOADOXm	nad_m + 2oxoadp_m + coa_m <=> h_m + nadh_m + co2_m + glutcoa_m
3HCO3_NAt	3 hco3_e + na1_e <=> 3 hco3_c + na1_c
AASAD3m	h2o_m + nad_m + L2aadp6sa_m <=> 3 h_m + L2aadp_m + nadh_m
ACETONEt2m	h_c + acetone_c <=> h_m + acetone_m
ACTLMO	o2_c + 2 h_c + nadph_c + acetol_c <=> 2 h2o_c + nadp_c + mthgxl_c
ACTNMO	o2_c + 2 h_c + nadph_c + acetone_c <=> h2o_c + nadp_c + acetol_c
ADCim	h_m + acac_m <=> co2_m + acetone_m
ECOAH1m	3hbcoa_m <=> h2o_m + b2coa_m
EX_hco3_e	hco3_e <=>
EX_lys_L_e	lys_L_e <=>
EX_mthgxl_e	mthgxl_e <=>
EX_nh4_e	nh4_e <=>
EX_o2_e	o2_e <=>
G3PD1	nad_c + glyc3p_c <=> 2 h_c + nadh_c + dhap_c
GLUTCOADHm	2 h_m + glutcoa_m + fad_m <=> co2_m + b2coa_m + fadh2_m
H2CO3D	h2o_c + co2_c <=> h_c + hco3_c
HACD1m	2 h_m + nadh_m + aacoa_m <=> nad_m + 3hbcoa_m
HMGCOASim	h2o_m + accoa_m + aacoa_m <=> h_m + coa_m + hmgcoa_m
HMGLm	hmgcoa_m <=> accoa_m + acac_m
HMR_4783	o2_m + h_m + 4hpro_LT_m <=> 2 h2o_m + 1p3h5c_m
LYSt4	na1_e + lys_L_e <=> na1_c + lys_L_c
LYStm	h_m + lys_L_c <=> h_c + lys_L_m
MALOAtm	oaa_c + mal_L_m <=> mal_L_c + oaa_m
MTHGXLt	mthgxl_c <=> mthgxl_e
NH4tb	nh4_e <=> nh4_c
O2t	o2_e <=> o2_c
O2tm	o2_c <=> o2_m
SACCD3m	2 h_m + nadph_m + akg_m + lys_L_m <=> h2o_m + nadp_m + saccrp_L_m
SACCD4m	h2o_m + nadp_m + saccrp_L_m <=> 2 h_m + nadph_m + glu_L_m + L2aadp6sa_m
r0450	L2aadp_m + akg_m <=> 2oxoadp_m + glu_L_m
r0616	nad_m + 4hpro_LT_m <=> 3 h_m + nadh_m + 1p3h5c_m
r0838	nh4_c <=> nh4_m
r1147	akg_c + icit_m <=> akg_m + icit_c
Alternative24
2OXOADOXm	nad_m + 2oxoadp_m + coa_m <=> h_m + nadh_m + co2_m + glutcoa_m
3HCO3_NAt	3 hco3_e + na1_e <=> 3 hco3_c + na1_c
AASAD3m	h2o_m + nad_m + L2aadp6sa_m <=> 3 h_m + L2aadp_m + nadh_m
ACETONEt2m	h_c + acetone_c <=> h_m + acetone_m
ACTLMO	o2_c + 2 h_c + nadph_c + acetol_c <=> 2 h2o_c + nadp_c + mthgxl_c
ACTNMO	o2_c + 2 h_c + nadph_c + acetone_c <=> h2o_c + nadp_c + acetol_c
ADCim	h_m + acac_m <=> co2_m + acetone_m
ECOAH1m	3hbcoa_m <=> h2o_m + b2coa_m
EX_hco3_e	hco3_e <=>
EX_lys_L_e	lys_L_e <=>
EX_mthgxl_e	mthgxl_e <=>
EX_nh4_e	nh4_e <=>
EX_o2_e	o2_e <=>
GLUTCOADHm	2 h_m + glutcoa_m + fad_m <=> co2_m + b2coa_m + fadh2_m
H2CO3D	h2o_c + co2_c <=> h_c + hco3_c
HACD1m	2 h_m + nadh_m + aacoa_m <=> nad_m + 3hbcoa_m
HMGCOASim	h2o_m + accoa_m + aacoa_m <=> h_m + coa_m + hmgcoa_m
HMGLm	hmgcoa_m <=> accoa_m + acac_m
HMR_0478	2 h_c + nadph_c + dhap_c <=> nadp_c + glyc3p_c
HMR_4783	o2_m + h_m + 4hpro_LT_m <=> 2 h2o_m + 1p3h5c_m
LYSt4	na1_e + lys_L_e <=> na1_c + lys_L_c
LYStm	h_m + lys_L_c <=> h_c + lys_L_m
MALOAtm	oaa_c + mal_L_m <=> mal_L_c + oaa_m
MTHGXLt	mthgxl_c <=> mthgxl_e
NH4tb	nh4_e <=> nh4_c
O2t	o2_e <=> o2_c
O2tm	o2_c <=> o2_m
SACCD3m	2 h_m + nadph_m + akg_m + lys_L_m <=> h2o_m + nadp_m + saccrp_L_m
SACCD4m	h2o_m + nadp_m + saccrp_L_m <=> 2 h_m + nadph_m + glu_L_m + L2aadp6sa_m
r0450	L2aadp_m + akg_m <=> 2oxoadp_m + glu_L_m
r0616	nad_m + 4hpro_LT_m <=> 3 h_m + nadh_m + 1p3h5c_m
r0838	nh4_c <=> nh4_m
r1147	akg_c + icit_m <=> akg_m + icit_c
Alternative25
2OXOADOXm	nad_m + 2oxoadp_m + coa_m <=> h_m + nadh_m + co2_m + glutcoa_m
3HCO3_NAt	3 hco3_e + na1_e <=> 3 hco3_c + na1_c
AASAD3m	h2o_m + nad_m + L2aadp6sa_m <=> 3 h_m + L2aadp_m + nadh_m
ACETONEt2m	h_c + acetone_c <=> h_m + acetone_m
ACTLMO	o2_c + 2 h_c + nadph_c + acetol_c <=> 2 h2o_c + nadp_c + mthgxl_c
ACTNMO	o2_c + 2 h_c + nadph_c + acetone_c <=> h2o_c + nadp_c + acetol_c
ADCim	h_m + acac_m <=> co2_m + acetone_m
ECOAH1m	3hbcoa_m <=> h2o_m + b2coa_m
EX_h2o_e	h2o_e <=>
EX_hco3_e	hco3_e <=>
EX_lys_L_e	lys_L_e <=>
EX_mthgxl_e	mthgxl_e <=>
EX_nh4_e	nh4_e <=>
EX_o2_e	o2_e <=>
GLUTCOADHm	2 h_m + glutcoa_m + fad_m <=> co2_m + b2coa_m + fadh2_m
H2CO3D	h2o_c + co2_c <=> h_c + hco3_c
H2Ot	h2o_e <=> h2o_c
HACD1m	2 h_m + nadh_m + aacoa_m <=> nad_m + 3hbcoa_m
HMGCOASim	h2o_m + accoa_m + aacoa_m <=> h_m + coa_m + hmgcoa_m
HMGLm	hmgcoa_m <=> accoa_m + acac_m
LYSt4	na1_e + lys_L_e <=> na1_c + lys_L_c
LYStm	h_m + lys_L_c <=> h_c + lys_L_m
L_LACDcm	2 ficytC_m + lac_L_c <=> 2 h_c + pyr_c + 2 focytC_m
MTHGXLt	mthgxl_c <=> mthgxl_e
NH4tb	nh4_e <=> nh4_c
O2t	o2_e <=> o2_c
O2tm	o2_c <=> o2_m
SACCD3m	2 h_m + nadph_m + akg_m + lys_L_m <=> h2o_m + nadp_m + saccrp_L_m
SACCD4m	h2o_m + nadp_m + saccrp_L_m <=> 2 h_m + nadph_m + glu_L_m + L2aadp6sa_m
r0450	L2aadp_m + akg_m <=> 2oxoadp_m + glu_L_m
r0822	fum_c + mal_L_m <=> mal_L_c + fum_m
r0838	nh4_c <=> nh4_m
r2373	akg_c + cit_m <=> akg_m + cit_c
Alternative26
2OXOADOXm	nad_m + 2oxoadp_m + coa_m <=> h_m + nadh_m + co2_m + glutcoa_m
ACETONEt2m	h_c + acetone_c <=> h_m + acetone_m
ACTLMO	o2_c + 2 h_c + nadph_c + acetol_c <=> 2 h2o_c + nadp_c + mthgxl_c
ACTNMO	o2_c + 2 h_c + nadph_c + acetone_c <=> h2o_c + nadp_c + acetol_c
ADCim	h_m + acac_m <=> co2_m + acetone_m
CO2t	co2_e <=> co2_c
ECOAH1m	3hbcoa_m <=> h2o_m + b2coa_m
EX_co2_e	co2_e <=>
EX_hco3_e	hco3_e <=>
EX_lys_L_e	lys_L_e <=>
EX_mthgxl_e	mthgxl_e <=>
EX_nh4_e	nh4_e <=>
EX_o2_e	o2_e <=>
GLUTCOADHm	2 h_m + glutcoa_m + fad_m <=> co2_m + b2coa_m + fadh2_m
H2CO3D	h2o_c + co2_c <=> h_c + hco3_c
HACD1m	2 h_m + nadh_m + aacoa_m <=> nad_m + 3hbcoa_m
HCO3_CLt	hco3_e + cl_c <=> hco3_c + cl_e
HMGCOASim	h2o_m + accoa_m + aacoa_m <=> h_m + coa_m + hmgcoa_m
HMGLm	hmgcoa_m <=> accoa_m + acac_m
HMR_0478	2 h_c + nadph_c + dhap_c <=> nadp_c + glyc3p_c
KCC2t	nh4_e + cl_e <=> nh4_c + cl_c
LYStiDF	lys_L_e <=> lys_L_c
LYStm	h_m + lys_L_c <=> h_c + lys_L_m
MTHGXLt	mthgxl_c <=> mthgxl_e
O2t	o2_e <=> o2_c
O2tm	o2_c <=> o2_m
SACCD3m	2 h_m + nadph_m + akg_m + lys_L_m <=> h2o_m + nadp_m + saccrp_L_m
SACCD4m	h2o_m + nadp_m + saccrp_L_m <=> 2 h_m + nadph_m + glu_L_m + L2aadp6sa_m
r0450	L2aadp_m + akg_m <=> 2oxoadp_m + glu_L_m
r0594	h2o_c + nad_c + L2aadp6sa_c <=> 3 h_c + L2aadp_c + nadh_c
r0838	nh4_c <=> nh4_m
r2373	akg_c + cit_m <=> akg_m + cit_c
r2539	L2aadp_m + L2aadp6sa_c <=> L2aadp_c + L2aadp6sa_m
Alternative27
2OXOADOXm	nad_m + 2oxoadp_m + coa_m <=> h_m + nadh_m + co2_m + glutcoa_m
3HCO3_NAt	3 hco3_e + na1_e <=> 3 hco3_c + na1_c
AASAD3m	h2o_m + nad_m + L2aadp6sa_m <=> 3 h_m + L2aadp_m + nadh_m
ACETONEt2m	h_c + acetone_c <=> h_m + acetone_m
ACTLMO	o2_c + 2 h_c + nadph_c + acetol_c <=> 2 h2o_c + nadp_c + mthgxl_c
ACTNMO	o2_c + 2 h_c + nadph_c + acetone_c <=> h2o_c + nadp_c + acetol_c
ADCim	h_m + acac_m <=> co2_m + acetone_m
ALR2	2 h_c + nadph_c + mthgxl_c <=> nadp_c + acetol_c
ECOAH1m	3hbcoa_m <=> h2o_m + b2coa_m
EX_hco3_e	hco3_e <=>
EX_lys_L_e	lys_L_e <=>
EX_nh4_e	nh4_e <=>
EX_o2_e	o2_e <=>
H2CO3D	h2o_c + co2_c <=> h_c + hco3_c
HACD1m	2 h_m + nadh_m + aacoa_m <=> nad_m + 3hbcoa_m
HMGCOASim	h2o_m + accoa_m + aacoa_m <=> h_m + coa_m + hmgcoa_m
HMGLm	hmgcoa_m <=> accoa_m + acac_m
HMR_4783	o2_m + h_m + 4hpro_LT_m <=> 2 h2o_m + 1p3h5c_m
LYStiDF	lys_L_e <=> lys_L_c
LYStm	h_m + lys_L_c <=> h_c + lys_L_m
NAt5	na1_c + nh4_e <=> nh4_c + na1_e
O2t	o2_e <=> o2_c
O2tm	o2_c <=> o2_m
PYRt2m	h_c + pyr_c <=> h_m + pyr_m
SACCD3m	2 h_m + nadph_m + akg_m + lys_L_m <=> h2o_m + nadp_m + saccrp_L_m
SACCD4m	h2o_m + nadp_m + saccrp_L_m <=> 2 h_m + nadph_m + glu_L_m + L2aadp6sa_m
r0055	h2o_c + nadp_c + mthgxl_c <=> 3 h_c + pyr_c + nadph_c
r0450	L2aadp_m + akg_m <=> 2oxoadp_m + glu_L_m
r0541	h_m + glutcoa_m + q10_m <=> co2_m + b2coa_m + q10h2_m
r0616	nad_m + 4hpro_LT_m <=> 3 h_m + nadh_m + 1p3h5c_m
r0822	fum_c + mal_L_m <=> mal_L_c + fum_m
r0838	nh4_c <=> nh4_m
r1147	akg_c + icit_m <=> akg_m + icit_c
Alternative28
2OXOADOXm	nad_m + 2oxoadp_m + coa_m <=> h_m + nadh_m + co2_m + glutcoa_m
ACETONEt2m	h_c + acetone_c <=> h_m + acetone_m
ACTLMO	o2_c + 2 h_c + nadph_c + acetol_c <=> 2 h2o_c + nadp_c + mthgxl_c
ACTNMO	o2_c + 2 h_c + nadph_c + acetone_c <=> h2o_c + nadp_c + acetol_c
ADCim	h_m + acac_m <=> co2_m + acetone_m
CO2t	co2_e <=> co2_c
ECOAH1m	3hbcoa_m <=> h2o_m + b2coa_m
EX_co2_e	co2_e <=>
EX_hco3_e	hco3_e <=>
EX_lys_L_e	lys_L_e <=>
EX_mthgxl_e	mthgxl_e <=>
EX_nh4_e	nh4_e <=>
EX_o2_e	o2_e <=>
GLUTCOADHm	2 h_m + glutcoa_m + fad_m <=> co2_m + b2coa_m + fadh2_m
H2CO3D	h2o_c + co2_c <=> h_c + hco3_c
H2O2syn	o2_c + 2 h_c + nadph_c <=> h2o2_c + nadp_c
H2O2tm	h2o2_c <=> h2o2_m
HACD1m	2 h_m + nadh_m + aacoa_m <=> nad_m + 3hbcoa_m
HCO3_NAt	hco3_e + na1_e <=> hco3_c + na1_c
HMGCOASim	h2o_m + accoa_m + aacoa_m <=> h_m + coa_m + hmgcoa_m
HMGLm	hmgcoa_m <=> accoa_m + acac_m
LYStiDF	lys_L_e <=> lys_L_c
LYStm	h_m + lys_L_c <=> h_c + lys_L_m
MTHGXLt	mthgxl_c <=> mthgxl_e
NAt5	na1_c + nh4_e <=> nh4_c + na1_e
O2t	o2_e <=> o2_c
SACCD3m	2 h_m + nadph_m + akg_m + lys_L_m <=> h2o_m + nadp_m + saccrp_L_m
r0450	L2aadp_m + akg_m <=> 2oxoadp_m + glu_L_m
r0525	h2o_m + nad_m + saccrp_L_m <=> 2 h_m + nadh_m + glu_L_m + L2aadp6sa_m
r0594	h2o_c + nad_c + L2aadp6sa_c <=> 3 h_c + L2aadp_c + nadh_c
r0838	nh4_c <=> nh4_m
r2373	akg_c + cit_m <=> akg_m + cit_c
r2539	L2aadp_m + L2aadp6sa_c <=> L2aadp_c + L2aadp6sa_m
Alternative29
2OXOADOXm	nad_m + 2oxoadp_m + coa_m <=> h_m + nadh_m + co2_m + glutcoa_m
ACETONEt2m	h_c + acetone_c <=> h_m + acetone_m
ACTLMO	o2_c + 2 h_c + nadph_c + acetol_c <=> 2 h2o_c + nadp_c + mthgxl_c
ACTNMO	o2_c + 2 h_c + nadph_c + acetone_c <=> h2o_c + nadp_c + acetol_c
ADCim	h_m + acac_m <=> co2_m + acetone_m
CO2t	co2_e <=> co2_c
ECOAH1m	3hbcoa_m <=> h2o_m + b2coa_m
EX_co2_e	co2_e <=>
EX_hco3_e	hco3_e <=>
EX_lys_L_e	lys_L_e <=>
EX_mthgxl_e	mthgxl_e <=>
EX_nh4_e	nh4_e <=>
EX_o2_e	o2_e <=>
GLUTCOADHm	2 h_m + glutcoa_m + fad_m <=> co2_m + b2coa_m + fadh2_m
H2CO3D	h2o_c + co2_c <=> h_c + hco3_c
HACD1m	2 h_m + nadh_m + aacoa_m <=> nad_m + 3hbcoa_m
HCO3_NAt	hco3_e + na1_e <=> hco3_c + na1_c
HMGCOASim	h2o_m + accoa_m + aacoa_m <=> h_m + coa_m + hmgcoa_m
HMGLm	hmgcoa_m <=> accoa_m + acac_m
HMR_0478	2 h_c + nadph_c + dhap_c <=> nadp_c + glyc3p_c
LYStiDF	lys_L_e <=> lys_L_c
LYStm	h_m + lys_L_c <=> h_c + lys_L_m
MTHGXLt	mthgxl_c <=> mthgxl_e
NAt5	na1_c + nh4_e <=> nh4_c + na1_e
O2t	o2_e <=> o2_c
O2tm	o2_c <=> o2_m
SACCD3m	2 h_m + nadph_m + akg_m + lys_L_m <=> h2o_m + nadp_m + saccrp_L_m
r0450	L2aadp_m + akg_m <=> 2oxoadp_m + glu_L_m
r0525	h2o_m + nad_m + saccrp_L_m <=> 2 h_m + nadh_m + glu_L_m + L2aadp6sa_m
r0594	h2o_c + nad_c + L2aadp6sa_c <=> 3 h_c + L2aadp_c + nadh_c
r0838	nh4_c <=> nh4_m
r1147	akg_c + icit_m <=> akg_m + icit_c
r2539	L2aadp_m + L2aadp6sa_c <=> L2aadp_c + L2aadp6sa_m
Alternative30
2HCO3_NAt	2 hco3_e + na1_e <=> 2 hco3_c + na1_c
2OXOADOXm	nad_m + 2oxoadp_m + coa_m <=> h_m + nadh_m + co2_m + glutcoa_m
AASAD3m	h2o_m + nad_m + L2aadp6sa_m <=> 3 h_m + L2aadp_m + nadh_m
ACETONEt2m	h_c + acetone_c <=> h_m + acetone_m
ACTLMO	o2_c + 2 h_c + nadph_c + acetol_c <=> 2 h2o_c + nadp_c + mthgxl_c
ACTNMO	o2_c + 2 h_c + nadph_c + acetone_c <=> h2o_c + nadp_c + acetol_c
ADCim	h_m + acac_m <=> co2_m + acetone_m
ALR2	2 h_c + nadph_c + mthgxl_c <=> nadp_c + acetol_c
CO2t	co2_e <=> co2_c
ECOAH1m	3hbcoa_m <=> h2o_m + b2coa_m
EX_co2_e	co2_e <=>
EX_hco3_e	hco3_e <=>
EX_lys_L_e	lys_L_e <=>
EX_nh4_e	nh4_e <=>
EX_o2_e	o2_e <=>
GLUTCOADHm	2 h_m + glutcoa_m + fad_m <=> co2_m + b2coa_m + fadh2_m
H2CO3D	h2o_c + co2_c <=> h_c + hco3_c
HACD1m	2 h_m + nadh_m + aacoa_m <=> nad_m + 3hbcoa_m
HMGCOASim	h2o_m + accoa_m + aacoa_m <=> h_m + coa_m + hmgcoa_m
HMGLm	hmgcoa_m <=> accoa_m + acac_m
LYStiDF	lys_L_e <=> lys_L_c
LYStm	h_m + lys_L_c <=> h_c + lys_L_m
L_LACDcm	2 ficytC_m + lac_L_c <=> 2 h_c + pyr_c + 2 focytC_m
NAt5	na1_c + nh4_e <=> nh4_c + na1_e
O2t	o2_e <=> o2_c
O2tm	o2_c <=> o2_m
PYRt2m	h_c + pyr_c <=> h_m + pyr_m
SACCD3m	2 h_m + nadph_m + akg_m + lys_L_m <=> h2o_m + nadp_m + saccrp_L_m
SACCD4m	h2o_m + nadp_m + saccrp_L_m <=> 2 h_m + nadph_m + glu_L_m + L2aadp6sa_m
r0055	h2o_c + nadp_c + mthgxl_c <=> 3 h_c + pyr_c + nadph_c
r0450	L2aadp_m + akg_m <=> 2oxoadp_m + glu_L_m
r0838	nh4_c <=> nh4_m
r1147	akg_c + icit_m <=> akg_m + icit_c
Alternative31
2OXOADOXm	nad_m + 2oxoadp_m + coa_m <=> h_m + nadh_m + co2_m + glutcoa_m
3HCO3_NAt	3 hco3_e + na1_e <=> 3 hco3_c + na1_c
AASAD3m	h2o_m + nad_m + L2aadp6sa_m <=> 3 h_m + L2aadp_m + nadh_m
ACETONEt2m	h_c + acetone_c <=> h_m + acetone_m
ACTLMO	o2_c + 2 h_c + nadph_c + acetol_c <=> 2 h2o_c + nadp_c + mthgxl_c
ACTNMO	o2_c + 2 h_c + nadph_c + acetone_c <=> h2o_c + nadp_c + acetol_c
ADCim	h_m + acac_m <=> co2_m + acetone_m
ECOAH1m	3hbcoa_m <=> h2o_m + b2coa_m
EX_h2o_e	h2o_e <=>
EX_hco3_e	hco3_e <=>
EX_lys_L_e	lys_L_e <=>
EX_mthgxl_e	mthgxl_e <=>
EX_nh4_e	nh4_e <=>
EX_o2_e	o2_e <=>
GLUTCOADHm	2 h_m + glutcoa_m + fad_m <=> co2_m + b2coa_m + fadh2_m
H2CO3D	h2o_c + co2_c <=> h_c + hco3_c
H2Ot	h2o_e <=> h2o_c
HACD1m	2 h_m + nadh_m + aacoa_m <=> nad_m + 3hbcoa_m
HMGCOASim	h2o_m + accoa_m + aacoa_m <=> h_m + coa_m + hmgcoa_m
HMGLm	hmgcoa_m <=> accoa_m + acac_m
LYSt4	na1_e + lys_L_e <=> na1_c + lys_L_c
LYStm	h_m + lys_L_c <=> h_c + lys_L_m
L_LACDcm	2 ficytC_m + lac_L_c <=> 2 h_c + pyr_c + 2 focytC_m
MTHGXLt	mthgxl_c <=> mthgxl_e
NH4tb	nh4_e <=> nh4_c
O2t	o2_e <=> o2_c
O2tm	o2_c <=> o2_m
SACCD3m	2 h_m + nadph_m + akg_m + lys_L_m <=> h2o_m + nadp_m + saccrp_L_m
r0450	L2aadp_m + akg_m <=> 2oxoadp_m + glu_L_m
r0525	h2o_m + nad_m + saccrp_L_m <=> 2 h_m + nadh_m + glu_L_m + L2aadp6sa_m
r0822	fum_c + mal_L_m <=> mal_L_c + fum_m
r0838	nh4_c <=> nh4_m
r1147	akg_c + icit_m <=> akg_m + icit_c
Alternative32
2HCO3_NAt	2 hco3_e + na1_e <=> 2 hco3_c + na1_c
2OXOADOXm	nad_m + 2oxoadp_m + coa_m <=> h_m + nadh_m + co2_m + glutcoa_m
ACETONEt2m	h_c + acetone_c <=> h_m + acetone_m
ACTLMO	o2_c + 2 h_c + nadph_c + acetol_c <=> 2 h2o_c + nadp_c + mthgxl_c
ACTNMO	o2_c + 2 h_c + nadph_c + acetone_c <=> h2o_c + nadp_c + acetol_c
ADCim	h_m + acac_m <=> co2_m + acetone_m
CO2t	co2_e <=> co2_c
ECOAH1m	3hbcoa_m <=> h2o_m + b2coa_m
EX_co2_e	co2_e <=>
EX_hco3_e	hco3_e <=>
EX_lys_L_e	lys_L_e <=>
EX_mthgxl_e	mthgxl_e <=>
EX_nh4_e	nh4_e <=>
EX_o2_e	o2_e <=>
GLUTCOADHm	2 h_m + glutcoa_m + fad_m <=> co2_m + b2coa_m + fadh2_m
GLYCLTDy	2 h_c + nadph_c + glx_c <=> nadp_c + glyclt_c
H2CO3D	h2o_c + co2_c <=> h_c + hco3_c
H2O2tm	h2o2_c <=> h2o2_m
HACD1m	2 h_m + nadh_m + aacoa_m <=> nad_m + 3hbcoa_m
HMGCOASim	h2o_m + accoa_m + aacoa_m <=> h_m + coa_m + hmgcoa_m
HMGLm	hmgcoa_m <=> accoa_m + acac_m
LYSt4	na1_e + lys_L_e <=> na1_c + lys_L_c
LYStm	h_m + lys_L_c <=> h_c + lys_L_m
MTHGXLt	mthgxl_c <=> mthgxl_e
NH4tb	nh4_e <=> nh4_c
O2t	o2_e <=> o2_c
SACCD3m	2 h_m + nadph_m + akg_m + lys_L_m <=> h2o_m + nadp_m + saccrp_L_m
SACCD4m	h2o_m + nadp_m + saccrp_L_m <=> 2 h_m + nadph_m + glu_L_m + L2aadp6sa_m
r0450	L2aadp_m + akg_m <=> 2oxoadp_m + glu_L_m
r0594	h2o_c + nad_c + L2aadp6sa_c <=> 3 h_c + L2aadp_c + nadh_c
r0838	nh4_c <=> nh4_m
r2373	akg_c + cit_m <=> akg_m + cit_c
r2539	L2aadp_m + L2aadp6sa_c <=> L2aadp_c + L2aadp6sa_m
Alternative33
2HCO3_NAt	2 hco3_e + na1_e <=> 2 hco3_c + na1_c
2OXOADOXm	nad_m + 2oxoadp_m + coa_m <=> h_m + nadh_m + co2_m + glutcoa_m
ACETONEt2m	h_c + acetone_c <=> h_m + acetone_m
ACTLMO	o2_c + 2 h_c + nadph_c + acetol_c <=> 2 h2o_c + nadp_c + mthgxl_c
ACTNMO	o2_c + 2 h_c + nadph_c + acetone_c <=> h2o_c + nadp_c + acetol_c
ADCim	h_m + acac_m <=> co2_m + acetone_m
CO2t	co2_e <=> co2_c
ECOAH1m	3hbcoa_m <=> h2o_m + b2coa_m
EX_co2_e	co2_e <=>
EX_hco3_e	hco3_e <=>
EX_lys_L_e	lys_L_e <=>
EX_mthgxl_e	mthgxl_e <=>
EX_nh4_e	nh4_e <=>
EX_o2_e	o2_e <=>
G3PD1	nad_c + glyc3p_c <=> 2 h_c + nadh_c + dhap_c
GLUTCOADHm	2 h_m + glutcoa_m + fad_m <=> co2_m + b2coa_m + fadh2_m
H2CO3D	h2o_c + co2_c <=> h_c + hco3_c
HACD1m	2 h_m + nadh_m + aacoa_m <=> nad_m + 3hbcoa_m
HMGCOASim	h2o_m + accoa_m + aacoa_m <=> h_m + coa_m + hmgcoa_m
HMGLm	hmgcoa_m <=> accoa_m + acac_m
LYSt4	na1_e + lys_L_e <=> na1_c + lys_L_c
LYStm	h_m + lys_L_c <=> h_c + lys_L_m
MTHGXLt	mthgxl_c <=> mthgxl_e
NH4tb	nh4_e <=> nh4_c
O2t	o2_e <=> o2_c
O2tm	o2_c <=> o2_m
SACCD3m	2 h_m + nadph_m + akg_m + lys_L_m <=> h2o_m + nadp_m + saccrp_L_m
SACCD4m	h2o_m + nadp_m + saccrp_L_m <=> 2 h_m + nadph_m + glu_L_m + L2aadp6sa_m
r0450	L2aadp_m + akg_m <=> 2oxoadp_m + glu_L_m
r0594	h2o_c + nad_c + L2aadp6sa_c <=> 3 h_c + L2aadp_c + nadh_c
r0838	nh4_c <=> nh4_m
r1147	akg_c + icit_m <=> akg_m + icit_c
r2539	L2aadp_m + L2aadp6sa_c <=> L2aadp_c + L2aadp6sa_m
Alternative34
2OXOADOXm	nad_m + 2oxoadp_m + coa_m <=> h_m + nadh_m + co2_m + glutcoa_m
3HCO3_NAt	3 hco3_e + na1_e <=> 3 hco3_c + na1_c
AASAD3m	h2o_m + nad_m + L2aadp6sa_m <=> 3 h_m + L2aadp_m + nadh_m
ACETONEt2m	h_c + acetone_c <=> h_m + acetone_m
ACTLMO	o2_c + 2 h_c + nadph_c + acetol_c <=> 2 h2o_c + nadp_c + mthgxl_c
ACTNMO	o2_c + 2 h_c + nadph_c + acetone_c <=> h2o_c + nadp_c + acetol_c
ADCim	h_m + acac_m <=> co2_m + acetone_m
ECOAH1m	3hbcoa_m <=> h2o_m + b2coa_m
EX_hco3_e	hco3_e <=>
EX_lys_L_e	lys_L_e <=>
EX_mthgxl_e	mthgxl_e <=>
EX_nh4_e	nh4_e <=>
EX_o2_e	o2_e <=>
GLUTCOADHm	2 h_m + glutcoa_m + fad_m <=> co2_m + b2coa_m + fadh2_m
H2CO3D	h2o_c + co2_c <=> h_c + hco3_c
HACD1m	2 h_m + nadh_m + aacoa_m <=> nad_m + 3hbcoa_m
HMGCOASim	h2o_m + accoa_m + aacoa_m <=> h_m + coa_m + hmgcoa_m
HMGLm	hmgcoa_m <=> accoa_m + acac_m
HMR_0478	2 h_c + nadph_c + dhap_c <=> nadp_c + glyc3p_c
HMR_4783	o2_m + h_m + 4hpro_LT_m <=> 2 h2o_m + 1p3h5c_m
LYSt4	na1_e + lys_L_e <=> na1_c + lys_L_c
LYStm	h_m + lys_L_c <=> h_c + lys_L_m
MALOAtm	oaa_c + mal_L_m <=> mal_L_c + oaa_m
MTHGXLt	mthgxl_c <=> mthgxl_e
NH4tb	nh4_e <=> nh4_c
O2t	o2_e <=> o2_c
O2tm	o2_c <=> o2_m
SACCD3m	2 h_m + nadph_m + akg_m + lys_L_m <=> h2o_m + nadp_m + saccrp_L_m
SACCD4m	h2o_m + nadp_m + saccrp_L_m <=> 2 h_m + nadph_m + glu_L_m + L2aadp6sa_m
r0450	L2aadp_m + akg_m <=> 2oxoadp_m + glu_L_m
r0616	nad_m + 4hpro_LT_m <=> 3 h_m + nadh_m + 1p3h5c_m
r0838	nh4_c <=> nh4_m
r2373	akg_c + cit_m <=> akg_m + cit_c
Alternative35
2OXOADOXm	nad_m + 2oxoadp_m + coa_m <=> h_m + nadh_m + co2_m + glutcoa_m
3HCO3_NAt	3 hco3_e + na1_e <=> 3 hco3_c + na1_c
AASAD3m	h2o_m + nad_m + L2aadp6sa_m <=> 3 h_m + L2aadp_m + nadh_m
ACETONEt2m	h_c + acetone_c <=> h_m + acetone_m
ACTLMO	o2_c + 2 h_c + nadph_c + acetol_c <=> 2 h2o_c + nadp_c + mthgxl_c
ACTNMO	o2_c + 2 h_c + nadph_c + acetone_c <=> h2o_c + nadp_c + acetol_c
ADCim	h_m + acac_m <=> co2_m + acetone_m
ECOAH1m	3hbcoa_m <=> h2o_m + b2coa_m
EX_hco3_e	hco3_e <=>
EX_lys_L_e	lys_L_e <=>
EX_nh4_e	nh4_e <=>
EX_o2_e	o2_e <=>
G3PD1	nad_c + glyc3p_c <=> 2 h_c + nadh_c + dhap_c
GLUTCOADHm	2 h_m + glutcoa_m + fad_m <=> co2_m + b2coa_m + fadh2_m
H2CO3D	h2o_c + co2_c <=> h_c + hco3_c
H2Otm	h2o_c <=> h2o_m
HACD1m	2 h_m + nadh_m + aacoa_m <=> nad_m + 3hbcoa_m
HMGCOASim	h2o_m + accoa_m + aacoa_m <=> h_m + coa_m + hmgcoa_m
HMGLm	hmgcoa_m <=> accoa_m + acac_m
HMR_4783	o2_m + h_m + 4hpro_LT_m <=> 2 h2o_m + 1p3h5c_m
LYStiDF	lys_L_e <=> lys_L_c
LYStm	h_m + lys_L_c <=> h_c + lys_L_m
NAt5	na1_c + nh4_e <=> nh4_c + na1_e
O2t	o2_e <=> o2_c
O2tm	o2_c <=> o2_m
PYRt2m	h_c + pyr_c <=> h_m + pyr_m
SACCD3m	2 h_m + nadph_m + akg_m + lys_L_m <=> h2o_m + nadp_m + saccrp_L_m
SACCD4m	h2o_m + nadp_m + saccrp_L_m <=> 2 h_m + nadph_m + glu_L_m + L2aadp6sa_m
r0055	h2o_c + nadp_c + mthgxl_c <=> 3 h_c + pyr_c + nadph_c
r0450	L2aadp_m + akg_m <=> 2oxoadp_m + glu_L_m
r0616	nad_m + 4hpro_LT_m <=> 3 h_m + nadh_m + 1p3h5c_m
r0838	nh4_c <=> nh4_m
r1147	akg_c + icit_m <=> akg_m + icit_c
Alternative36
2HCO3_NAt	2 hco3_e + na1_e <=> 2 hco3_c + na1_c
2OXOADOXm	nad_m + 2oxoadp_m + coa_m <=> h_m + nadh_m + co2_m + glutcoa_m
ACETONEt2m	h_c + acetone_c <=> h_m + acetone_m
ACTLMO	o2_c + 2 h_c + nadph_c + acetol_c <=> 2 h2o_c + nadp_c + mthgxl_c
ACTNMO	o2_c + 2 h_c + nadph_c + acetone_c <=> h2o_c + nadp_c + acetol_c
ADCim	h_m + acac_m <=> co2_m + acetone_m
CO2t	co2_e <=> co2_c
ECOAH1m	3hbcoa_m <=> h2o_m + b2coa_m
EX_co2_e	co2_e <=>
EX_hco3_e	hco3_e <=>
EX_lys_L_e	lys_L_e <=>
EX_mthgxl_e	mthgxl_e <=>
EX_nh4_e	nh4_e <=>
EX_o2_e	o2_e <=>
GLUTCOADHm	2 h_m + glutcoa_m + fad_m <=> co2_m + b2coa_m + fadh2_m
H2CO3D	h2o_c + co2_c <=> h_c + hco3_c
H2O2tm	h2o2_c <=> h2o2_m
HACD1m	2 h_m + nadh_m + aacoa_m <=> nad_m + 3hbcoa_m
HMGCOASim	h2o_m + accoa_m + aacoa_m <=> h_m + coa_m + hmgcoa_m
HMGLm	hmgcoa_m <=> accoa_m + acac_m
LYSt4	na1_e + lys_L_e <=> na1_c + lys_L_c
LYStm	h_m + lys_L_c <=> h_c + lys_L_m
MTHGXLt	mthgxl_c <=> mthgxl_e
NH4tb	nh4_e <=> nh4_c
O2t	o2_e <=> o2_c
SACCD3m	2 h_m + nadph_m + akg_m + lys_L_m <=> h2o_m + nadp_m + saccrp_L_m
SACCD4m	h2o_m + nadp_m + saccrp_L_m <=> 2 h_m + nadph_m + glu_L_m + L2aadp6sa_m
SPMDOX	h2o_c + o2_c + spmd_c <=> 13dampp_c + h2o2_c + 4abutn_c
r0450	L2aadp_m + akg_m <=> 2oxoadp_m + glu_L_m
r0594	h2o_c + nad_c + L2aadp6sa_c <=> 3 h_c + L2aadp_c + nadh_c
r0838	nh4_c <=> nh4_m
r2373	akg_c + cit_m <=> akg_m + cit_c
r2539	L2aadp_m + L2aadp6sa_c <=> L2aadp_c + L2aadp6sa_m
Alternative37
2HCO3_NAt	2 hco3_e + na1_e <=> 2 hco3_c + na1_c
2OXOADOXm	nad_m + 2oxoadp_m + coa_m <=> h_m + nadh_m + co2_m + glutcoa_m
ACETONEt2m	h_c + acetone_c <=> h_m + acetone_m
ACTLMO	o2_c + 2 h_c + nadph_c + acetol_c <=> 2 h2o_c + nadp_c + mthgxl_c
ACTNMO	o2_c + 2 h_c + nadph_c + acetone_c <=> h2o_c + nadp_c + acetol_c
ADCim	h_m + acac_m <=> co2_m + acetone_m
CO2t	co2_e <=> co2_c
ECOAH1m	3hbcoa_m <=> h2o_m + b2coa_m
EX_co2_e	co2_e <=>
EX_hco3_e	hco3_e <=>
EX_lys_L_e	lys_L_e <=>
EX_mthgxl_e	mthgxl_e <=>
EX_nh4_e	nh4_e <=>
EX_o2_e	o2_e <=>
GLUTCOADHm	2 h_m + glutcoa_m + fad_m <=> co2_m + b2coa_m + fadh2_m
GLYCLTDy	2 h_c + nadph_c + glx_c <=> nadp_c + glyclt_c
H2CO3D	h2o_c + co2_c <=> h_c + hco3_c
H2O2tm	h2o2_c <=> h2o2_m
HACD1m	2 h_m + nadh_m + aacoa_m <=> nad_m + 3hbcoa_m
HMGCOASim	h2o_m + accoa_m + aacoa_m <=> h_m + coa_m + hmgcoa_m
HMGLm	hmgcoa_m <=> accoa_m + acac_m
LYSt4	na1_e + lys_L_e <=> na1_c + lys_L_c
LYStm	h_m + lys_L_c <=> h_c + lys_L_m
MTHGXLt	mthgxl_c <=> mthgxl_e
NH4tb	nh4_e <=> nh4_c
O2t	o2_e <=> o2_c
SACCD3m	2 h_m + nadph_m + akg_m + lys_L_m <=> h2o_m + nadp_m + saccrp_L_m
r0450	L2aadp_m + akg_m <=> 2oxoadp_m + glu_L_m
r0525	h2o_m + nad_m + saccrp_L_m <=> 2 h_m + nadh_m + glu_L_m + L2aadp6sa_m
r0594	h2o_c + nad_c + L2aadp6sa_c <=> 3 h_c + L2aadp_c + nadh_c
r0838	nh4_c <=> nh4_m
r1147	akg_c + icit_m <=> akg_m + icit_c
r2539	L2aadp_m + L2aadp6sa_c <=> L2aadp_c + L2aadp6sa_m
Alternative38
2OXOADOXm	nad_m + 2oxoadp_m + coa_m <=> h_m + nadh_m + co2_m + glutcoa_m
3HCO3_NAt	3 hco3_e + na1_e <=> 3 hco3_c + na1_c
AASAD3m	h2o_m + nad_m + L2aadp6sa_m <=> 3 h_m + L2aadp_m + nadh_m
ACETONEt2m	h_c + acetone_c <=> h_m + acetone_m
ACTLMO	o2_c + 2 h_c + nadph_c + acetol_c <=> 2 h2o_c + nadp_c + mthgxl_c
ACTNMO	o2_c + 2 h_c + nadph_c + acetone_c <=> h2o_c + nadp_c + acetol_c
ADCim	h_m + acac_m <=> co2_m + acetone_m
ECOAH1m	3hbcoa_m <=> h2o_m + b2coa_m
EX_h2o_e	h2o_e <=>
EX_hco3_e	hco3_e <=>
EX_lys_L_e	lys_L_e <=>
EX_mthgxl_e	mthgxl_e <=>
EX_nh4_e	nh4_e <=>
EX_o2_e	o2_e <=>
H2CO3D	h2o_c + co2_c <=> h_c + hco3_c
H2Ot	h2o_e <=> h2o_c
H2Otm	h2o_c <=> h2o_m
HACD1m	2 h_m + nadh_m + aacoa_m <=> nad_m + 3hbcoa_m
HMGCOASim	h2o_m + accoa_m + aacoa_m <=> h_m + coa_m + hmgcoa_m
HMGLm	hmgcoa_m <=> accoa_m + acac_m
LYSt4	na1_e + lys_L_e <=> na1_c + lys_L_c
LYStm	h_m + lys_L_c <=> h_c + lys_L_m
L_LACDcm	2 ficytC_m + lac_L_c <=> 2 h_c + pyr_c + 2 focytC_m
MTHGXLt	mthgxl_c <=> mthgxl_e
NH4tb	nh4_e <=> nh4_c
O2t	o2_e <=> o2_c
O2tm	o2_c <=> o2_m
SACCD3m	2 h_m + nadph_m + akg_m + lys_L_m <=> h2o_m + nadp_m + saccrp_L_m
SACCD4m	h2o_m + nadp_m + saccrp_L_m <=> 2 h_m + nadph_m + glu_L_m + L2aadp6sa_m
r0450	L2aadp_m + akg_m <=> 2oxoadp_m + glu_L_m
r0541	h_m + glutcoa_m + q10_m <=> co2_m + b2coa_m + q10h2_m
r0838	nh4_c <=> nh4_m
r1147	akg_c + icit_m <=> akg_m + icit_c
Alternative39
2OXOADOXm	nad_m + 2oxoadp_m + coa_m <=> h_m + nadh_m + co2_m + glutcoa_m
AASAD3m	h2o_m + nad_m + L2aadp6sa_m <=> 3 h_m + L2aadp_m + nadh_m
ACETONEt2m	h_c + acetone_c <=> h_m + acetone_m
ACTLMO	o2_c + 2 h_c + nadph_c + acetol_c <=> 2 h2o_c + nadp_c + mthgxl_c
ACTNMO	o2_c + 2 h_c + nadph_c + acetone_c <=> h2o_c + nadp_c + acetol_c
ADCim	h_m + acac_m <=> co2_m + acetone_m
CO2t	co2_e <=> co2_c
CO2tm	co2_c <=> co2_m
ECOAH1m	3hbcoa_m <=> h2o_m + b2coa_m
EX_co2_e	co2_e <=>
EX_h2o_e	h2o_e <=>
EX_lys_L_e	lys_L_e <=>
EX_nh4_e	nh4_e <=>
EX_o2_e	o2_e <=>
EX_pyr_e	pyr_e <=>
H2Ot	h2o_e <=> h2o_c
HACD1m	2 h_m + nadh_m + aacoa_m <=> nad_m + 3hbcoa_m
HMGCOASim	h2o_m + accoa_m + aacoa_m <=> h_m + coa_m + hmgcoa_m
HMGLm	hmgcoa_m <=> accoa_m + acac_m
HMR_0478	2 h_c + nadph_c + dhap_c <=> nadp_c + glyc3p_c
LYSt4	na1_e + lys_L_e <=> na1_c + lys_L_c
LYStm	h_m + lys_L_c <=> h_c + lys_L_m
MALOAtm	oaa_c + mal_L_m <=> mal_L_c + oaa_m
NH4tb	nh4_e <=> nh4_c
O2t	o2_e <=> o2_c
O2tm	o2_c <=> o2_m
PYRSMCT1	na1_e + pyr_e <=> pyr_c + na1_c
SACCD3m	2 h_m + nadph_m + akg_m + lys_L_m <=> h2o_m + nadp_m + saccrp_L_m
SACCD4m	h2o_m + nadp_m + saccrp_L_m <=> 2 h_m + nadph_m + glu_L_m + L2aadp6sa_m
r0055	h2o_c + nadp_c + mthgxl_c <=> 3 h_c + pyr_c + nadph_c
r0450	L2aadp_m + akg_m <=> 2oxoadp_m + glu_L_m
r0541	h_m + glutcoa_m + q10_m <=> co2_m + b2coa_m + q10h2_m
r0838	nh4_c <=> nh4_m
Alternative40
2OXOADOXm	nad_m + 2oxoadp_m + coa_m <=> h_m + nadh_m + co2_m + glutcoa_m
AASAD3m	h2o_m + nad_m + L2aadp6sa_m <=> 3 h_m + L2aadp_m + nadh_m
ACETONEt2m	h_c + acetone_c <=> h_m + acetone_m
[truncated: 418 more rows]
