# Supplementary material for: Analysis of human metabolism by reducing the complexity of the genome-scale models using redHUMAN
Source: Nat Commun. 2020 Jun 4;11:2821. doi: 10.1038/s41467-020-16549-2 (PMC7272419; doi:10.1038/s41467-020-16549-2)
Supplement: Supplementary file 4 — Supplementary Data 3 [file 41467_2020_16549_MOESM4_ESM.xlsx]

## Sheet: Smin_LMPDrxns Recon2
Name	BBB	Reaction Formula
LMPD_atp_c_1_10	atp_c	2 10fthf_c + 3 atp_c + co2_c + 2 asp_L_c + gtp_c + gly_c + pram_c + fpram_c -> h2o_c + 3 adp_c + 7 h_c + 4 pi_c + amp_c + gdp_c + 2 fum_c + 2 thf_c + fgam_c
LMPD_gtp_c_1_9	gtp_c	2 10fthf_c + 3 atp_c + nad_c + co2_c + asp_L_c + gly_c + pram_c + fpram_c -> 3 adp_c + 7 h_c + 3 pi_c + nadh_c + fum_c + 2 thf_c + fgam_c + xmp_c
LMPD_gtp_c_2_9	gtp_c	2 10fthf_c + nh4_c + 3 atp_c + nadp_c + co2_c + asp_L_c + gly_c + pram_c + fpram_c -> h2o_c + 3 adp_c + 9 h_c + 3 pi_c + nadph_c + fum_c + 2 thf_c + fgam_c + gmp_c
LMPD_pail_hs_c_1_10	pail_hs_c	16 atp_c + 53 h_c + 28 nadph_c + 14 hco3_c + 16 accoa_c + glyc3p_c + g6p_c -> 12 h2o_c + 14 adp_c + 15 pi_c + 28 nadp_c + 14 co2_c + 16 coa_c + 2 amp_c + 2 ppi_c + pail_hs_c
LMPD_ctp_c_1_5	ctp_c	asp_L_c + prpp_c + cbp_c + q10_m -> h2o_c + pi_c + co2_c + ppi_c + q10h2_m + ump_c
LMPD_pchol_hs_c_1_9	pchol_hs_c	16 atp_c + 53 h_c + 28 nadph_c + 14 hco3_c + 16 accoa_c + chol_c + glyc3p_c -> 13 h2o_c + 14 adp_c + 14 pi_c + 28 nadp_c + 14 co2_c + 16 coa_c + 2 amp_c + 2 ppi_c + pchol_hs_c
LMPD_pe_hs_c_1_9	pe_hs_c	h_m + 16 atp_c + 53 h_c + 28 nadph_c + 14 hco3_c + 16 accoa_c + ser_L_c + glyc3p_c + ps_hs_m -> 13 h2o_c + 14 adp_c + 14 pi_c + 28 nadp_c + co2_m + 14 co2_c + 16 coa_c + 2 amp_c + 2 ppi_c + pe_hs_m + ps_hs_c
LMPD_chsterol_c_1_21	chsterol_c	18 atp_c + 20 h_c + 12 nadph_c + 9 o2_r + 19 h_r + 11 nadph_r + 6 hmgcoa_c -> 18 adp_c + 6 pi_c + 12 nadp_c + 6 co2_c + 6 coa_c + 4 ppi_c + 11 h2o_r + 11 nadp_r + 2 co2_r + 2 ppi_r + chsterol_r + for_r
LMPD_chsterol_c_2_21	chsterol_c	18 atp_c + 20 h_c + 12 nadph_c + 9 o2_r + 19 h_r + 13 nadph_r + 2 nad_r + 6 hmgcoa_c -> 18 adp_c + 6 pi_c + 12 nadp_c + 6 co2_c + 6 coa_c + 4 ppi_c + 11 h2o_r + 13 nadp_r + 2 co2_r + 2 nadh_r + 2 ppi_r + chsterol_r + for_r
LMPD_chsterol_c_3_21	chsterol_c	18 atp_c + 20 h_c + 12 nadph_c + 9 o2_r + 19 h_r + 12 nadph_r + nad_r + 6 hmgcoa_c -> 18 adp_c + 6 pi_c + 12 nadp_c + 6 co2_c + 6 coa_c + 4 ppi_c + 11 h2o_r + 12 nadp_r + 2 co2_r + nadh_r + 2 ppi_r + chsterol_r + for_r
LMPD_chsterol_c_4_21	chsterol_c	18 atp_c + 20 h_c + 12 nadph_c + 9 o2_r + 19 h_r + 11 nadph_r + 6 hmgcoa_c -> 18 adp_c + 6 pi_c + 12 nadp_c + 6 co2_c + 6 coa_c + 4 ppi_c + 11 h2o_r + 11 nadp_r + 2 co2_r + 2 ppi_r + chsterol_r + for_r
LMPD_chsterol_c_5_21	chsterol_c	18 atp_c + 20 h_c + 12 nadph_c + 9 o2_r + 19 h_r + 13 nadph_r + 2 nad_r + 6 hmgcoa_c -> 18 adp_c + 6 pi_c + 12 nadp_c + 6 co2_c + 6 coa_c + 4 ppi_c + 11 h2o_r + 13 nadp_r + 2 co2_r + 2 nadh_r + 2 ppi_r + chsterol_r + for_r
LMPD_chsterol_c_6_21	chsterol_c	18 atp_c + 20 h_c + 12 nadph_c + 9 o2_r + 19 h_r + 12 nadph_r + nad_r + 6 hmgcoa_c -> 18 adp_c + 6 pi_c + 12 nadp_c + 6 co2_c + 6 coa_c + 4 ppi_c + 11 h2o_r + 12 nadp_r + 2 co2_r + nadh_r + 2 ppi_r + chsterol_r + for_r
LMPD_chsterol_c_7_21	chsterol_c	18 atp_c + 20 h_c + 12 nadph_c + 9 o2_r + 19 h_r + 12 nadph_r + nad_r + 6 hmgcoa_c -> 18 adp_c + 6 pi_c + 12 nadp_c + 6 co2_c + 6 coa_c + 4 ppi_c + 11 h2o_r + 12 nadp_r + 2 co2_r + nadh_r + 2 ppi_r + chsterol_r + for_r
LMPD_chsterol_c_8_21	chsterol_c	18 atp_c + 20 h_c + 12 nadph_c + 9 o2_r + 19 h_r + 12 nadph_r + nad_r + 6 hmgcoa_c -> 18 adp_c + 6 pi_c + 12 nadp_c + 6 co2_c + 6 coa_c + 4 ppi_c + 11 h2o_r + 12 nadp_r + 2 co2_r + nadh_r + 2 ppi_r + chsterol_r + for_r
LMPD_chsterol_c_9_21	chsterol_c	18 atp_c + 20 h_c + 12 nadph_c + 9 o2_r + 19 h_r + 11 nadph_r + 6 hmgcoa_c -> 18 adp_c + 6 pi_c + 12 nadp_c + 6 co2_c + 6 coa_c + 4 ppi_c + 11 h2o_r + 11 nadp_r + 2 co2_r + 2 ppi_r + chsterol_r + for_r
LMPD_chsterol_c_10_21	chsterol_c	18 atp_c + 20 h_c + 12 nadph_c + 9 o2_r + 19 h_r + 11 nadph_r + 6 hmgcoa_c -> 18 adp_c + 6 pi_c + 12 nadp_c + 6 co2_c + 6 coa_c + 4 ppi_c + 11 h2o_r + 11 nadp_r + 2 co2_r + 2 ppi_r + chsterol_r + for_r
LMPD_chsterol_c_11_21	chsterol_c	18 atp_c + 20 h_c + 12 nadph_c + 9 o2_r + 19 h_r + 11 nadph_r + 6 hmgcoa_c -> 18 adp_c + 6 pi_c + 12 nadp_c + 6 co2_c + 6 coa_c + 4 ppi_c + 11 h2o_r + 11 nadp_r + 2 co2_r + 2 ppi_r + chsterol_r + for_r
LMPD_chsterol_c_12_21	chsterol_c	18 atp_c + 20 h_c + 12 nadph_c + 9 o2_r + 19 h_r + 11 nadph_r + 6 hmgcoa_c -> 18 adp_c + 6 pi_c + 12 nadp_c + 6 co2_c + 6 coa_c + 4 ppi_c + 11 h2o_r + 11 nadp_r + 2 co2_r + 2 ppi_r + chsterol_r + for_r
LMPD_chsterol_c_13_21	chsterol_c	18 atp_c + 20 h_c + 12 nadph_c + 9 o2_r + 19 h_r + 11 nadph_r + 6 hmgcoa_c -> 18 adp_c + 6 pi_c + 12 nadp_c + 6 co2_c + 6 coa_c + 4 ppi_c + 11 h2o_r + 11 nadp_r + 2 co2_r + 2 ppi_r + chsterol_r + for_r
LMPD_chsterol_c_14_21	chsterol_c	18 atp_c + 20 h_c + 12 nadph_c + 9 o2_r + 19 h_r + 12 nadph_r + nad_r + 6 hmgcoa_c -> 18 adp_c + 6 pi_c + 12 nadp_c + 6 co2_c + 6 coa_c + 4 ppi_c + 11 h2o_r + 12 nadp_r + 2 co2_r + nadh_r + 2 ppi_r + chsterol_r + for_r
LMPD_chsterol_c_15_21	chsterol_c	18 atp_c + 20 h_c + 12 nadph_c + 9 o2_r + 19 h_r + 12 nadph_r + nad_r + 6 hmgcoa_c -> 18 adp_c + 6 pi_c + 12 nadp_c + 6 co2_c + 6 coa_c + 4 ppi_c + 11 h2o_r + 12 nadp_r + 2 co2_r + nadh_r + 2 ppi_r + chsterol_r + for_r
LMPD_chsterol_c_16_21	chsterol_c	18 atp_c + 20 h_c + 12 nadph_c + 9 o2_r + 19 h_r + 11 nadph_r + 6 hmgcoa_c -> 18 adp_c + 6 pi_c + 12 nadp_c + 6 co2_c + 6 coa_c + 4 ppi_c + 11 h2o_r + 11 nadp_r + 2 co2_r + 2 ppi_r + chsterol_r + for_r
LMPD_chsterol_c_17_21	chsterol_c	18 atp_c + 20 h_c + 12 nadph_c + 9 o2_r + 19 h_r + 11 nadph_r + 6 hmgcoa_c -> 18 adp_c + 6 pi_c + 12 nadp_c + 6 co2_c + 6 coa_c + 4 ppi_c + 11 h2o_r + 11 nadp_r + 2 co2_r + 2 ppi_r + chsterol_r + for_r
LMPD_chsterol_c_18_21	chsterol_c	18 atp_c + 20 h_c + 12 nadph_c + 9 o2_r + 19 h_r + 11 nadph_r + 6 hmgcoa_c -> 18 adp_c + 6 pi_c + 12 nadp_c + 6 co2_c + 6 coa_c + 4 ppi_c + 11 h2o_r + 11 nadp_r + 2 co2_r + 2 ppi_r + chsterol_r + for_r
LMPD_chsterol_c_19_21	chsterol_c	18 atp_c + 20 h_c + 12 nadph_c + 9 o2_r + 19 h_r + 11 nadph_r + 6 hmgcoa_c -> 18 adp_c + 6 pi_c + 12 nadp_c + 6 co2_c + 6 coa_c + 4 ppi_c + 11 h2o_r + 11 nadp_r + 2 co2_r + 2 ppi_r + chsterol_r + for_r
LMPD_chsterol_c_20_21	chsterol_c	18 atp_c + 20 h_c + 12 nadph_c + 9 o2_r + 19 h_r + 11 nadph_r + 6 hmgcoa_c -> 18 adp_c + 6 pi_c + 12 nadp_c + 6 co2_c + 6 coa_c + 4 ppi_c + 11 h2o_r + 11 nadp_r + 2 co2_r + 2 ppi_r + chsterol_r + for_r
LMPD_chsterol_c_21_21	chsterol_c	18 atp_c + 20 h_c + 12 nadph_c + 9 o2_r + 19 h_r + 12 nadph_r + nad_r + 6 hmgcoa_c -> 18 adp_c + 6 pi_c + 12 nadp_c + 6 co2_c + 6 coa_c + 4 ppi_c + 11 h2o_r + 12 nadp_r + 2 co2_r + nadh_r + 2 ppi_r + chsterol_r + for_r
LMPD_chsterol_c_22_21	chsterol_c	18 atp_c + 20 h_c + 12 nadph_c + 9 o2_r + 19 h_r + 12 nadph_r + nad_r + 6 hmgcoa_c -> 18 adp_c + 6 pi_c + 12 nadp_c + 6 co2_c + 6 coa_c + 4 ppi_c + 11 h2o_r + 12 nadp_r + 2 co2_r + nadh_r + 2 ppi_r + chsterol_r + for_r
LMPD_chsterol_c_23_21	chsterol_c	18 atp_c + 20 h_c + 12 nadph_c + 9 o2_r + 19 h_r + 12 nadph_r + nad_r + 6 hmgcoa_c -> 18 adp_c + 6 pi_c + 12 nadp_c + 6 co2_c + 6 coa_c + 4 ppi_c + 11 h2o_r + 12 nadp_r + 2 co2_r + nadh_r + 2 ppi_r + chsterol_r + for_r
LMPD_chsterol_c_24_21	chsterol_c	18 atp_c + 20 h_c + 12 nadph_c + 9 o2_r + 19 h_r + 12 nadph_r + nad_r + 6 hmgcoa_c -> 18 adp_c + 6 pi_c + 12 nadp_c + 6 co2_c + 6 coa_c + 4 ppi_c + 11 h2o_r + 12 nadp_r + 2 co2_r + nadh_r + 2 ppi_r + chsterol_r + for_r
LMPD_chsterol_c_25_21	chsterol_c	18 atp_c + 20 h_c + 12 nadph_c + 9 o2_r + 19 h_r + 12 nadph_r + nad_r + 6 hmgcoa_c -> 18 adp_c + 6 pi_c + 12 nadp_c + 6 co2_c + 6 coa_c + 4 ppi_c + 11 h2o_r + 12 nadp_r + 2 co2_r + nadh_r + 2 ppi_r + chsterol_r + for_r
LMPD_chsterol_c_26_21	chsterol_c	18 atp_c + 20 h_c + 12 nadph_c + 9 o2_r + 19 h_r + 11 nadph_r + 6 hmgcoa_c -> 18 adp_c + 6 pi_c + 12 nadp_c + 6 co2_c + 6 coa_c + 4 ppi_c + 11 h2o_r + 11 nadp_r + 2 co2_r + 2 ppi_r + chsterol_r + for_r
LMPD_chsterol_c_27_21	chsterol_c	18 atp_c + 20 h_c + 12 nadph_c + 9 o2_r + 19 h_r + 12 nadph_r + nad_r + 6 hmgcoa_c -> 18 adp_c + 6 pi_c + 12 nadp_c + 6 co2_c + 6 coa_c + 4 ppi_c + 11 h2o_r + 12 nadp_r + 2 co2_r + nadh_r + 2 ppi_r + chsterol_r + for_r
LMPD_chsterol_c_28_21	chsterol_c	18 atp_c + 20 h_c + 12 nadph_c + 9 o2_r + 19 h_r + 12 nadph_r + nad_r + 6 hmgcoa_c -> 18 adp_c + 6 pi_c + 12 nadp_c + 6 co2_c + 6 coa_c + 4 ppi_c + 11 h2o_r + 12 nadp_r + 2 co2_r + nadh_r + 2 ppi_r + chsterol_r + for_r
LMPD_chsterol_c_29_21	chsterol_c	18 atp_c + 20 h_c + 12 nadph_c + 9 o2_r + 19 h_r + 13 nadph_r + 2 nad_r + 6 hmgcoa_c -> 18 adp_c + 6 pi_c + 12 nadp_c + 6 co2_c + 6 coa_c + 4 ppi_c + 11 h2o_r + 13 nadp_r + 2 co2_r + 2 nadh_r + 2 ppi_r + chsterol_r + for_r
LMPD_chsterol_c_30_21	chsterol_c	18 atp_c + 20 h_c + 12 nadph_c + 9 o2_r + 19 h_r + 12 nadph_r + nad_r + 6 hmgcoa_c -> 18 adp_c + 6 pi_c + 12 nadp_c + 6 co2_c + 6 coa_c + 4 ppi_c + 11 h2o_r + 12 nadp_r + 2 co2_r + nadh_r + 2 ppi_r + chsterol_r + for_r
LMPD_chsterol_c_31_21	chsterol_c	18 atp_c + 20 h_c + 12 nadph_c + 9 o2_r + 19 h_r + 12 nadph_r + nad_r + 6 hmgcoa_c -> 18 adp_c + 6 pi_c + 12 nadp_c + 6 co2_c + 6 coa_c + 4 ppi_c + 11 h2o_r + 12 nadp_r + 2 co2_r + nadh_r + 2 ppi_r + chsterol_r + for_r
LMPD_chsterol_c_32_21	chsterol_c	18 atp_c + 20 h_c + 12 nadph_c + 9 o2_r + 19 h_r + 12 nadph_r + nad_r + 6 hmgcoa_c -> 18 adp_c + 6 pi_c + 12 nadp_c + 6 co2_c + 6 coa_c + 4 ppi_c + 11 h2o_r + 12 nadp_r + 2 co2_r + nadh_r + 2 ppi_r + chsterol_r + for_r
LMPD_chsterol_c_33_21	chsterol_c	18 atp_c + 20 h_c + 12 nadph_c + 9 o2_r + 19 h_r + 11 nadph_r + 6 hmgcoa_c -> 18 adp_c + 6 pi_c + 12 nadp_c + 6 co2_c + 6 coa_c + 4 ppi_c + 11 h2o_r + 11 nadp_r + 2 co2_r + 2 ppi_r + chsterol_r + for_r
LMPD_chsterol_c_34_21	chsterol_c	18 atp_c + 20 h_c + 12 nadph_c + 9 o2_r + 19 h_r + 12 nadph_r + nad_r + 6 hmgcoa_c -> 18 adp_c + 6 pi_c + 12 nadp_c + 6 co2_c + 6 coa_c + 4 ppi_c + 11 h2o_r + 12 nadp_r + 2 co2_r + nadh_r + 2 ppi_r + chsterol_r + for_r
LMPD_chsterol_c_35_21	chsterol_c	18 atp_c + 20 h_c + 12 nadph_c + 9 o2_r + 19 h_r + 12 nadph_r + nad_r + 6 hmgcoa_c -> 18 adp_c + 6 pi_c + 12 nadp_c + 6 co2_c + 6 coa_c + 4 ppi_c + 11 h2o_r + 12 nadp_r + 2 co2_r + nadh_r + 2 ppi_r + chsterol_r + for_r
LMPD_chsterol_c_36_21	chsterol_c	18 atp_c + 20 h_c + 12 nadph_c + 9 o2_r + 19 h_r + 13 nadph_r + 2 nad_r + 6 hmgcoa_c -> 18 adp_c + 6 pi_c + 12 nadp_c + 6 co2_c + 6 coa_c + 4 ppi_c + 11 h2o_r + 13 nadp_r + 2 co2_r + 2 nadh_r + 2 ppi_r + chsterol_r + for_r
LMPD_chsterol_c_37_21	chsterol_c	18 atp_c + 20 h_c + 12 nadph_c + 9 o2_r + 19 h_r + 12 nadph_r + nad_r + 6 hmgcoa_c -> 18 adp_c + 6 pi_c + 12 nadp_c + 6 co2_c + 6 coa_c + 4 ppi_c + 11 h2o_r + 12 nadp_r + 2 co2_r + nadh_r + 2 ppi_r + chsterol_r + for_r
LMPD_chsterol_c_38_21	chsterol_c	18 atp_c + 20 h_c + 12 nadph_c + 9 o2_r + 19 h_r + 13 nadph_r + 2 nad_r + 6 hmgcoa_c -> 18 adp_c + 6 pi_c + 12 nadp_c + 6 co2_c + 6 coa_c + 4 ppi_c + 11 h2o_r + 13 nadp_r + 2 co2_r + 2 nadh_r + 2 ppi_r + chsterol_r + for_r
LMPD_chsterol_c_39_21	chsterol_c	18 atp_c + 20 h_c + 12 nadph_c + 9 o2_r + 19 h_r + 12 nadph_r + nad_r + 6 hmgcoa_c -> 18 adp_c + 6 pi_c + 12 nadp_c + 6 co2_c + 6 coa_c + 4 ppi_c + 11 h2o_r + 12 nadp_r + 2 co2_r + nadh_r + 2 ppi_r + chsterol_r + for_r
LMPD_chsterol_c_40_21	chsterol_c	18 atp_c + 20 h_c + 12 nadph_c + 9 o2_r + 19 h_r + 12 nadph_r + nad_r + 6 hmgcoa_c -> 18 adp_c + 6 pi_c + 12 nadp_c + 6 co2_c + 6 coa_c + 4 ppi_c + 11 h2o_r + 12 nadp_r + 2 co2_r + nadh_r + 2 ppi_r + chsterol_r + for_r
LMPD_chsterol_c_41_21	chsterol_c	18 atp_c + 20 h_c + 12 nadph_c + 9 o2_r + 19 h_r + 13 nadph_r + 2 nad_r + 6 hmgcoa_c -> 18 adp_c + 6 pi_c + 12 nadp_c + 6 co2_c + 6 coa_c + 4 ppi_c + 11 h2o_r + 13 nadp_r + 2 co2_r + 2 nadh_r + 2 ppi_r + chsterol_r + for_r
LMPD_chsterol_c_42_21	chsterol_c	18 atp_c + 20 h_c + 12 nadph_c + 9 o2_r + 19 h_r + 12 nadph_r + nad_r + 6 hmgcoa_c -> 18 adp_c + 6 pi_c + 12 nadp_c + 6 co2_c + 6 coa_c + 4 ppi_c + 11 h2o_r + 12 nadp_r + 2 co2_r + nadh_r + 2 ppi_r + chsterol_r + for_r
LMPD_chsterol_c_43_21	chsterol_c	18 atp_c + 20 h_c + 12 nadph_c + 9 o2_r + 19 h_r + 13 nadph_r + 2 nad_r + 6 hmgcoa_c -> 18 adp_c + 6 pi_c + 12 nadp_c + 6 co2_c + 6 coa_c + 4 ppi_c + 11 h2o_r + 13 nadp_r + 2 co2_r + 2 nadh_r + 2 ppi_r + chsterol_r + for_r
LMPD_chsterol_c_44_21	chsterol_c	18 atp_c + 20 h_c + 12 nadph_c + 9 o2_r + 19 h_r + 12 nadph_r + nad_r + 6 hmgcoa_c -> 18 adp_c + 6 pi_c + 12 nadp_c + 6 co2_c + 6 coa_c + 4 ppi_c + 11 h2o_r + 12 nadp_r + 2 co2_r + nadh_r + 2 ppi_r + chsterol_r + for_r
LMPD_chsterol_c_45_21	chsterol_c	18 atp_c + 20 h_c + 12 nadph_c + 9 o2_r + 19 h_r + 13 nadph_r + 2 nad_r + 6 hmgcoa_c -> 18 adp_c + 6 pi_c + 12 nadp_c + 6 co2_c + 6 coa_c + 4 ppi_c + 11 h2o_r + 13 nadp_r + 2 co2_r + 2 nadh_r + 2 ppi_r + chsterol_r + for_r
LMPD_chsterol_c_46_21	chsterol_c	18 atp_c + 20 h_c + 12 nadph_c + 9 o2_r + 19 h_r + 12 nadph_r + nad_r + 6 hmgcoa_c -> 18 adp_c + 6 pi_c + 12 nadp_c + 6 co2_c + 6 coa_c + 4 ppi_c + 11 h2o_r + 12 nadp_r + 2 co2_r + nadh_r + 2 ppi_r + chsterol_r + for_r
LMPD_chsterol_c_47_21	chsterol_c	18 atp_c + 20 h_c + 12 nadph_c + 9 o2_r + 19 h_r + 13 nadph_r + 2 nad_r + 6 hmgcoa_c -> 18 adp_c + 6 pi_c + 12 nadp_c + 6 co2_c + 6 coa_c + 4 ppi_c + 11 h2o_r + 13 nadp_r + 2 co2_r + 2 nadh_r + 2 ppi_r + chsterol_r + for_r
LMPD_chsterol_c_48_21	chsterol_c	18 atp_c + 20 h_c + 12 nadph_c + 9 o2_r + 19 h_r + 13 nadph_r + 2 nad_r + 6 hmgcoa_c -> 18 adp_c + 6 pi_c + 12 nadp_c + 6 co2_c + 6 coa_c + 4 ppi_c + 11 h2o_r + 13 nadp_r + 2 co2_r + 2 nadh_r + 2 ppi_r + chsterol_r + for_r
LMPD_chsterol_c_49_21	chsterol_c	18 atp_c + 20 h_c + 12 nadph_c + 9 o2_r + 19 h_r + 11 nadph_r + 6 hmgcoa_c -> 18 adp_c + 6 pi_c + 12 nadp_c + 6 co2_c + 6 coa_c + 4 ppi_c + 11 h2o_r + 11 nadp_r + 2 co2_r + 2 ppi_r + chsterol_r + for_r
LMPD_chsterol_c_50_21	chsterol_c	18 atp_c + 20 h_c + 12 nadph_c + 9 o2_r + 19 h_r + 13 nadph_r + 2 nad_r + 6 hmgcoa_c -> 18 adp_c + 6 pi_c + 12 nadp_c + 6 co2_c + 6 coa_c + 4 ppi_c + 11 h2o_r + 13 nadp_r + 2 co2_r + 2 nadh_r + 2 ppi_r + chsterol_r + for_r
LMPD_chsterol_c_51_21	chsterol_c	18 atp_c + 20 h_c + 12 nadph_c + 9 o2_r + 19 h_r + 11 nadph_r + 6 hmgcoa_c -> 18 adp_c + 6 pi_c + 12 nadp_c + 6 co2_c + 6 coa_c + 4 ppi_c + 11 h2o_r + 11 nadp_r + 2 co2_r + 2 ppi_r + chsterol_r + for_r
LMPD_chsterol_c_52_21	chsterol_c	18 atp_c + 20 h_c + 12 nadph_c + 9 o2_r + 19 h_r + 13 nadph_r + 2 nad_r + 6 hmgcoa_c -> 18 adp_c + 6 pi_c + 12 nadp_c + 6 co2_c + 6 coa_c + 4 ppi_c + 11 h2o_r + 13 nadp_r + 2 co2_r + 2 nadh_r + 2 ppi_r + chsterol_r + for_r
LMPD_chsterol_c_53_21	chsterol_c	18 atp_c + 20 h_c + 12 nadph_c + 9 o2_r + 19 h_r + 12 nadph_r + nad_r + 6 hmgcoa_c -> 18 adp_c + 6 pi_c + 12 nadp_c + 6 co2_c + 6 coa_c + 4 ppi_c + 11 h2o_r + 12 nadp_r + 2 co2_r + nadh_r + 2 ppi_r + chsterol_r + for_r
LMPD_chsterol_c_54_21	chsterol_c	18 atp_c + 20 h_c + 12 nadph_c + 9 o2_r + 19 h_r + 13 nadph_r + 2 nad_r + 6 hmgcoa_c -> 18 adp_c + 6 pi_c + 12 nadp_c + 6 co2_c + 6 coa_c + 4 ppi_c + 11 h2o_r + 13 nadp_r + 2 co2_r + 2 nadh_r + 2 ppi_r + chsterol_r + for_r
LMPD_chsterol_c_55_21	chsterol_c	18 atp_c + 20 h_c + 12 nadph_c + 9 o2_r + 19 h_r + 12 nadph_r + nad_r + 6 hmgcoa_c -> 18 adp_c + 6 pi_c + 12 nadp_c + 6 co2_c + 6 coa_c + 4 ppi_c + 11 h2o_r + 12 nadp_r + 2 co2_r + nadh_r + 2 ppi_r + chsterol_r + for_r
LMPD_chsterol_c_56_21	chsterol_c	18 atp_c + 20 h_c + 12 nadph_c + 9 o2_r + 19 h_r + 12 nadph_r + nad_r + 6 hmgcoa_c -> 18 adp_c + 6 pi_c + 12 nadp_c + 6 co2_c + 6 coa_c + 4 ppi_c + 11 h2o_r + 12 nadp_r + 2 co2_r + nadh_r + 2 ppi_r + chsterol_r + for_r
LMPD_chsterol_c_57_21	chsterol_c	18 atp_c + 20 h_c + 12 nadph_c + 9 o2_r + 19 h_r + 12 nadph_r + nad_r + 6 hmgcoa_c -> 18 adp_c + 6 pi_c + 12 nadp_c + 6 co2_c + 6 coa_c + 4 ppi_c + 11 h2o_r + 12 nadp_r + 2 co2_r + nadh_r + 2 ppi_r + chsterol_r + for_r
LMPD_chsterol_c_58_21	chsterol_c	18 atp_c + 20 h_c + 12 nadph_c + 9 o2_r + 19 h_r + 13 nadph_r + 2 nad_r + 6 hmgcoa_c -> 18 adp_c + 6 pi_c + 12 nadp_c + 6 co2_c + 6 coa_c + 4 ppi_c + 11 h2o_r + 13 nadp_r + 2 co2_r + 2 nadh_r + 2 ppi_r + chsterol_r + for_r
LMPD_chsterol_c_59_21	chsterol_c	18 atp_c + 20 h_c + 12 nadph_c + 9 o2_r + 19 h_r + 12 nadph_r + nad_r + 6 hmgcoa_c -> 18 adp_c + 6 pi_c + 12 nadp_c + 6 co2_c + 6 coa_c + 4 ppi_c + 11 h2o_r + 12 nadp_r + 2 co2_r + nadh_r + 2 ppi_r + chsterol_r + for_r
LMPD_chsterol_c_60_21	chsterol_c	18 atp_c + 20 h_c + 12 nadph_c + 9 o2_r + 19 h_r + 12 nadph_r + nad_r + 6 hmgcoa_c -> 18 adp_c + 6 pi_c + 12 nadp_c + 6 co2_c + 6 coa_c + 4 ppi_c + 11 h2o_r + 12 nadp_r + 2 co2_r + nadh_r + 2 ppi_r + chsterol_r + for_r
LMPD_chsterol_c_61_21	chsterol_c	18 atp_c + 20 h_c + 12 nadph_c + 9 o2_r + 19 h_r + 13 nadph_r + 2 nad_r + 6 hmgcoa_c -> 18 adp_c + 6 pi_c + 12 nadp_c + 6 co2_c + 6 coa_c + 4 ppi_c + 11 h2o_r + 13 nadp_r + 2 co2_r + 2 nadh_r + 2 ppi_r + chsterol_r + for_r
LMPD_chsterol_c_62_21	chsterol_c	18 atp_c + 20 h_c + 12 nadph_c + 9 o2_r + 19 h_r + 13 nadph_r + 2 nad_r + 6 hmgcoa_c -> 18 adp_c + 6 pi_c + 12 nadp_c + 6 co2_c + 6 coa_c + 4 ppi_c + 11 h2o_r + 13 nadp_r + 2 co2_r + 2 nadh_r + 2 ppi_r + chsterol_r + for_r
LMPD_chsterol_c_63_21	chsterol_c	18 atp_c + 20 h_c + 12 nadph_c + 9 o2_r + 19 h_r + 12 nadph_r + nad_r + 6 hmgcoa_c -> 18 adp_c + 6 pi_c + 12 nadp_c + 6 co2_c + 6 coa_c + 4 ppi_c + 11 h2o_r + 12 nadp_r + 2 co2_r + nadh_r + 2 ppi_r + chsterol_r + for_r
LMPD_chsterol_c_64_21	chsterol_c	18 atp_c + 20 h_c + 12 nadph_c + 9 o2_r + 19 h_r + 12 nadph_r + nad_r + 6 hmgcoa_c -> 18 adp_c + 6 pi_c + 12 nadp_c + 6 co2_c + 6 coa_c + 4 ppi_c + 11 h2o_r + 12 nadp_r + 2 co2_r + nadh_r + 2 ppi_r + chsterol_r + for_r
LMPD_pglyc_hs_c_1_11	pglyc_hs_c	16 atp_c + 53 h_c + 28 nadph_c + 14 hco3_c + 16 accoa_c + datp_c + ctp_c + 2 glyc3p_c -> 11 h2o_c + 14 adp_c + 15 pi_c + 28 nadp_c + 14 co2_c + 16 coa_c + 2 amp_c + 3 ppi_c + dadp_c + pglyc_hs_c + cdp_c
LMPD_pglyc_hs_c_2_11	pglyc_hs_c	16 atp_c + 53 h_c + 28 nadph_c + 14 hco3_c + 16 accoa_c + 2 ctp_c + 2 glyc3p_c -> 11 h2o_c + 14 adp_c + 15 pi_c + 28 nadp_c + 14 co2_c + 16 coa_c + 2 amp_c + 3 ppi_c + pglyc_hs_c + 2 cdp_c
LMPD_pglyc_hs_c_3_11	pglyc_hs_c	16 atp_c + 53 h_c + 28 nadph_c + 14 hco3_c + 16 accoa_c + ctp_c + utp_c + 2 glyc3p_c -> 11 h2o_c + 14 adp_c + 15 pi_c + 28 nadp_c + 14 co2_c + 16 coa_c + udp_c + 2 amp_c + 3 ppi_c + pglyc_hs_c + cdp_c
LMPD_pglyc_hs_c_4_11	pglyc_hs_c	16 atp_c + 53 h_c + 28 nadph_c + 14 hco3_c + 16 accoa_c + 2 glyc3p_c -> 12 h2o_c + 14 adp_c + 15 pi_c + 28 nadp_c + 14 co2_c + 16 coa_c + 2 amp_c + 2 ppi_c + pglyc_hs_c
LMPD_pglyc_hs_c_5_11	pglyc_hs_c	17 atp_c + 53 h_c + 28 nadph_c + 14 hco3_c + 16 accoa_c + ctp_c + 2 glyc3p_c -> 11 h2o_c + 15 adp_c + 15 pi_c + 28 nadp_c + 14 co2_c + 16 coa_c + 2 amp_c + 3 ppi_c + pglyc_hs_c + cdp_c
LMPD_pglyc_hs_c_6_11	pglyc_hs_c	16 atp_c + 53 h_c + 28 nadph_c + 14 hco3_c + 16 accoa_c + ctp_c + dgtp_c + 2 glyc3p_c -> 11 h2o_c + 14 adp_c + 15 pi_c + 28 nadp_c + 14 co2_c + 16 coa_c + 2 amp_c + 3 ppi_c + pglyc_hs_c + cdp_c + dgdp_c
LMPD_pglyc_hs_c_7_11	pglyc_hs_c	16 atp_c + 53 h_c + 28 nadph_c + 14 hco3_c + 16 accoa_c + gtp_c + ctp_c + 2 glyc3p_c -> 11 h2o_c + 14 adp_c + 15 pi_c + 28 nadp_c + 14 co2_c + 16 coa_c + 2 amp_c + 3 ppi_c + gdp_c + pglyc_hs_c + cdp_c
LMPD_clpn_hs_c_1_12	clpn_hs_c	32 atp_c + 106 h_c + 56 nadph_c + 28 hco3_c + 32 accoa_c + 2 datp_c + 2 ctp_c + 3 glyc3p_c -> 23 h2o_c + 28 adp_c + 29 pi_c + 56 nadp_c + 28 co2_c + 32 coa_c + 4 amp_c + 6 ppi_c + 2 dadp_c + clpn_hs_c + 2 cdp_c
LMPD_clpn_hs_c_2_12	clpn_hs_c	34 atp_c + 106 h_c + 56 nadph_c + 28 hco3_c + 32 accoa_c + 2 ctp_c + 3 glyc3p_c -> 23 h2o_c + 30 adp_c + 29 pi_c + 56 nadp_c + 28 co2_c + 32 coa_c + 4 amp_c + 6 ppi_c + clpn_hs_c + 2 cdp_c
LMPD_clpn_hs_c_3_12	clpn_hs_c	32 atp_c + 106 h_c + 56 nadph_c + 28 hco3_c + 32 accoa_c + 4 ctp_c + 3 glyc3p_c -> 23 h2o_c + 28 adp_c + 29 pi_c + 56 nadp_c + 28 co2_c + 32 coa_c + 4 amp_c + 6 ppi_c + clpn_hs_c + 4 cdp_c
LMPD_clpn_hs_c_4_12	clpn_hs_c	32 atp_c + 106 h_c + 56 nadph_c + 28 hco3_c + 32 accoa_c + 2 ctp_c + 2 utp_c + 3 glyc3p_c -> 23 h2o_c + 28 adp_c + 29 pi_c + 56 nadp_c + 28 co2_c + 32 coa_c + 2 udp_c + 4 amp_c + 6 ppi_c + clpn_hs_c + 2 cdp_c
LMPD_clpn_hs_c_5_12	clpn_hs_c	32 atp_c + 106 h_c + 56 nadph_c + 28 hco3_c + 32 accoa_c + 3 glyc3p_c -> 25 h2o_c + 28 adp_c + 29 pi_c + 56 nadp_c + 28 co2_c + 32 coa_c + 4 amp_c + 4 ppi_c + clpn_hs_c
LMPD_clpn_hs_c_6_12	clpn_hs_c	32 atp_c + 106 h_c + 56 nadph_c + 28 hco3_c + 32 accoa_c + 2 ctp_c + 2 dgtp_c + 3 glyc3p_c -> 23 h2o_c + 28 adp_c + 29 pi_c + 56 nadp_c + 28 co2_c + 32 coa_c + 4 amp_c + 6 ppi_c + clpn_hs_c + 2 cdp_c + 2 dgdp_c
LMPD_clpn_hs_c_7_12	clpn_hs_c	32 atp_c + 106 h_c + 56 nadph_c + 28 hco3_c + 32 accoa_c + 2 gtp_c + 2 ctp_c + 3 glyc3p_c -> 23 h2o_c + 28 adp_c + 29 pi_c + 56 nadp_c + 28 co2_c + 32 coa_c + 4 amp_c + 6 ppi_c + 2 gdp_c + clpn_hs_c + 2 cdp_c
LMPD_utp_c_1_5	utp_c	asp_L_c + prpp_c + cbp_c + q10_m -> h2o_c + pi_c + co2_c + ppi_c + q10h2_m + ump_c
LMPD_dgtp_n_1_11	dgtp_n	2 10fthf_c + 3 atp_c + nadph_c + nad_c + co2_c + asp_L_c + gdp_c + gly_c + pram_c + fpram_c -> h2o_c + 3 adp_c + 5 h_c + 3 pi_c + nadp_c + nadh_c + fum_c + 2 thf_c + dgdp_c + fgam_c + xmp_c
LMPD_dgtp_n_2_11	dgtp_n	2 10fthf_c + 3 atp_c + nadph_c + nad_c + co2_c + asp_L_c + gtp_c + gly_c + pram_c + fpram_c -> h2o_c + 3 adp_c + 5 h_c + 3 pi_c + nadp_c + nadh_c + fum_c + 2 thf_c + dgtp_c + fgam_c + xmp_c
LMPD_dgtp_n_3_11	dgtp_n	2 10fthf_c + nh4_c + 3 atp_c + co2_c + asp_L_c + gtp_c + gly_c + pram_c + fpram_c -> 2 h2o_c + 3 adp_c + 7 h_c + 3 pi_c + fum_c + 2 thf_c + dgtp_c + fgam_c + gmp_c
LMPD_dgtp_n_4_11	dgtp_n	2 10fthf_c + nh4_c + 3 atp_c + co2_c + asp_L_c + gdp_c + gly_c + pram_c + fpram_c -> 2 h2o_c + 3 adp_c + 7 h_c + 3 pi_c + fum_c + 2 thf_c + dgdp_c + fgam_c + gmp_c
LMPD_dctp_n_1_7	dctp_n	2 h_c + nadph_c + asp_L_c + prpp_c + cbp_c + ctp_c + q10_m -> 2 h2o_c + pi_c + nadp_c + co2_c + ppi_c + q10h2_m + dctp_c + ump_c
LMPD_datp_n_1_12	datp_n	2 10fthf_c + 3 atp_c + nadph_c + co2_c + 2 asp_L_c + gtp_c + gly_c + pram_c + fpram_c -> 2 h2o_c + 2 adp_c + 5 h_c + 4 pi_c + nadp_c + amp_c + gdp_c + dadp_c + 2 fum_c + 2 thf_c + fgam_c
LMPD_dttp_n_1_11	dttp_n	atp_c + 3 h_c + 2 nadph_c + asp_L_c + prpp_c + cbp_c + q10_m + utp_c + mlthf_c -> h2o_c + adp_c + pi_c + 2 nadp_c + co2_c + 2 ppi_c + thf_c + q10h2_m + dtdp_c + ump_c
LMPD_dttp_n_2_11	dttp_n	atp_c + 3 h_c + 2 nadph_c + asp_L_c + udp_c + prpp_c + cbp_c + q10_m + mlthf_c -> h2o_c + adp_c + 2 pi_c + 2 nadp_c + co2_c + ppi_c + thf_c + q10h2_m + dtdp_c + ump_c
LMPD_dttp_n_3_11	dttp_n	atp_c + 3 h_c + nadph_c + nadh_c + asp_L_c + prpp_c + cbp_c + q10_m + utp_c + mlthf_c -> h2o_c + adp_c + pi_c + nadp_c + nad_c + co2_c + 2 ppi_c + thf_c + q10h2_m + dtdp_c + ump_c
LMPD_dttp_n_4_11	dttp_n	atp_c + 3 h_c + nadph_c + nadh_c + asp_L_c + udp_c + prpp_c + cbp_c + q10_m + mlthf_c -> h2o_c + adp_c + 2 pi_c + nadp_c + nad_c + co2_c + ppi_c + thf_c + q10h2_m + dtdp_c + ump_c
LMPD_ps_hs_c_1_8	ps_hs_c	16 atp_c + 53 h_c + 28 nadph_c + 14 hco3_c + 16 accoa_c + ser_L_c + glyc3p_c -> 13 h2o_c + 14 adp_c + 14 pi_c + 28 nadp_c + 14 co2_c + 16 coa_c + 2 amp_c + 2 ppi_c + ps_hs_c
LMPD_sphmyln_hs_c_1_12	sphmyln_hs_c	17 atp_c + 53 h_c + 28 nadph_c + 14 hco3_c + 16 accoa_c + ser_L_c + chol_c -> 13 h2o_c + 15 adp_c + 14 pi_c + 28 nadp_c + 15 co2_c + 16 coa_c + 2 amp_c + 2 ppi_c + sphmyln_hs_c
LMPD_sphmyln_hs_c_2_12	sphmyln_hs_c	o2_c + 17 atp_c + 55 h_c + 29 nadph_c + nadh_c + 14 hco3_c + 16 accoa_c + ser_L_c + chol_c -> 15 h2o_c + 15 adp_c + 14 pi_c + 29 nadp_c + nad_c + 15 co2_c + 16 coa_c + 2 amp_c + 2 ppi_c + sphmyln_hs_c
LMPD_GAM_c_1_10	GAM_c	2 10fthf_c + 3 atp_c + co2_c + 2 asp_L_c + gtp_c + gly_c + pram_c + fpram_c -> h2o_c + 3 adp_c + 7 h_c + 4 pi_c + amp_c + gdp_c + 2 fum_c + 2 thf_c + fgam_c

## Sheet: Smin_LMPDrxns Recon3D
Name	BBB	Reaction Formula
LMPD_atp_c_1_11	atp_c	h2o_c + 3 atp_c + co2_c + 2 asp_L_c + gtp_c + gly_c + pram_c + fpram_c + 2 methf_c -> 12 h_c + 3 adp_c + 4 pi_c + amp_c + gdp_c + 2 fum_c + 2 thf_c + fgam_c
LMPD_gtp_c_1_10	gtp_c	h2o_c + nh4_c + 3 atp_c + nadp_c + co2_c + asp_L_c + gly_c + pram_c + fpram_c + 2 methf_c -> 13 h_c + 3 adp_c + 3 pi_c + nadph_c + fum_c + 2 thf_c + fgam_c + gmp_c
LMPD_gtp_c_2_10	gtp_c	2 h2o_c + 3 atp_c + nad_c + co2_c + asp_L_c + gly_c + pram_c + fpram_c + 2 methf_c -> 12 h_c + 3 adp_c + 3 pi_c + nadh_c + fum_c + 2 thf_c + fgam_c + xmp_c
LMPD_gtp_c_3_10	gtp_c	5 atp_c + nad_c + co2_c + asp_L_c + gly_c + 2 for_c + pram_c + fpram_c -> 8 h_c + 5 adp_c + 5 pi_c + nadh_c + fum_c + fgam_c + xmp_c
LMPD_gtp_c_4_10	gtp_c	nh4_c + 5 atp_c + nadp_c + co2_c + asp_L_c + gly_c + 2 for_c + pram_c + fpram_c -> h2o_c + 9 h_c + 5 adp_c + 5 pi_c + nadph_c + fum_c + fgam_c + gmp_c
LMPD_cys_L_c_1_2	cys_L_c	ser_L_c + hcys_L_c -> nh4_c + 2obut_c + cys_L_c
LMPD_pail_hs_c_1_9	pail_hs_c	25 h_c + 8 atp_c + 14 nadph_c + 7 hco3_c + 8 accoa_c + lnlccoa_c + glyc3p_c + g6p_c -> 6 h2o_c + 7 adp_c + 8 pi_c + 14 nadp_c + 7 co2_c + 9 coa_c + amp_c + ppi_c + pail_hs_c
LMPD_pail_hs_c_2_10	pail_hs_c	53 h_c + 16 atp_c + 28 nadph_c + 14 hco3_c + 16 accoa_c + glyc3p_c + g6p_c -> 12 h2o_c + 14 adp_c + 15 pi_c + 28 nadp_c + 14 co2_c + 16 coa_c + 2 amp_c + 2 ppi_c + pail_hs_c
LMPD_pail_hs_c_3_9	pail_hs_c	25 h_c + 8 atp_c + 14 nadph_c + 7 hco3_c + 8 accoa_c + lnlccoa_c + glyc3p_c + g6p_c -> 6 h2o_c + 7 adp_c + 8 pi_c + 14 nadp_c + 7 co2_c + 9 coa_c + amp_c + ppi_c + pail_hs_c
LMPD_pail_hs_c_4_10	pail_hs_c	53 h_c + 16 atp_c + 28 nadph_c + 14 hco3_c + 16 accoa_c + glyc3p_c + g6p_c -> 12 h2o_c + 14 adp_c + 15 pi_c + 28 nadp_c + 14 co2_c + 16 coa_c + 2 amp_c + 2 ppi_c + pail_hs_c
LMPD_ctp_c_1_5	ctp_c	asp_L_c + cbp_c + q10_m + prpp_c -> h2o_c + pi_c + co2_c + ppi_c + q10h2_m + ump_c
LMPD_pchol_hs_c_1_7	pchol_hs_c	25 h_c + 8 atp_c + 14 nadph_c + 7 hco3_c + 8 accoa_c + ser_L_c + lnlccoa_c + glyc3p_c -> 7 h2o_c + 7 adp_c + 7 pi_c + 14 nadp_c + 7 co2_c + 9 coa_c + amp_c + ppi_c + ps_hs_c
LMPD_pchol_hs_c_2_7	pchol_hs_c	25 h_c + 8 atp_c + 14 nadph_c + 7 hco3_c + 8 accoa_c + lnlccoa_c + chol_c + glyc3p_c -> 7 h2o_c + 7 adp_c + 7 pi_c + 14 nadp_c + 7 co2_c + 9 coa_c + amp_c + ppi_c + pchol_hs_c
LMPD_pchol_hs_c_3_8	pchol_hs_c	53 h_c + 16 atp_c + 28 nadph_c + 14 hco3_c + 16 accoa_c + chol_c + glyc3p_c -> 13 h2o_c + 14 adp_c + 14 pi_c + 28 nadp_c + 14 co2_c + 16 coa_c + 2 amp_c + 2 ppi_c + pchol_hs_c
LMPD_pchol_hs_c_4_8	pchol_hs_c	53 h_c + 16 atp_c + 28 nadph_c + 14 hco3_c + 16 accoa_c + ser_L_c + glyc3p_c -> 13 h2o_c + 14 adp_c + 14 pi_c + 28 nadp_c + 14 co2_c + 16 coa_c + 2 amp_c + 2 ppi_c + ps_hs_c
LMPD_pe_hs_c_1_7	pe_hs_c	25 h_c + 8 atp_c + 14 nadph_c + 7 hco3_c + 8 accoa_c + lnlccoa_c + chol_c + glyc3p_c -> 7 h2o_c + 7 adp_c + 7 pi_c + 14 nadp_c + 7 co2_c + 9 coa_c + amp_c + ppi_c + pchol_hs_c
LMPD_pe_hs_c_2_8	pe_hs_c	53 h_c + 16 atp_c + 28 nadph_c + 14 hco3_c + 16 accoa_c + chol_c + glyc3p_c -> 13 h2o_c + 14 adp_c + 14 pi_c + 28 nadp_c + 14 co2_c + 16 coa_c + 2 amp_c + 2 ppi_c + pchol_hs_c
LMPD_pe_hs_c_3_8	pe_hs_c	53 h_c + 16 atp_c + 28 nadph_c + 14 hco3_c + 16 accoa_c + ser_L_c + glyc3p_c -> 13 h2o_c + 14 adp_c + 14 pi_c + 28 nadp_c + 14 co2_c + 16 coa_c + 2 amp_c + 2 ppi_c + ps_hs_c
LMPD_pe_hs_c_4_7	pe_hs_c	25 h_c + 8 atp_c + 14 nadph_c + 7 hco3_c + 8 accoa_c + ser_L_c + lnlccoa_c + glyc3p_c -> 7 h2o_c + 7 adp_c + 7 pi_c + 14 nadp_c + 7 co2_c + 9 coa_c + amp_c + ppi_c + ps_hs_c
LMPD_chsterol_c_1_21	chsterol_c	20 h_c + 18 atp_c + 12 nadph_c + 8 o2_r + 12 h_r + 8 nadph_r + fadh2_r + 6 hmgcoa_c -> 18 adp_c + 6 pi_c + 12 nadp_c + 6 co2_c + 6 coa_c + 4 ppi_c + 9 h2o_r + 8 nadp_r + 2 co2_r + 2 ppi_r + chsterol_r + fad_r + for_r
LMPD_chsterol_c_2_21	chsterol_c	20 h_c + 18 atp_c + 12 nadph_c + 8 o2_r + 15 h_r + 9 nadph_r + 6 hmgcoa_c -> 18 adp_c + 6 pi_c + 12 nadp_c + 6 co2_c + 6 coa_c + 4 ppi_c + 9 h2o_r + 9 nadp_r + 2 co2_r + 2 ppi_r + chsterol_r + for_r
LMPD_chsterol_c_3_21	chsterol_c	20 h_c + 18 atp_c + 12 nadph_c + 9 o2_r + 19 h_r + 13 nadph_r + 2 nad_r + 6 hmgcoa_c -> 18 adp_c + 6 pi_c + 12 nadp_c + 6 co2_c + 6 coa_c + 4 ppi_c + 11 h2o_r + 13 nadp_r + 2 co2_r + 2 nadh_r + 2 ppi_r + chsterol_r + for_r
LMPD_chsterol_c_4_21	chsterol_c	20 h_c + 18 atp_c + 12 nadph_c + 8 o2_r + 12 h_r + 10 nadph_r + 2 nad_r + fadh2_r + 6 hmgcoa_c -> 18 adp_c + 6 pi_c + 12 nadp_c + 6 co2_c + 6 coa_c + 4 ppi_c + 9 h2o_r + 10 nadp_r + 2 co2_r + 2 nadh_r + 2 ppi_r + chsterol_r + fad_r + for_r
LMPD_chsterol_c_5_21	chsterol_c	20 h_x + 8 o2_r + 18 atp_x + 12 h_r + 8 nadph_r + fadh2_r + 6 hmgcoa_x + 12 nadph_x -> 6 coa_x + 18 adp_x + 9 h2o_r + 8 nadp_r + 2 co2_r + 2 ppi_r + chsterol_r + 6 co2_x + fad_r + 4 ppi_x + 6 pi_x + for_r + 12 nadp_x
LMPD_chsterol_c_6_21	chsterol_c	20 h_c + 18 atp_c + 12 nadph_c + 9 o2_r + 19 h_r + 13 nadph_r + 2 nad_r + 6 hmgcoa_c -> 18 adp_c + 6 pi_c + 12 nadp_c + 6 co2_c + 6 coa_c + 4 ppi_c + 11 h2o_r + 13 nadp_r + 2 co2_r + 2 nadh_r + 2 ppi_r + chsterol_r + for_r
LMPD_chsterol_c_7_21	chsterol_c	20 h_c + 18 atp_c + 12 nadph_c + 8 o2_r + 15 h_r + 11 nadph_r + 2 nad_r + 6 hmgcoa_c -> 18 adp_c + 6 pi_c + 12 nadp_c + 6 co2_c + 6 coa_c + 4 ppi_c + 9 h2o_r + 11 nadp_r + 2 co2_r + 2 nadh_r + 2 ppi_r + chsterol_r + for_r
LMPD_chsterol_c_8_21	chsterol_c	20 h_c + 18 atp_c + 12 nadph_c + 8 o2_r + 15 h_r + 9 nadph_r + 6 hmgcoa_c -> 18 adp_c + 6 pi_c + 12 nadp_c + 6 co2_c + 6 coa_c + 4 ppi_c + 9 h2o_r + 9 nadp_r + 2 co2_r + 2 ppi_r + chsterol_r + for_r
LMPD_chsterol_c_9_21	chsterol_c	20 h_x + 9 o2_r + 18 atp_x + 16 h_r + 10 nadph_r + fadh2_r + 6 hmgcoa_x + 12 nadph_x -> 6 coa_x + 18 adp_x + 11 h2o_r + 10 nadp_r + 2 co2_r + 2 ppi_r + chsterol_r + 6 co2_x + fad_r + 4 ppi_x + 6 pi_x + for_r + 12 nadp_x
LMPD_chsterol_c_10_21	chsterol_c	20 h_c + 18 atp_c + 12 nadph_c + 8 o2_r + 12 h_r + 8 nadph_r + fadh2_r + 6 hmgcoa_c -> 18 adp_c + 6 pi_c + 12 nadp_c + 6 co2_c + 6 coa_c + 4 ppi_c + 9 h2o_r + 8 nadp_r + 2 co2_r + 2 ppi_r + chsterol_r + fad_r + for_r
LMPD_chsterol_c_11_21	chsterol_c	20 h_x + 8 o2_r + 18 atp_x + 15 h_r + 9 nadph_r + 6 hmgcoa_x + 12 nadph_x -> 6 coa_x + 18 adp_x + 9 h2o_r + 9 nadp_r + 2 co2_r + 2 ppi_r + chsterol_r + 6 co2_x + 4 ppi_x + 6 pi_x + for_r + 12 nadp_x
LMPD_chsterol_c_12_21	chsterol_c	20 h_c + 18 atp_c + 12 nadph_c + 8 o2_r + 12 h_r + 8 nadph_r + fadh2_r + 6 hmgcoa_c -> 18 adp_c + 6 pi_c + 12 nadp_c + 6 co2_c + 6 coa_c + 4 ppi_c + 9 h2o_r + 8 nadp_r + 2 co2_r + 2 ppi_r + chsterol_r + fad_r + for_r
LMPD_chsterol_c_13_21	chsterol_c	20 h_x + 8 o2_r + 18 atp_x + 15 h_r + 9 nadph_r + 6 hmgcoa_x + 12 nadph_x -> 6 coa_x + 18 adp_x + 9 h2o_r + 9 nadp_r + 2 co2_r + 2 ppi_r + chsterol_r + 6 co2_x + 4 ppi_x + 6 pi_x + for_r + 12 nadp_x
LMPD_chsterol_c_14_21	chsterol_c	20 h_c + 18 atp_c + 12 nadph_c + 8 o2_r + 15 h_r + 9 nadph_r + 6 hmgcoa_c -> 18 adp_c + 6 pi_c + 12 nadp_c + 6 co2_c + 6 coa_c + 4 ppi_c + 9 h2o_r + 9 nadp_r + 2 co2_r + 2 ppi_r + chsterol_r + for_r
LMPD_chsterol_c_15_21	chsterol_c	20 h_c + 18 atp_c + 12 nadph_c + 8 o2_r + 13 h_r + 9 nadph_r + fadh2_r + 6 hmgcoa_c -> 18 adp_c + 6 pi_c + 12 nadp_c + 6 co2_c + 6 coa_c + 4 ppi_c + 9 h2o_r + 9 nadp_r + 2 co2_r + 2 ppi_r + chsterol_r + fad_r + for_r
LMPD_chsterol_c_16_21	chsterol_c	20 h_x + 9 o2_r + 18 atp_x + 19 h_r + 11 nadph_r + 6 hmgcoa_x + 12 nadph_x -> 6 coa_x + 18 adp_x + 11 h2o_r + 11 nadp_r + 2 co2_r + 2 ppi_r + chsterol_r + 6 co2_x + 4 ppi_x + 6 pi_x + for_r + 12 nadp_x
LMPD_chsterol_c_17_21	chsterol_c	20 h_c + 18 atp_c + 12 nadph_c + 9 o2_r + 19 h_r + 11 nadph_r + 6 hmgcoa_c -> 18 adp_c + 6 pi_c + 12 nadp_c + 6 co2_c + 6 coa_c + 4 ppi_c + 11 h2o_r + 11 nadp_r + 2 co2_r + 2 ppi_r + chsterol_r + for_r
LMPD_chsterol_c_18_21	chsterol_c	20 h_c + 18 atp_c + 12 nadph_c + 9 o2_r + 19 h_r + 11 nadph_r + 6 hmgcoa_c -> 18 adp_c + 6 pi_c + 12 nadp_c + 6 co2_c + 6 coa_c + 4 ppi_c + 11 h2o_r + 11 nadp_r + 2 co2_r + 2 ppi_r + chsterol_r + for_r
LMPD_chsterol_c_19_21	chsterol_c	20 h_x + 9 o2_r + 18 atp_x + 19 h_r + 11 nadph_r + 6 hmgcoa_x + 12 nadph_x -> 6 coa_x + 18 adp_x + 11 h2o_r + 11 nadp_r + 2 co2_r + 2 ppi_r + chsterol_r + 6 co2_x + 4 ppi_x + 6 pi_x + for_r + 12 nadp_x
LMPD_chsterol_c_20_21	chsterol_c	20 h_x + 8 o2_r + 18 atp_x + 15 h_r + 9 nadph_r + 6 hmgcoa_x + 12 nadph_x -> 6 coa_x + 18 adp_x + 9 h2o_r + 9 nadp_r + 2 co2_r + 2 ppi_r + chsterol_r + 6 co2_x + 4 ppi_x + 6 pi_x + for_r + 12 nadp_x
LMPD_chsterol_c_21_21	chsterol_c	20 h_c + 18 atp_c + 12 nadph_c + 8 o2_r + 12 h_r + 9 nadph_r + nad_r + fadh2_r + 6 hmgcoa_c -> 18 adp_c + 6 pi_c + 12 nadp_c + 6 co2_c + 6 coa_c + 4 ppi_c + 9 h2o_r + 9 nadp_r + 2 co2_r + nadh_r + 2 ppi_r + chsterol_r + fad_r + for_r
LMPD_chsterol_c_22_21	chsterol_c	20 h_c + 18 atp_c + 12 nadph_c + 9 o2_r + 16 h_r + 10 nadph_r + fadh2_r + 6 hmgcoa_c -> 18 adp_c + 6 pi_c + 12 nadp_c + 6 co2_c + 6 coa_c + 4 ppi_c + 11 h2o_r + 10 nadp_r + 2 co2_r + 2 ppi_r + chsterol_r + fad_r + for_r
LMPD_chsterol_c_23_21	chsterol_c	20 h_x + 8 o2_r + 18 atp_x + 12 h_r + 8 nadph_r + fadh2_r + 6 hmgcoa_x + 12 nadph_x -> 6 coa_x + 18 adp_x + 9 h2o_r + 8 nadp_r + 2 co2_r + 2 ppi_r + chsterol_r + 6 co2_x + fad_r + 4 ppi_x + 6 pi_x + for_r + 12 nadp_x
LMPD_chsterol_c_24_21	chsterol_c	20 h_c + 18 atp_c + 12 nadph_c + 8 o2_r + 13 h_r + 9 nadph_r + fadh2_r + 6 hmgcoa_c -> 18 adp_c + 6 pi_c + 12 nadp_c + 6 co2_c + 6 coa_c + 4 ppi_c + 9 h2o_r + 9 nadp_r + 2 co2_r + 2 ppi_r + chsterol_r + fad_r + for_r
LMPD_chsterol_c_25_21	chsterol_c	20 h_c + 18 atp_c + 12 nadph_c + 9 o2_r + 19 h_r + 11 nadph_r + 6 hmgcoa_c -> 18 adp_c + 6 pi_c + 12 nadp_c + 6 co2_c + 6 coa_c + 4 ppi_c + 11 h2o_r + 11 nadp_r + 2 co2_r + 2 ppi_r + chsterol_r + for_r
LMPD_chsterol_c_26_21	chsterol_c	20 h_x + 7 o2_r + 18 atp_x + 12 h_r + 8 nadph_r + 6 hmgcoa_x + 12 nadph_x -> 6 coa_x + 18 adp_x + 7 h2o_r + 8 nadp_r + 2 co2_r + 2 ppi_r + chsterol_r + 6 co2_x + 4 ppi_x + 6 pi_x + for_r + 12 nadp_x
LMPD_chsterol_c_27_21	chsterol_c	20 h_x + 9 o2_r + 18 atp_x + 16 h_r + 10 nadph_r + fadh2_r + 6 hmgcoa_x + 12 nadph_x -> 6 coa_x + 18 adp_x + 11 h2o_r + 10 nadp_r + 2 co2_r + 2 ppi_r + chsterol_r + 6 co2_x + fad_r + 4 ppi_x + 6 pi_x + for_r + 12 nadp_x
LMPD_chsterol_c_28_21	chsterol_c	20 h_x + 8 o2_r + 18 atp_x + 15 h_r + 10 nadph_r + nad_r + 6 hmgcoa_x + 12 nadph_x -> 6 coa_x + 18 adp_x + 9 h2o_r + 10 nadp_r + 2 co2_r + nadh_r + 2 ppi_r + chsterol_r + 6 co2_x + 4 ppi_x + 6 pi_x + for_r + 12 nadp_x
LMPD_chsterol_c_29_21	chsterol_c	20 h_x + 8 o2_r + 18 atp_x + 13 h_r + 9 nadph_r + fadh2_r + 6 hmgcoa_x + 12 nadph_x -> 6 coa_x + 18 adp_x + 9 h2o_r + 9 nadp_r + 2 co2_r + 2 ppi_r + chsterol_r + 6 co2_x + fad_r + 4 ppi_x + 6 pi_x + for_r + 12 nadp_x
LMPD_chsterol_c_30_21	chsterol_c	20 h_x + 7 o2_r + 18 atp_x + 9 h_r + 7 nadph_r + fadh2_r + 6 hmgcoa_x + 12 nadph_x -> 6 coa_x + 18 adp_x + 7 h2o_r + 7 nadp_r + 2 co2_r + 2 ppi_r + chsterol_r + 6 co2_x + fad_r + 4 ppi_x + 6 pi_x + for_r + 12 nadp_x
LMPD_chsterol_c_31_21	chsterol_c	20 h_c + 18 atp_c + 12 nadph_c + 9 o2_r + 16 h_r + 10 nadph_r + fadh2_r + 6 hmgcoa_c -> 18 adp_c + 6 pi_c + 12 nadp_c + 6 co2_c + 6 coa_c + 4 ppi_c + 11 h2o_r + 10 nadp_r + 2 co2_r + 2 ppi_r + chsterol_r + fad_r + for_r
LMPD_chsterol_c_32_21	chsterol_c	20 h_x + 8 o2_r + 18 atp_x + 12 h_r + 9 nadph_r + nad_r + fadh2_r + 6 hmgcoa_x + 12 nadph_x -> 6 coa_x + 18 adp_x + 9 h2o_r + 9 nadp_r + 2 co2_r + nadh_r + 2 ppi_r + chsterol_r + 6 co2_x + fad_r + 4 ppi_x + 6 pi_x + for_r + 12 nadp_x
LMPD_chsterol_c_33_21	chsterol_c	20 h_x + 9 o2_r + 18 atp_x + 19 h_r + 11 nadph_r + 6 hmgcoa_x + 12 nadph_x -> 6 coa_x + 18 adp_x + 11 h2o_r + 11 nadp_r + 2 co2_r + 2 ppi_r + chsterol_r + 6 co2_x + 4 ppi_x + 6 pi_x + for_r + 12 nadp_x
LMPD_chsterol_c_34_21	chsterol_c	20 h_x + 8 o2_r + 18 atp_x + 12 h_r + 8 nadph_r + fadh2_r + 6 hmgcoa_x + 12 nadph_x -> 6 coa_x + 18 adp_x + 9 h2o_r + 8 nadp_r + 2 co2_r + 2 ppi_r + chsterol_r + 6 co2_x + fad_r + 4 ppi_x + 6 pi_x + for_r + 12 nadp_x
LMPD_chsterol_c_35_21	chsterol_c	20 h_x + 8 o2_r + 18 atp_x + 13 h_r + 9 nadph_r + fadh2_r + 6 hmgcoa_x + 12 nadph_x -> 6 coa_x + 18 adp_x + 9 h2o_r + 9 nadp_r + 2 co2_r + 2 ppi_r + chsterol_r + 6 co2_x + fad_r + 4 ppi_x + 6 pi_x + for_r + 12 nadp_x
LMPD_chsterol_c_36_21	chsterol_c	20 h_x + 9 o2_r + 18 atp_x + 16 h_r + 10 nadph_r + fadh2_r + 6 hmgcoa_x + 12 nadph_x -> 6 coa_x + 18 adp_x + 11 h2o_r + 10 nadp_r + 2 co2_r + 2 ppi_r + chsterol_r + 6 co2_x + fad_r + 4 ppi_x + 6 pi_x + for_r + 12 nadp_x
LMPD_chsterol_c_37_21	chsterol_c	20 h_x + 7 o2_r + 18 atp_x + 9 h_r + 7 nadph_r + fadh2_r + 6 hmgcoa_x + 12 nadph_x -> 6 coa_x + 18 adp_x + 7 h2o_r + 7 nadp_r + 2 co2_r + 2 ppi_r + chsterol_r + 6 co2_x + fad_r + 4 ppi_x + 6 pi_x + for_r + 12 nadp_x
LMPD_chsterol_c_38_21	chsterol_c	20 h_x + 9 o2_r + 18 atp_x + 19 h_r + 12 nadph_r + nad_r + 6 hmgcoa_x + 12 nadph_x -> 6 coa_x + 18 adp_x + 11 h2o_r + 12 nadp_r + 2 co2_r + nadh_r + 2 ppi_r + chsterol_r + 6 co2_x + 4 ppi_x + 6 pi_x + for_r + 12 nadp_x
LMPD_chsterol_c_39_21	chsterol_c	20 h_x + 9 o2_r + 18 atp_x + 19 h_r + 12 nadph_r + nad_r + 6 hmgcoa_x + 12 nadph_x -> 6 coa_x + 18 adp_x + 11 h2o_r + 12 nadp_r + 2 co2_r + nadh_r + 2 ppi_r + chsterol_r + 6 co2_x + 4 ppi_x + 6 pi_x + for_r + 12 nadp_x
LMPD_chsterol_c_40_21	chsterol_c	20 h_x + 7 o2_r + 18 atp_x + 9 h_r + 7 nadph_r + fadh2_r + 6 hmgcoa_x + 12 nadph_x -> 6 coa_x + 18 adp_x + 7 h2o_r + 7 nadp_r + 2 co2_r + 2 ppi_r + chsterol_r + 6 co2_x + fad_r + 4 ppi_x + 6 pi_x + for_r + 12 nadp_x
LMPD_chsterol_c_41_21	chsterol_c	20 h_x + 8 o2_r + 18 atp_x + 16 h_r + 10 nadph_r + 6 hmgcoa_x + 12 nadph_x -> 6 coa_x + 18 adp_x + 9 h2o_r + 10 nadp_r + 2 co2_r + 2 ppi_r + chsterol_r + 6 co2_x + 4 ppi_x + 6 pi_x + for_r + 12 nadp_x
LMPD_chsterol_c_42_21	chsterol_c	20 h_c + 18 atp_c + 12 nadph_c + 9 o2_r + 19 h_r + 12 nadph_r + nad_r + 6 hmgcoa_c -> 18 adp_c + 6 pi_c + 12 nadp_c + 6 co2_c + 6 coa_c + 4 ppi_c + 11 h2o_r + 12 nadp_r + 2 co2_r + nadh_r + 2 ppi_r + chsterol_r + for_r
LMPD_chsterol_c_43_21	chsterol_c	20 h_c + 18 atp_c + 12 nadph_c + 9 o2_r + 16 h_r + 10 nadph_r + fadh2_r + 6 hmgcoa_c -> 18 adp_c + 6 pi_c + 12 nadp_c + 6 co2_c + 6 coa_c + 4 ppi_c + 11 h2o_r + 10 nadp_r + 2 co2_r + 2 ppi_r + chsterol_r + fad_r + for_r
LMPD_chsterol_c_44_21	chsterol_c	20 h_c + 18 atp_c + 12 nadph_c + 8 o2_r + 12 h_r + 9 nadph_r + nad_r + fadh2_r + 6 hmgcoa_c -> 18 adp_c + 6 pi_c + 12 nadp_c + 6 co2_c + 6 coa_c + 4 ppi_c + 9 h2o_r + 9 nadp_r + 2 co2_r + nadh_r + 2 ppi_r + chsterol_r + fad_r + for_r
LMPD_chsterol_c_45_21	chsterol_c	20 h_c + 18 atp_c + 12 nadph_c + 8 o2_r + 16 h_r + 10 nadph_r + 6 hmgcoa_c -> 18 adp_c + 6 pi_c + 12 nadp_c + 6 co2_c + 6 coa_c + 4 ppi_c + 9 h2o_r + 10 nadp_r + 2 co2_r + 2 ppi_r + chsterol_r + for_r
LMPD_chsterol_c_46_21	chsterol_c	20 h_c + 18 atp_c + 12 nadph_c + 7 o2_r + 12 h_r + 8 nadph_r + 6 hmgcoa_c -> 18 adp_c + 6 pi_c + 12 nadp_c + 6 co2_c + 6 coa_c + 4 ppi_c + 7 h2o_r + 8 nadp_r + 2 co2_r + 2 ppi_r + chsterol_r + for_r
LMPD_chsterol_c_47_21	chsterol_c	20 h_c + 18 atp_c + 12 nadph_c + 7 o2_r + 12 h_r + 9 nadph_r + nad_r + 6 hmgcoa_c -> 18 adp_c + 6 pi_c + 12 nadp_c + 6 co2_c + 6 coa_c + 4 ppi_c + 7 h2o_r + 9 nadp_r + 2 co2_r + nadh_r + 2 ppi_r + chsterol_r + for_r
LMPD_chsterol_c_48_21	chsterol_c	20 h_c + 18 atp_c + 12 nadph_c + 8 o2_r + 15 h_r + 10 nadph_r + nad_r + 6 hmgcoa_c -> 18 adp_c + 6 pi_c + 12 nadp_c + 6 co2_c + 6 coa_c + 4 ppi_c + 9 h2o_r + 10 nadp_r + 2 co2_r + nadh_r + 2 ppi_r + chsterol_r + for_r
LMPD_chsterol_c_49_21	chsterol_c	20 h_c + 18 atp_c + 12 nadph_c + 8 o2_r + 16 h_r + 10 nadph_r + 6 hmgcoa_c -> 18 adp_c + 6 pi_c + 12 nadp_c + 6 co2_c + 6 coa_c + 4 ppi_c + 9 h2o_r + 10 nadp_r + 2 co2_r + 2 ppi_r + chsterol_r + for_r
LMPD_chsterol_c_50_21	chsterol_c	20 h_c + 18 atp_c + 12 nadph_c + 7 o2_r + 9 h_r + 7 nadph_r + fadh2_r + 6 hmgcoa_c -> 18 adp_c + 6 pi_c + 12 nadp_c + 6 co2_c + 6 coa_c + 4 ppi_c + 7 h2o_r + 7 nadp_r + 2 co2_r + 2 ppi_r + chsterol_r + fad_r + for_r
LMPD_chsterol_c_51_21	chsterol_c	20 h_c + 18 atp_c + 12 nadph_c + 8 o2_r + 16 h_r + 10 nadph_r + 6 hmgcoa_c -> 18 adp_c + 6 pi_c + 12 nadp_c + 6 co2_c + 6 coa_c + 4 ppi_c + 9 h2o_r + 10 nadp_r + 2 co2_r + 2 ppi_r + chsterol_r + for_r
LMPD_chsterol_c_52_21	chsterol_c	20 h_c + 18 atp_c + 12 nadph_c + 8 o2_r + 16 h_r + 11 nadph_r + nad_r + 6 hmgcoa_c -> 18 adp_c + 6 pi_c + 12 nadp_c + 6 co2_c + 6 coa_c + 4 ppi_c + 9 h2o_r + 11 nadp_r + 2 co2_r + nadh_r + 2 ppi_r + chsterol_r + for_r
LMPD_chsterol_c_53_21	chsterol_c	20 h_c + 18 atp_c + 12 nadph_c + 7 o2_r + 12 h_r + 8 nadph_r + 6 hmgcoa_c -> 18 adp_c + 6 pi_c + 12 nadp_c + 6 co2_c + 6 coa_c + 4 ppi_c + 7 h2o_r + 8 nadp_r + 2 co2_r + 2 ppi_r + chsterol_r + for_r
LMPD_chsterol_c_54_21	chsterol_c	20 h_c + 18 atp_c + 12 nadph_c + 8 o2_r + 13 h_r + 9 nadph_r + fadh2_r + 6 hmgcoa_c -> 18 adp_c + 6 pi_c + 12 nadp_c + 6 co2_c + 6 coa_c + 4 ppi_c + 9 h2o_r + 9 nadp_r + 2 co2_r + 2 ppi_r + chsterol_r + fad_r + for_r
LMPD_chsterol_c_55_21	chsterol_c	20 h_c + 18 atp_c + 12 nadph_c + 9 o2_r + 16 h_r + 11 nadph_r + nad_r + fadh2_r + 6 hmgcoa_c -> 18 adp_c + 6 pi_c + 12 nadp_c + 6 co2_c + 6 coa_c + 4 ppi_c + 11 h2o_r + 11 nadp_r + 2 co2_r + nadh_r + 2 ppi_r + chsterol_r + fad_r + for_r
LMPD_chsterol_c_56_21	chsterol_c	20 h_c + 18 atp_c + 12 nadph_c + 8 o2_r + 16 h_r + 11 nadph_r + nad_r + 6 hmgcoa_c -> 18 adp_c + 6 pi_c + 12 nadp_c + 6 co2_c + 6 coa_c + 4 ppi_c + 9 h2o_r + 11 nadp_r + 2 co2_r + nadh_r + 2 ppi_r + chsterol_r + for_r
LMPD_chsterol_c_57_21	chsterol_c	20 h_c + 18 atp_c + 12 nadph_c + 8 o2_r + 15 h_r + 10 nadph_r + nad_r + 6 hmgcoa_c -> 18 adp_c + 6 pi_c + 12 nadp_c + 6 co2_c + 6 coa_c + 4 ppi_c + 9 h2o_r + 10 nadp_r + 2 co2_r + nadh_r + 2 ppi_r + chsterol_r + for_r
LMPD_chsterol_c_58_21	chsterol_c	20 h_c + 18 atp_c + 12 nadph_c + 7 o2_r + 9 h_r + 7 nadph_r + fadh2_r + 6 hmgcoa_c -> 18 adp_c + 6 pi_c + 12 nadp_c + 6 co2_c + 6 coa_c + 4 ppi_c + 7 h2o_r + 7 nadp_r + 2 co2_r + 2 ppi_r + chsterol_r + fad_r + for_r
LMPD_chsterol_c_59_21	chsterol_c	20 h_c + 18 atp_c + 12 nadph_c + 9 o2_r + 19 h_r + 12 nadph_r + nad_r + 6 hmgcoa_c -> 18 adp_c + 6 pi_c + 12 nadp_c + 6 co2_c + 6 coa_c + 4 ppi_c + 11 h2o_r + 12 nadp_r + 2 co2_r + nadh_r + 2 ppi_r + chsterol_r + for_r
LMPD_chsterol_c_60_21	chsterol_c	20 h_c + 18 atp_c + 12 nadph_c + 9 o2_r + 16 h_r + 11 nadph_r + nad_r + fadh2_r + 6 hmgcoa_c -> 18 adp_c + 6 pi_c + 12 nadp_c + 6 co2_c + 6 coa_c + 4 ppi_c + 11 h2o_r + 11 nadp_r + 2 co2_r + nadh_r + 2 ppi_r + chsterol_r + fad_r + for_r
LMPD_chsterol_c_61_21	chsterol_c	20 h_c + 18 atp_c + 12 nadph_c + 9 o2_r + 16 h_r + 12 nadph_r + 2 nad_r + fadh2_r + 6 hmgcoa_c -> 18 adp_c + 6 pi_c + 12 nadp_c + 6 co2_c + 6 coa_c + 4 ppi_c + 11 h2o_r + 12 nadp_r + 2 co2_r + 2 nadh_r + 2 ppi_r + chsterol_r + fad_r + for_r
LMPD_chsterol_c_62_21	chsterol_c	20 h_x + 8 o2_r + 18 atp_x + 12 h_r + 9 nadph_r + nad_r + fadh2_r + 6 hmgcoa_x + 12 nadph_x -> 6 coa_x + 18 adp_x + 9 h2o_r + 9 nadp_r + 2 co2_r + nadh_r + 2 ppi_r + chsterol_r + 6 co2_x + fad_r + 4 ppi_x + 6 pi_x + for_r + 12 nadp_x
LMPD_chsterol_c_63_21	chsterol_c	20 h_x + 8 o2_r + 18 atp_x + 15 h_r + 10 nadph_r + nad_r + 6 hmgcoa_x + 12 nadph_x -> 6 coa_x + 18 adp_x + 9 h2o_r + 10 nadp_r + 2 co2_r + nadh_r + 2 ppi_r + chsterol_r + 6 co2_x + 4 ppi_x + 6 pi_x + for_r + 12 nadp_x
LMPD_chsterol_c_64_21	chsterol_c	20 h_x + 9 o2_r + 18 atp_x + 16 h_r + 11 nadph_r + nad_r + fadh2_r + 6 hmgcoa_x + 12 nadph_x -> 6 coa_x + 18 adp_x + 11 h2o_r + 11 nadp_r + 2 co2_r + nadh_r + 2 ppi_r + chsterol_r + 6 co2_x + fad_r + 4 ppi_x + 6 pi_x + for_r + 12 nadp_x
LMPD_chsterol_c_65_21	chsterol_c	20 h_x + 9 o2_r + 18 atp_x + 19 h_r + 12 nadph_r + nad_r + 6 hmgcoa_x + 12 nadph_x -> 6 coa_x + 18 adp_x + 11 h2o_r + 12 nadp_r + 2 co2_r + nadh_r + 2 ppi_r + chsterol_r + 6 co2_x + 4 ppi_x + 6 pi_x + for_r + 12 nadp_x
LMPD_chsterol_c_66_21	chsterol_c	20 h_c + 18 atp_c + 12 nadph_c + 8 o2_r + 12 h_r + 9 nadph_r + nad_r + fadh2_r + 6 hmgcoa_c -> 18 adp_c + 6 pi_c + 12 nadp_c + 6 co2_c + 6 coa_c + 4 ppi_c + 9 h2o_r + 9 nadp_r + 2 co2_r + nadh_r + 2 ppi_r + chsterol_r + fad_r + for_r
LMPD_chsterol_c_67_21	chsterol_c	20 h_c + 18 atp_c + 12 nadph_c + 7 o2_r + 12 h_r + 8 nadph_r + 6 hmgcoa_c -> 18 adp_c + 6 pi_c + 12 nadp_c + 6 co2_c + 6 coa_c + 4 ppi_c + 7 h2o_r + 8 nadp_r + 2 co2_r + 2 ppi_r + chsterol_r + for_r
LMPD_chsterol_c_68_21	chsterol_c	20 h_c + 18 atp_c + 12 nadph_c + 9 o2_r + 16 h_r + 11 nadph_r + nad_r + fadh2_r + 6 hmgcoa_c -> 18 adp_c + 6 pi_c + 12 nadp_c + 6 co2_c + 6 coa_c + 4 ppi_c + 11 h2o_r + 11 nadp_r + 2 co2_r + nadh_r + 2 ppi_r + chsterol_r + fad_r + for_r
LMPD_chsterol_c_69_21	chsterol_c	20 h_x + 8 o2_r + 18 atp_x + 15 h_r + 10 nadph_r + nad_r + 6 hmgcoa_x + 12 nadph_x -> 6 coa_x + 18 adp_x + 9 h2o_r + 10 nadp_r + 2 co2_r + nadh_r + 2 ppi_r + chsterol_r + 6 co2_x + 4 ppi_x + 6 pi_x + for_r + 12 nadp_x
LMPD_chsterol_c_70_21	chsterol_c	20 h_c + 18 atp_c + 12 nadph_c + 7 o2_r + 9 h_r + 7 nadph_r + fadh2_r + 6 hmgcoa_c -> 18 adp_c + 6 pi_c + 12 nadp_c + 6 co2_c + 6 coa_c + 4 ppi_c + 7 h2o_r + 7 nadp_r + 2 co2_r + 2 ppi_r + chsterol_r + fad_r + for_r
LMPD_chsterol_c_71_21	chsterol_c	20 h_c + 18 atp_c + 12 nadph_c + 7 o2_r + 12 h_r + 9 nadph_r + nad_r + 6 hmgcoa_c -> 18 adp_c + 6 pi_c + 12 nadp_c + 6 co2_c + 6 coa_c + 4 ppi_c + 7 h2o_r + 9 nadp_r + 2 co2_r + nadh_r + 2 ppi_r + chsterol_r + for_r
LMPD_chsterol_c_72_21	chsterol_c	20 h_x + 8 o2_r + 18 atp_x + 15 h_r + 10 nadph_r + nad_r + 6 hmgcoa_x + 12 nadph_x -> 6 coa_x + 18 adp_x + 9 h2o_r + 10 nadp_r + 2 co2_r + nadh_r + 2 ppi_r + chsterol_r + 6 co2_x + 4 ppi_x + 6 pi_x + for_r + 12 nadp_x
LMPD_chsterol_c_73_21	chsterol_c	20 h_x + 9 o2_r + 18 atp_x + 19 h_r + 12 nadph_r + nad_r + 6 hmgcoa_x + 12 nadph_x -> 6 coa_x + 18 adp_x + 11 h2o_r + 12 nadp_r + 2 co2_r + nadh_r + 2 ppi_r + chsterol_r + 6 co2_x + 4 ppi_x + 6 pi_x + for_r + 12 nadp_x
LMPD_chsterol_c_74_21	chsterol_c	20 h_x + 7 o2_r + 18 atp_x + 12 h_r + 8 nadph_r + 6 hmgcoa_x + 12 nadph_x -> 6 coa_x + 18 adp_x + 7 h2o_r + 8 nadp_r + 2 co2_r + 2 ppi_r + chsterol_r + 6 co2_x + 4 ppi_x + 6 pi_x + for_r + 12 nadp_x
LMPD_chsterol_c_75_21	chsterol_c	20 h_c + 18 atp_c + 12 nadph_c + 9 o2_r + 19 h_r + 12 nadph_r + nad_r + 6 hmgcoa_c -> 18 adp_c + 6 pi_c + 12 nadp_c + 6 co2_c + 6 coa_c + 4 ppi_c + 11 h2o_r + 12 nadp_r + 2 co2_r + nadh_r + 2 ppi_r + chsterol_r + for_r
LMPD_chsterol_c_76_21	chsterol_c	20 h_c + 18 atp_c + 12 nadph_c + 8 o2_r + 15 h_r + 10 nadph_r + nad_r + 6 hmgcoa_c -> 18 adp_c + 6 pi_c + 12 nadp_c + 6 co2_c + 6 coa_c + 4 ppi_c + 9 h2o_r + 10 nadp_r + 2 co2_r + nadh_r + 2 ppi_r + chsterol_r + for_r
LMPD_chsterol_c_77_21	chsterol_c	20 h_x + 8 o2_r + 18 atp_x + 12 h_r + 10 nadph_r + 2 nad_r + fadh2_r + 6 hmgcoa_x + 12 nadph_x -> 6 coa_x + 18 adp_x + 9 h2o_r + 10 nadp_r + 2 co2_r + 2 nadh_r + 2 ppi_r + chsterol_r + 6 co2_x + fad_r + 4 ppi_x + 6 pi_x + for_r + 12 nadp_x
LMPD_chsterol_c_78_21	chsterol_c	20 h_c + 18 atp_c + 12 nadph_c + 9 o2_r + 19 h_r + 12 nadph_r + nad_r + 6 hmgcoa_c -> 18 adp_c + 6 pi_c + 12 nadp_c + 6 co2_c + 6 coa_c + 4 ppi_c + 11 h2o_r + 12 nadp_r + 2 co2_r + nadh_r + 2 ppi_r + chsterol_r + for_r
LMPD_chsterol_c_79_21	chsterol_c	20 h_c + 18 atp_c + 12 nadph_c + 9 o2_r + 16 h_r + 11 nadph_r + nad_r + fadh2_r + 6 hmgcoa_c -> 18 adp_c + 6 pi_c + 12 nadp_c + 6 co2_c + 6 coa_c + 4 ppi_c + 11 h2o_r + 11 nadp_r + 2 co2_r + nadh_r + 2 ppi_r + chsterol_r + fad_r + for_r
LMPD_chsterol_c_80_21	chsterol_c	20 h_x + 8 o2_r + 18 atp_x + 12 h_r + 9 nadph_r + nad_r + fadh2_r + 6 hmgcoa_x + 12 nadph_x -> 6 coa_x + 18 adp_x + 9 h2o_r + 9 nadp_r + 2 co2_r + nadh_r + 2 ppi_r + chsterol_r + 6 co2_x + fad_r + 4 ppi_x + 6 pi_x + for_r + 12 nadp_x
LMPD_chsterol_c_81_21	chsterol_c	20 h_x + 9 o2_r + 18 atp_x + 16 h_r + 11 nadph_r + nad_r + fadh2_r + 6 hmgcoa_x + 12 nadph_x -> 6 coa_x + 18 adp_x + 11 h2o_r + 11 nadp_r + 2 co2_r + nadh_r + 2 ppi_r + chsterol_r + 6 co2_x + fad_r + 4 ppi_x + 6 pi_x + for_r + 12 nadp_x
LMPD_chsterol_c_82_21	chsterol_c	20 h_x + 8 o2_r + 18 atp_x + 15 h_r + 11 nadph_r + 2 nad_r + 6 hmgcoa_x + 12 nadph_x -> 6 coa_x + 18 adp_x + 9 h2o_r + 11 nadp_r + 2 co2_r + 2 nadh_r + 2 ppi_r + chsterol_r + 6 co2_x + 4 ppi_x + 6 pi_x + for_r + 12 nadp_x
LMPD_chsterol_c_83_21	chsterol_c	20 h_c + 18 atp_c + 12 nadph_c + 8 o2_r + 12 h_r + 9 nadph_r + nad_r + fadh2_r + 6 hmgcoa_c -> 18 adp_c + 6 pi_c + 12 nadp_c + 6 co2_c + 6 coa_c + 4 ppi_c + 9 h2o_r + 9 nadp_r + 2 co2_r + nadh_r + 2 ppi_r + chsterol_r + fad_r + for_r
LMPD_chsterol_c_84_21	chsterol_c	20 h_c + 18 atp_c + 12 nadph_c + 8 o2_r + 15 h_r + 10 nadph_r + nad_r + 6 hmgcoa_c -> 18 adp_c + 6 pi_c + 12 nadp_c + 6 co2_c + 6 coa_c + 4 ppi_c + 9 h2o_r + 10 nadp_r + 2 co2_r + nadh_r + 2 ppi_r + chsterol_r + for_r
LMPD_chsterol_c_85_21	chsterol_c	20 h_x + 9 o2_r + 18 atp_x + 16 h_r + 11 nadph_r + nad_r + fadh2_r + 6 hmgcoa_x + 12 nadph_x -> 6 coa_x + 18 adp_x + 11 h2o_r + 11 nadp_r + 2 co2_r + nadh_r + 2 ppi_r + chsterol_r + 6 co2_x + fad_r + 4 ppi_x + 6 pi_x + for_r + 12 nadp_x
LMPD_chsterol_c_86_21	chsterol_c	20 h_c + 18 atp_c + 12 nadph_c + 8 o2_r + 13 h_r + 10 nadph_r + nad_r + fadh2_r + 6 hmgcoa_c -> 18 adp_c + 6 pi_c + 12 nadp_c + 6 co2_c + 6 coa_c + 4 ppi_c + 9 h2o_r + 10 nadp_r + 2 co2_r + nadh_r + 2 ppi_r + chsterol_r + fad_r + for_r
LMPD_chsterol_c_87_21	chsterol_c	20 h_c + 18 atp_c + 12 nadph_c + 8 o2_r + 12 h_r + 9 nadph_r + nad_r + fadh2_r + 6 hmgcoa_c -> 18 adp_c + 6 pi_c + 12 nadp_c + 6 co2_c + 6 coa_c + 4 ppi_c + 9 h2o_r + 9 nadp_r + 2 co2_r + nadh_r + 2 ppi_r + chsterol_r + fad_r + for_r
LMPD_chsterol_c_88_21	chsterol_c	20 h_c + 18 atp_c + 12 nadph_c + 9 o2_r + 19 h_r + 12 nadph_r + nad_r + 6 hmgcoa_c -> 18 adp_c + 6 pi_c + 12 nadp_c + 6 co2_c + 6 coa_c + 4 ppi_c + 11 h2o_r + 12 nadp_r + 2 co2_r + nadh_r + 2 ppi_r + chsterol_r + for_r
LMPD_chsterol_c_89_21	chsterol_c	20 h_c + 18 atp_c + 12 nadph_c + 7 o2_r + 9 h_r + 8 nadph_r + nad_r + fadh2_r + 6 hmgcoa_c -> 18 adp_c + 6 pi_c + 12 nadp_c + 6 co2_c + 6 coa_c + 4 ppi_c + 7 h2o_r + 8 nadp_r + 2 co2_r + nadh_r + 2 ppi_r + chsterol_r + fad_r + for_r
LMPD_chsterol_c_90_21	chsterol_c	20 h_c + 18 atp_c + 12 nadph_c + 9 o2_r + 16 h_r + 12 nadph_r + 2 nad_r + fadh2_r + 6 hmgcoa_c -> 18 adp_c + 6 pi_c + 12 nadp_c + 6 co2_c + 6 coa_c + 4 ppi_c + 11 h2o_r + 12 nadp_r + 2 co2_r + 2 nadh_r + 2 ppi_r + chsterol_r + fad_r + for_r
LMPD_chsterol_c_91_21	chsterol_c	20 h_x + 9 o2_r + 18 atp_x + 16 h_r + 11 nadph_r + nad_r + fadh2_r + 6 hmgcoa_x + 12 nadph_x -> 6 coa_x + 18 adp_x + 11 h2o_r + 11 nadp_r + 2 co2_r + nadh_r + 2 ppi_r + chsterol_r + 6 co2_x + fad_r + 4 ppi_x + 6 pi_x + for_r + 12 nadp_x
LMPD_chsterol_c_92_21	chsterol_c	20 h_x + 7 o2_r + 18 atp_x + 12 h_r + 8 nadph_r + 6 hmgcoa_x + 12 nadph_x -> 6 coa_x + 18 adp_x + 7 h2o_r + 8 nadp_r + 2 co2_r + 2 ppi_r + chsterol_r + 6 co2_x + 4 ppi_x + 6 pi_x + for_r + 12 nadp_x
LMPD_chsterol_c_93_21	chsterol_c	20 h_x + 8 o2_r + 18 atp_x + 15 h_r + 10 nadph_r + nad_r + 6 hmgcoa_x + 12 nadph_x -> 6 coa_x + 18 adp_x + 9 h2o_r + 10 nadp_r + 2 co2_r + nadh_r + 2 ppi_r + chsterol_r + 6 co2_x + 4 ppi_x + 6 pi_x + for_r + 12 nadp_x
LMPD_chsterol_c_94_21	chsterol_c	20 h_x + 8 o2_r + 18 atp_x + 12 h_r + 9 nadph_r + nad_r + fadh2_r + 6 hmgcoa_x + 12 nadph_x -> 6 coa_x + 18 adp_x + 9 h2o_r + 9 nadp_r + 2 co2_r + nadh_r + 2 ppi_r + chsterol_r + 6 co2_x + fad_r + 4 ppi_x + 6 pi_x + for_r + 12 nadp_x
LMPD_chsterol_c_95_21	chsterol_c	20 h_x + 8 o2_r + 18 atp_x + 16 h_r + 10 nadph_r + 6 hmgcoa_x + 12 nadph_x -> 6 coa_x + 18 adp_x + 9 h2o_r + 10 nadp_r + 2 co2_r + 2 ppi_r + chsterol_r + 6 co2_x + 4 ppi_x + 6 pi_x + for_r + 12 nadp_x
LMPD_chsterol_c_96_21	chsterol_c	20 h_x + 9 o2_r + 18 atp_x + 16 h_r + 11 nadph_r + nad_r + fadh2_r + 6 hmgcoa_x + 12 nadph_x -> 6 coa_x + 18 adp_x + 11 h2o_r + 11 nadp_r + 2 co2_r + nadh_r + 2 ppi_r + chsterol_r + 6 co2_x + fad_r + 4 ppi_x + 6 pi_x + for_r + 12 nadp_x
LMPD_chsterol_c_97_21	chsterol_c	20 h_x + 8 o2_r + 18 atp_x + 13 h_r + 10 nadph_r + nad_r + fadh2_r + 6 hmgcoa_x + 12 nadph_x -> 6 coa_x + 18 adp_x + 9 h2o_r + 10 nadp_r + 2 co2_r + nadh_r + 2 ppi_r + chsterol_r + 6 co2_x + fad_r + 4 ppi_x + 6 pi_x + for_r + 12 nadp_x
LMPD_chsterol_c_98_21	chsterol_c	20 h_x + 8 o2_r + 18 atp_x + 12 h_r + 9 nadph_r + nad_r + fadh2_r + 6 hmgcoa_x + 12 nadph_x -> 6 coa_x + 18 adp_x + 9 h2o_r + 9 nadp_r + 2 co2_r + nadh_r + 2 ppi_r + chsterol_r + 6 co2_x + fad_r + 4 ppi_x + 6 pi_x + for_r + 12 nadp_x
LMPD_chsterol_c_99_21	chsterol_c	20 h_x + 8 o2_r + 18 atp_x + 15 h_r + 11 nadph_r + 2 nad_r + 6 hmgcoa_x + 12 nadph_x -> 6 coa_x + 18 adp_x + 9 h2o_r + 11 nadp_r + 2 co2_r + 2 nadh_r + 2 ppi_r + chsterol_r + 6 co2_x + 4 ppi_x + 6 pi_x + for_r + 12 nadp_x
LMPD_chsterol_c_100_21	chsterol_c	20 h_c + 18 atp_c + 12 nadph_c + 9 o2_r + 16 h_r + 11 nadph_r + nad_r + fadh2_r + 6 hmgcoa_c -> 18 adp_c + 6 pi_c + 12 nadp_c + 6 co2_c + 6 coa_c + 4 ppi_c + 11 h2o_r + 11 nadp_r + 2 co2_r + nadh_r + 2 ppi_r + chsterol_r + fad_r + for_r
LMPD_chsterol_c_101_21	chsterol_c	20 h_x + 8 o2_r + 18 atp_x + 16 h_r + 11 nadph_r + nad_r + 6 hmgcoa_x + 12 nadph_x -> 6 coa_x + 18 adp_x + 9 h2o_r + 11 nadp_r + 2 co2_r + nadh_r + 2 ppi_r + chsterol_r + 6 co2_x + 4 ppi_x + 6 pi_x + for_r + 12 nadp_x
LMPD_chsterol_c_102_21	chsterol_c	20 h_x + 9 o2_r + 18 atp_x + 16 h_r + 11 nadph_r + nad_r + fadh2_r + 6 hmgcoa_x + 12 nadph_x -> 6 coa_x + 18 adp_x + 11 h2o_r + 11 nadp_r + 2 co2_r + nadh_r + 2 ppi_r + chsterol_r + 6 co2_x + fad_r + 4 ppi_x + 6 pi_x + for_r + 12 nadp_x
LMPD_chsterol_c_103_21	chsterol_c	20 h_c + 18 atp_c + 12 nadph_c + 8 o2_r + 12 h_r + 10 nadph_r + 2 nad_r + fadh2_r + 6 hmgcoa_c -> 18 adp_c + 6 pi_c + 12 nadp_c + 6 co2_c + 6 coa_c + 4 ppi_c + 9 h2o_r + 10 nadp_r + 2 co2_r + 2 nadh_r + 2 ppi_r + chsterol_r + fad_r + for_r
LMPD_chsterol_c_104_21	chsterol_c	20 h_x + 9 o2_r + 18 atp_x + 16 h_r + 12 nadph_r + 2 nad_r + fadh2_r + 6 hmgcoa_x + 12 nadph_x -> 6 coa_x + 18 adp_x + 11 h2o_r + 12 nadp_r + 2 co2_r + 2 nadh_r + 2 ppi_r + chsterol_r + 6 co2_x + fad_r + 4 ppi_x + 6 pi_x + for_r + 12 nadp_x
LMPD_chsterol_c_105_21	chsterol_c	20 h_x + 7 o2_r + 18 atp_x + 9 h_r + 8 nadph_r + nad_r + fadh2_r + 6 hmgcoa_x + 12 nadph_x -> 6 coa_x + 18 adp_x + 7 h2o_r + 8 nadp_r + 2 co2_r + nadh_r + 2 ppi_r + chsterol_r + 6 co2_x + fad_r + 4 ppi_x + 6 pi_x + for_r + 12 nadp_x
LMPD_chsterol_c_106_21	chsterol_c	20 h_c + 18 atp_c + 12 nadph_c + 9 o2_r + 19 h_r + 12 nadph_r + nad_r + 6 hmgcoa_c -> 18 adp_c + 6 pi_c + 12 nadp_c + 6 co2_c + 6 coa_c + 4 ppi_c + 11 h2o_r + 12 nadp_r + 2 co2_r + nadh_r + 2 ppi_r + chsterol_r + for_r
LMPD_chsterol_c_107_21	chsterol_c	20 h_c + 18 atp_c + 12 nadph_c + 7 o2_r + 9 h_r + 8 nadph_r + nad_r + fadh2_r + 6 hmgcoa_c -> 18 adp_c + 6 pi_c + 12 nadp_c + 6 co2_c + 6 coa_c + 4 ppi_c + 7 h2o_r + 8 nadp_r + 2 co2_r + nadh_r + 2 ppi_r + chsterol_r + fad_r + for_r
LMPD_chsterol_c_108_21	chsterol_c	20 h_x + 7 o2_r + 18 atp_x + 9 h_r + 8 nadph_r + nad_r + fadh2_r + 6 hmgcoa_x + 12 nadph_x -> 6 coa_x + 18 adp_x + 7 h2o_r + 8 nadp_r + 2 co2_r + nadh_r + 2 ppi_r + chsterol_r + 6 co2_x + fad_r + 4 ppi_x + 6 pi_x + for_r + 12 nadp_x
LMPD_chsterol_c_109_21	chsterol_c	20 h_x + 8 o2_r + 18 atp_x + 16 h_r + 10 nadph_r + 6 hmgcoa_x + 12 nadph_x -> 6 coa_x + 18 adp_x + 9 h2o_r + 10 nadp_r + 2 co2_r + 2 ppi_r + chsterol_r + 6 co2_x + 4 ppi_x + 6 pi_x + for_r + 12 nadp_x
LMPD_chsterol_c_110_21	chsterol_c	20 h_c + 18 atp_c + 12 nadph_c + 8 o2_r + 15 h_r + 10 nadph_r + nad_r + 6 hmgcoa_c -> 18 adp_c + 6 pi_c + 12 nadp_c + 6 co2_c + 6 coa_c + 4 ppi_c + 9 h2o_r + 10 nadp_r + 2 co2_r + nadh_r + 2 ppi_r + chsterol_r + for_r
LMPD_chsterol_c_111_21	chsterol_c	20 h_x + 8 o2_r + 18 atp_x + 15 h_r + 11 nadph_r + 2 nad_r + 6 hmgcoa_x + 12 nadph_x -> 6 coa_x + 18 adp_x + 9 h2o_r + 11 nadp_r + 2 co2_r + 2 nadh_r + 2 ppi_r + chsterol_r + 6 co2_x + 4 ppi_x + 6 pi_x + for_r + 12 nadp_x
LMPD_chsterol_c_112_21	chsterol_c	20 h_c + 18 atp_c + 12 nadph_c + 7 o2_r + 9 h_r + 8 nadph_r + nad_r + fadh2_r + 6 hmgcoa_c -> 18 adp_c + 6 pi_c + 12 nadp_c + 6 co2_c + 6 coa_c + 4 ppi_c + 7 h2o_r + 8 nadp_r + 2 co2_r + nadh_r + 2 ppi_r + chsterol_r + fad_r + for_r
LMPD_chsterol_c_113_21	chsterol_c	20 h_x + 8 o2_r + 18 atp_x + 15 h_r + 10 nadph_r + nad_r + 6 hmgcoa_x + 12 nadph_x -> 6 coa_x + 18 adp_x + 9 h2o_r + 10 nadp_r + 2 co2_r + nadh_r + 2 ppi_r + chsterol_r + 6 co2_x + 4 ppi_x + 6 pi_x + for_r + 12 nadp_x
LMPD_chsterol_c_114_21	chsterol_c	20 h_x + 8 o2_r + 18 atp_x + 13 h_r + 10 nadph_r + nad_r + fadh2_r + 6 hmgcoa_x + 12 nadph_x -> 6 coa_x + 18 adp_x + 9 h2o_r + 10 nadp_r + 2 co2_r + nadh_r + 2 ppi_r + chsterol_r + 6 co2_x + fad_r + 4 ppi_x + 6 pi_x + for_r + 12 nadp_x
LMPD_chsterol_c_115_21	chsterol_c	20 h_x + 7 o2_r + 18 atp_x + 12 h_r + 9 nadph_r + nad_r + 6 hmgcoa_x + 12 nadph_x -> 6 coa_x + 18 adp_x + 7 h2o_r + 9 nadp_r + 2 co2_r + nadh_r + 2 ppi_r + chsterol_r + 6 co2_x + 4 ppi_x + 6 pi_x + for_r + 12 nadp_x
LMPD_chsterol_c_116_21	chsterol_c	20 h_c + 18 atp_c + 12 nadph_c + 9 o2_r + 16 h_r + 12 nadph_r + 2 nad_r + fadh2_r + 6 hmgcoa_c -> 18 adp_c + 6 pi_c + 12 nadp_c + 6 co2_c + 6 coa_c + 4 ppi_c + 11 h2o_r + 12 nadp_r + 2 co2_r + 2 nadh_r + 2 ppi_r + chsterol_r + fad_r + for_r
LMPD_chsterol_c_117_21	chsterol_c	20 h_x + 8 o2_r + 18 atp_x + 13 h_r + 9 nadph_r + fadh2_r + 6 hmgcoa_x + 12 nadph_x -> 6 coa_x + 18 adp_x + 9 h2o_r + 9 nadp_r + 2 co2_r + 2 ppi_r + chsterol_r + 6 co2_x + fad_r + 4 ppi_x + 6 pi_x + for_r + 12 nadp_x
LMPD_chsterol_c_118_21	chsterol_c	20 h_c + 18 atp_c + 12 nadph_c + 8 o2_r + 12 h_r + 9 nadph_r + nad_r + fadh2_r + 6 hmgcoa_c -> 18 adp_c + 6 pi_c + 12 nadp_c + 6 co2_c + 6 coa_c + 4 ppi_c + 9 h2o_r + 9 nadp_r + 2 co2_r + nadh_r + 2 ppi_r + chsterol_r + fad_r + for_r
LMPD_chsterol_c_119_21	chsterol_c	20 h_c + 18 atp_c + 12 nadph_c + 8 o2_r + 12 h_r + 10 nadph_r + 2 nad_r + fadh2_r + 6 hmgcoa_c -> 18 adp_c + 6 pi_c + 12 nadp_c + 6 co2_c + 6 coa_c + 4 ppi_c + 9 h2o_r + 10 nadp_r + 2 co2_r + 2 nadh_r + 2 ppi_r + chsterol_r + fad_r + for_r
LMPD_chsterol_c_120_21	chsterol_c	20 h_c + 18 atp_c + 12 nadph_c + 8 o2_r + 15 h_r + 10 nadph_r + nad_r + 6 hmgcoa_c -> 18 adp_c + 6 pi_c + 12 nadp_c + 6 co2_c + 6 coa_c + 4 ppi_c + 9 h2o_r + 10 nadp_r + 2 co2_r + nadh_r + 2 ppi_r + chsterol_r + for_r
LMPD_chsterol_c_121_21	chsterol_c	20 h_x + 8 o2_r + 18 atp_x + 13 h_r + 10 nadph_r + nad_r + fadh2_r + 6 hmgcoa_x + 12 nadph_x -> 6 coa_x + 18 adp_x + 9 h2o_r + 10 nadp_r + 2 co2_r + nadh_r + 2 ppi_r + chsterol_r + 6 co2_x + fad_r + 4 ppi_x + 6 pi_x + for_r + 12 nadp_x
LMPD_chsterol_c_122_21	chsterol_c	20 h_x + 7 o2_r + 18 atp_x + 12 h_r + 9 nadph_r + nad_r + 6 hmgcoa_x + 12 nadph_x -> 6 coa_x + 18 adp_x + 7 h2o_r + 9 nadp_r + 2 co2_r + nadh_r + 2 ppi_r + chsterol_r + 6 co2_x + 4 ppi_x + 6 pi_x + for_r + 12 nadp_x
LMPD_chsterol_c_123_21	chsterol_c	20 h_x + 7 o2_r + 18 atp_x + 9 h_r + 8 nadph_r + nad_r + fadh2_r + 6 hmgcoa_x + 12 nadph_x -> 6 coa_x + 18 adp_x + 7 h2o_r + 8 nadp_r + 2 co2_r + nadh_r + 2 ppi_r + chsterol_r + 6 co2_x + fad_r + 4 ppi_x + 6 pi_x + for_r + 12 nadp_x
LMPD_chsterol_c_124_21	chsterol_c	20 h_x + 7 o2_r + 18 atp_x + 12 h_r + 9 nadph_r + nad_r + 6 hmgcoa_x + 12 nadph_x -> 6 coa_x + 18 adp_x + 7 h2o_r + 9 nadp_r + 2 co2_r + nadh_r + 2 ppi_r + chsterol_r + 6 co2_x + 4 ppi_x + 6 pi_x + for_r + 12 nadp_x
LMPD_chsterol_c_125_21	chsterol_c	20 h_x + 8 o2_r + 18 atp_x + 16 h_r + 11 nadph_r + nad_r + 6 hmgcoa_x + 12 nadph_x -> 6 coa_x + 18 adp_x + 9 h2o_r + 11 nadp_r + 2 co2_r + nadh_r + 2 ppi_r + chsterol_r + 6 co2_x + 4 ppi_x + 6 pi_x + for_r + 12 nadp_x
LMPD_chsterol_c_126_21	chsterol_c	20 h_x + 9 o2_r + 18 atp_x + 19 h_r + 12 nadph_r + nad_r + 6 hmgcoa_x + 12 nadph_x -> 6 coa_x + 18 adp_x + 11 h2o_r + 12 nadp_r + 2 co2_r + nadh_r + 2 ppi_r + chsterol_r + 6 co2_x + 4 ppi_x + 6 pi_x + for_r + 12 nadp_x
LMPD_chsterol_c_127_21	chsterol_c	20 h_x + 8 o2_r + 18 atp_x + 12 h_r + 10 nadph_r + 2 nad_r + fadh2_r + 6 hmgcoa_x + 12 nadph_x -> 6 coa_x + 18 adp_x + 9 h2o_r + 10 nadp_r + 2 co2_r + 2 nadh_r + 2 ppi_r + chsterol_r + 6 co2_x + fad_r + 4 ppi_x + 6 pi_x + for_r + 12 nadp_x
LMPD_chsterol_c_128_21	chsterol_c	20 h_c + 18 atp_c + 12 nadph_c + 7 o2_r + 12 h_r + 9 nadph_r + nad_r + 6 hmgcoa_c -> 18 adp_c + 6 pi_c + 12 nadp_c + 6 co2_c + 6 coa_c + 4 ppi_c + 7 h2o_r + 9 nadp_r + 2 co2_r + nadh_r + 2 ppi_r + chsterol_r + for_r
LMPD_chsterol_c_129_21	chsterol_c	20 h_x + 8 o2_r + 18 atp_x + 16 h_r + 11 nadph_r + nad_r + 6 hmgcoa_x + 12 nadph_x -> 6 coa_x + 18 adp_x + 9 h2o_r + 11 nadp_r + 2 co2_r + nadh_r + 2 ppi_r + chsterol_r + 6 co2_x + 4 ppi_x + 6 pi_x + for_r + 12 nadp_x
LMPD_chsterol_c_130_21	chsterol_c	20 h_c + 18 atp_c + 12 nadph_c + 8 o2_r + 15 h_r + 11 nadph_r + 2 nad_r + 6 hmgcoa_c -> 18 adp_c + 6 pi_c + 12 nadp_c + 6 co2_c + 6 coa_c + 4 ppi_c + 9 h2o_r + 11 nadp_r + 2 co2_r + 2 nadh_r + 2 ppi_r + chsterol_r + for_r
LMPD_chsterol_c_131_21	chsterol_c	20 h_x + 9 o2_r + 18 atp_x + 16 h_r + 12 nadph_r + 2 nad_r + fadh2_r + 6 hmgcoa_x + 12 nadph_x -> 6 coa_x + 18 adp_x + 11 h2o_r + 12 nadp_r + 2 co2_r + 2 nadh_r + 2 ppi_r + chsterol_r + 6 co2_x + fad_r + 4 ppi_x + 6 pi_x + for_r + 12 nadp_x
LMPD_chsterol_c_132_21	chsterol_c	20 h_c + 18 atp_c + 12 nadph_c + 8 o2_r + 16 h_r + 11 nadph_r + nad_r + 6 hmgcoa_c -> 18 adp_c + 6 pi_c + 12 nadp_c + 6 co2_c + 6 coa_c + 4 ppi_c + 9 h2o_r + 11 nadp_r + 2 co2_r + nadh_r + 2 ppi_r + chsterol_r + for_r
LMPD_chsterol_c_133_21	chsterol_c	20 h_x + 9 o2_r + 18 atp_x + 19 h_r + 13 nadph_r + 2 nad_r + 6 hmgcoa_x + 12 nadph_x -> 6 coa_x + 18 adp_x + 11 h2o_r + 13 nadp_r + 2 co2_r + 2 nadh_r + 2 ppi_r + chsterol_r + 6 co2_x + 4 ppi_x + 6 pi_x + for_r + 12 nadp_x
LMPD_chsterol_c_134_21	chsterol_c	20 h_x + 8 o2_r + 18 atp_x + 12 h_r + 10 nadph_r + 2 nad_r + fadh2_r + 6 hmgcoa_x + 12 nadph_x -> 6 coa_x + 18 adp_x + 9 h2o_r + 10 nadp_r + 2 co2_r + 2 nadh_r + 2 ppi_r + chsterol_r + 6 co2_x + fad_r + 4 ppi_x + 6 pi_x + for_r + 12 nadp_x
LMPD_chsterol_c_135_21	chsterol_c	20 h_c + 18 atp_c + 12 nadph_c + 9 o2_r + 16 h_r + 11 nadph_r + nad_r + fadh2_r + 6 hmgcoa_c -> 18 adp_c + 6 pi_c + 12 nadp_c + 6 co2_c + 6 coa_c + 4 ppi_c + 11 h2o_r + 11 nadp_r + 2 co2_r + nadh_r + 2 ppi_r + chsterol_r + fad_r + for_r
LMPD_chsterol_c_136_21	chsterol_c	20 h_x + 9 o2_r + 18 atp_x + 19 h_r + 13 nadph_r + 2 nad_r + 6 hmgcoa_x + 12 nadph_x -> 6 coa_x + 18 adp_x + 11 h2o_r + 13 nadp_r + 2 co2_r + 2 nadh_r + 2 ppi_r + chsterol_r + 6 co2_x + 4 ppi_x + 6 pi_x + for_r + 12 nadp_x
LMPD_chsterol_c_137_21	chsterol_c	20 h_c + 18 atp_c + 12 nadph_c + 8 o2_r + 13 h_r + 10 nadph_r + nad_r + fadh2_r + 6 hmgcoa_c -> 18 adp_c + 6 pi_c + 12 nadp_c + 6 co2_c + 6 coa_c + 4 ppi_c + 9 h2o_r + 10 nadp_r + 2 co2_r + nadh_r + 2 ppi_r + chsterol_r + fad_r + for_r
LMPD_chsterol_c_138_21	chsterol_c	20 h_c + 18 atp_c + 12 nadph_c + 9 o2_r + 19 h_r + 13 nadph_r + 2 nad_r + 6 hmgcoa_c -> 18 adp_c + 6 pi_c + 12 nadp_c + 6 co2_c + 6 coa_c + 4 ppi_c + 11 h2o_r + 13 nadp_r + 2 co2_r + 2 nadh_r + 2 ppi_r + chsterol_r + for_r
LMPD_chsterol_c_139_21	chsterol_c	20 h_x + 8 o2_r + 18 atp_x + 12 h_r + 9 nadph_r + nad_r + fadh2_r + 6 hmgcoa_x + 12 nadph_x -> 6 coa_x + 18 adp_x + 9 h2o_r + 9 nadp_r + 2 co2_r + nadh_r + 2 ppi_r + chsterol_r + 6 co2_x + fad_r + 4 ppi_x + 6 pi_x + for_r + 12 nadp_x
LMPD_chsterol_c_140_21	chsterol_c	20 h_c + 18 atp_c + 12 nadph_c + 8 o2_r + 15 h_r + 11 nadph_r + 2 nad_r + 6 hmgcoa_c -> 18 adp_c + 6 pi_c + 12 nadp_c + 6 co2_c + 6 coa_c + 4 ppi_c + 9 h2o_r + 11 nadp_r + 2 co2_r + 2 nadh_r + 2 ppi_r + chsterol_r + for_r
LMPD_chsterol_c_141_21	chsterol_c	20 h_c + 18 atp_c + 12 nadph_c + 8 o2_r + 13 h_r + 10 nadph_r + nad_r + fadh2_r + 6 hmgcoa_c -> 18 adp_c + 6 pi_c + 12 nadp_c + 6 co2_c + 6 coa_c + 4 ppi_c + 9 h2o_r + 10 nadp_r + 2 co2_r + nadh_r + 2 ppi_r + chsterol_r + fad_r + for_r
LMPD_chsterol_c_142_21	chsterol_c	20 h_x + 9 o2_r + 18 atp_x + 19 h_r + 12 nadph_r + nad_r + 6 hmgcoa_x + 12 nadph_x -> 6 coa_x + 18 adp_x + 11 h2o_r + 12 nadp_r + 2 co2_r + nadh_r + 2 ppi_r + chsterol_r + 6 co2_x + 4 ppi_x + 6 pi_x + for_r + 12 nadp_x
LMPD_chsterol_c_143_21	chsterol_c	20 h_x + 9 o2_r + 18 atp_x + 19 h_r + 13 nadph_r + 2 nad_r + 6 hmgcoa_x + 12 nadph_x -> 6 coa_x + 18 adp_x + 11 h2o_r + 13 nadp_r + 2 co2_r + 2 nadh_r + 2 ppi_r + chsterol_r + 6 co2_x + 4 ppi_x + 6 pi_x + for_r + 12 nadp_x
LMPD_chsterol_c_144_21	chsterol_c	20 h_x + 9 o2_r + 18 atp_x + 16 h_r + 12 nadph_r + 2 nad_r + fadh2_r + 6 hmgcoa_x + 12 nadph_x -> 6 coa_x + 18 adp_x + 11 h2o_r + 12 nadp_r + 2 co2_r + 2 nadh_r + 2 ppi_r + chsterol_r + 6 co2_x + fad_r + 4 ppi_x + 6 pi_x + for_r + 12 nadp_x
LMPD_pglyc_hs_c_1_10	pglyc_hs_c	25 h_c + 9 atp_c + 14 nadph_c + 7 hco3_c + 8 accoa_c + lnlccoa_c + ctp_c + 2 glyc3p_c -> 5 h2o_c + 8 adp_c + 8 pi_c + 14 nadp_c + 7 co2_c + 9 coa_c + amp_c + 2 ppi_c + pglyc_hs_c + cdp_c
LMPD_pglyc_hs_c_2_11	pglyc_hs_c	53 h_c + 17 atp_c + 28 nadph_c + 14 hco3_c + 16 accoa_c + ctp_c + 2 glyc3p_c -> 11 h2o_c + 15 adp_c + 15 pi_c + 28 nadp_c + 14 co2_c + 16 coa_c + 2 amp_c + 3 ppi_c + pglyc_hs_c + cdp_c
LMPD_pglyc_hs_c_3_11	pglyc_hs_c	53 h_c + 16 atp_c + 28 nadph_c + 14 hco3_c + 16 accoa_c + gtp_c + ctp_c + 2 glyc3p_c -> 11 h2o_c + 14 adp_c + 15 pi_c + 28 nadp_c + 14 co2_c + 16 coa_c + 2 amp_c + 3 ppi_c + gdp_c + pglyc_hs_c + cdp_c
LMPD_pglyc_hs_c_4_10	pglyc_hs_c	25 h_c + 8 atp_c + 14 nadph_c + 7 hco3_c + 8 accoa_c + lnlccoa_c + ctp_c + dgtp_c + 2 glyc3p_c -> 5 h2o_c + 7 adp_c + 8 pi_c + 14 nadp_c + 7 co2_c + 9 coa_c + amp_c + 2 ppi_c + pglyc_hs_c + cdp_c + dgdp_c
LMPD_pglyc_hs_c_5_11	pglyc_hs_c	53 h_c + 16 atp_c + 28 nadph_c + 14 hco3_c + 16 accoa_c + 2 glyc3p_c -> 12 h2o_c + 14 adp_c + 15 pi_c + 28 nadp_c + 14 co2_c + 16 coa_c + 2 amp_c + 2 ppi_c + pglyc_hs_c
LMPD_pglyc_hs_c_6_10	pglyc_hs_c	25 h_c + 8 atp_c + 14 nadph_c + 7 hco3_c + 8 accoa_c + lnlccoa_c + 2 ctp_c + 2 glyc3p_c -> 5 h2o_c + 7 adp_c + 8 pi_c + 14 nadp_c + 7 co2_c + 9 coa_c + amp_c + 2 ppi_c + pglyc_hs_c + 2 cdp_c
LMPD_pglyc_hs_c_7_10	pglyc_hs_c	25 h_c + 8 atp_c + 14 nadph_c + 7 hco3_c + 8 accoa_c + lnlccoa_c + 2 glyc3p_c -> 6 h2o_c + 7 adp_c + 8 pi_c + 14 nadp_c + 7 co2_c + 9 coa_c + amp_c + ppi_c + pglyc_hs_c
LMPD_pglyc_hs_c_8_10	pglyc_hs_c	25 h_c + 8 atp_c + 14 nadph_c + 7 hco3_c + 8 accoa_c + gtp_c + lnlccoa_c + ctp_c + 2 glyc3p_c -> 5 h2o_c + 7 adp_c + 8 pi_c + 14 nadp_c + 7 co2_c + 9 coa_c + amp_c + 2 ppi_c + gdp_c + pglyc_hs_c + cdp_c
LMPD_pglyc_hs_c_9_10	pglyc_hs_c	25 h_c + 8 atp_c + 14 nadph_c + 7 hco3_c + 8 accoa_c + datp_c + lnlccoa_c + ctp_c + 2 glyc3p_c -> 5 h2o_c + 7 adp_c + 8 pi_c + 14 nadp_c + 7 co2_c + 9 coa_c + amp_c + 2 ppi_c + dadp_c + pglyc_hs_c + cdp_c
LMPD_pglyc_hs_c_10_10	pglyc_hs_c	25 h_c + 8 atp_c + 14 nadph_c + 7 hco3_c + 8 accoa_c + lnlccoa_c + ctp_c + utp_c + 2 glyc3p_c -> 5 h2o_c + 7 adp_c + 8 pi_c + 14 nadp_c + 7 co2_c + 9 coa_c + udp_c + amp_c + 2 ppi_c + pglyc_hs_c + cdp_c
LMPD_pglyc_hs_c_11_11	pglyc_hs_c	53 h_c + 16 atp_c + 28 nadph_c + 14 hco3_c + 16 accoa_c + 2 ctp_c + 2 glyc3p_c -> 11 h2o_c + 14 adp_c + 15 pi_c + 28 nadp_c + 14 co2_c + 16 coa_c + 2 amp_c + 3 ppi_c + pglyc_hs_c + 2 cdp_c
LMPD_pglyc_hs_c_12_11	pglyc_hs_c	53 h_c + 16 atp_c + 28 nadph_c + 14 hco3_c + 16 accoa_c + ctp_c + utp_c + 2 glyc3p_c -> 11 h2o_c + 14 adp_c + 15 pi_c + 28 nadp_c + 14 co2_c + 16 coa_c + udp_c + 2 amp_c + 3 ppi_c + pglyc_hs_c + cdp_c
LMPD_pglyc_hs_c_13_11	pglyc_hs_c	53 h_c + 16 atp_c + 28 nadph_c + 14 hco3_c + 16 accoa_c + datp_c + ctp_c + 2 glyc3p_c -> 11 h2o_c + 14 adp_c + 15 pi_c + 28 nadp_c + 14 co2_c + 16 coa_c + 2 amp_c + 3 ppi_c + dadp_c + pglyc_hs_c + cdp_c
LMPD_pglyc_hs_c_14_11	pglyc_hs_c	53 h_c + 16 atp_c + 28 nadph_c + 14 hco3_c + 16 accoa_c + ctp_c + dgtp_c + 2 glyc3p_c -> 11 h2o_c + 14 adp_c + 15 pi_c + 28 nadp_c + 14 co2_c + 16 coa_c + 2 amp_c + 3 ppi_c + pglyc_hs_c + cdp_c + dgdp_c
LMPD_clpn_hs_c_1_12	clpn_hs_c	106 h_c + 32 atp_c + 56 nadph_c + 28 hco3_c + 32 accoa_c + 2 ctp_c + 2 dgtp_c + 3 glyc3p_c -> 23 h2o_c + 28 adp_c + 29 pi_c + 56 nadp_c + 28 co2_c + 32 coa_c + 4 amp_c + 6 ppi_c + clpn_hs_c + 2 cdp_c + 2 dgdp_c
LMPD_clpn_hs_c_2_11	clpn_hs_c	50 h_c + 16 atp_c + 28 nadph_c + 14 hco3_c + 16 accoa_c + 2 lnlccoa_c + 3 glyc3p_c -> 13 h2o_c + 14 adp_c + 15 pi_c + 28 nadp_c + 14 co2_c + 18 coa_c + 2 amp_c + 2 ppi_c + clpn_hs_c
LMPD_clpn_hs_c_3_11	clpn_hs_c	50 h_c + 18 atp_c + 28 nadph_c + 14 hco3_c + 16 accoa_c + 2 lnlccoa_c + 2 ctp_c + 3 glyc3p_c -> 11 h2o_c + 16 adp_c + 15 pi_c + 28 nadp_c + 14 co2_c + 18 coa_c + 2 amp_c + 4 ppi_c + clpn_hs_c + 2 cdp_c
LMPD_clpn_hs_c_4_11	clpn_hs_c	50 h_c + 16 atp_c + 28 nadph_c + 14 hco3_c + 16 accoa_c + 2 lnlccoa_c + 2 ctp_c + 2 utp_c + 3 glyc3p_c -> 11 h2o_c + 14 adp_c + 15 pi_c + 28 nadp_c + 14 co2_c + 18 coa_c + 2 udp_c + 2 amp_c + 4 ppi_c + clpn_hs_c + 2 cdp_c
LMPD_clpn_hs_c_5_12	clpn_hs_c	106 h_c + 32 atp_c + 56 nadph_c + 28 hco3_c + 32 accoa_c + 3 glyc3p_c -> 25 h2o_c + 28 adp_c + 29 pi_c + 56 nadp_c + 28 co2_c + 32 coa_c + 4 amp_c + 4 ppi_c + clpn_hs_c
LMPD_clpn_hs_c_6_12	clpn_hs_c	106 h_c + 32 atp_c + 56 nadph_c + 28 hco3_c + 32 accoa_c + 2 gtp_c + 2 ctp_c + 3 glyc3p_c -> 23 h2o_c + 28 adp_c + 29 pi_c + 56 nadp_c + 28 co2_c + 32 coa_c + 4 amp_c + 6 ppi_c + 2 gdp_c + clpn_hs_c + 2 cdp_c
LMPD_clpn_hs_c_7_11	clpn_hs_c	50 h_c + 16 atp_c + 28 nadph_c + 14 hco3_c + 16 accoa_c + 2 lnlccoa_c + 2 ctp_c + 2 dgtp_c + 3 glyc3p_c -> 11 h2o_c + 14 adp_c + 15 pi_c + 28 nadp_c + 14 co2_c + 18 coa_c + 2 amp_c + 4 ppi_c + clpn_hs_c + 2 cdp_c + 2 dgdp_c
LMPD_clpn_hs_c_8_11	clpn_hs_c	50 h_c + 16 atp_c + 28 nadph_c + 14 hco3_c + 16 accoa_c + 2 datp_c + 2 lnlccoa_c + 2 ctp_c + 3 glyc3p_c -> 11 h2o_c + 14 adp_c + 15 pi_c + 28 nadp_c + 14 co2_c + 18 coa_c + 2 amp_c + 4 ppi_c + 2 dadp_c + clpn_hs_c + 2 cdp_c
LMPD_clpn_hs_c_9_12	clpn_hs_c	106 h_c + 32 atp_c + 56 nadph_c + 28 hco3_c + 32 accoa_c + 4 ctp_c + 3 glyc3p_c -> 23 h2o_c + 28 adp_c + 29 pi_c + 56 nadp_c + 28 co2_c + 32 coa_c + 4 amp_c + 6 ppi_c + clpn_hs_c + 4 cdp_c
LMPD_clpn_hs_c_10_11	clpn_hs_c	50 h_c + 16 atp_c + 28 nadph_c + 14 hco3_c + 16 accoa_c + 2 lnlccoa_c + 4 ctp_c + 3 glyc3p_c -> 11 h2o_c + 14 adp_c + 15 pi_c + 28 nadp_c + 14 co2_c + 18 coa_c + 2 amp_c + 4 ppi_c + clpn_hs_c + 4 cdp_c
LMPD_clpn_hs_c_11_12	clpn_hs_c	106 h_c + 34 atp_c + 56 nadph_c + 28 hco3_c + 32 accoa_c + 2 ctp_c + 3 glyc3p_c -> 23 h2o_c + 30 adp_c + 29 pi_c + 56 nadp_c + 28 co2_c + 32 coa_c + 4 amp_c + 6 ppi_c + clpn_hs_c + 2 cdp_c
LMPD_clpn_hs_c_12_12	clpn_hs_c	106 h_c + 32 atp_c + 56 nadph_c + 28 hco3_c + 32 accoa_c + 2 ctp_c + 2 utp_c + 3 glyc3p_c -> 23 h2o_c + 28 adp_c + 29 pi_c + 56 nadp_c + 28 co2_c + 32 coa_c + 2 udp_c + 4 amp_c + 6 ppi_c + clpn_hs_c + 2 cdp_c
LMPD_clpn_hs_c_13_11	clpn_hs_c	50 h_c + 16 atp_c + 28 nadph_c + 14 hco3_c + 16 accoa_c + 2 gtp_c + 2 lnlccoa_c + 2 ctp_c + 3 glyc3p_c -> 11 h2o_c + 14 adp_c + 15 pi_c + 28 nadp_c + 14 co2_c + 18 coa_c + 2 amp_c + 4 ppi_c + 2 gdp_c + clpn_hs_c + 2 cdp_c
LMPD_clpn_hs_c_14_12	clpn_hs_c	106 h_c + 32 atp_c + 56 nadph_c + 28 hco3_c + 32 accoa_c + 2 datp_c + 2 ctp_c + 3 glyc3p_c -> 23 h2o_c + 28 adp_c + 29 pi_c + 56 nadp_c + 28 co2_c + 32 coa_c + 4 amp_c + 6 ppi_c + 2 dadp_c + clpn_hs_c + 2 cdp_c
LMPD_dgtp_n_1_12	dgtp_n	nh4_c + 3 atp_c + co2_c + asp_L_c + gdp_c + gly_c + pram_c + fpram_c + 2 methf_c -> 12 h_c + 3 adp_c + 3 pi_c + fum_c + dgdp_c + 2 thf_c + fgam_c + gmp_c
LMPD_dgtp_n_2_12	dgtp_n	h2o_c + 3 atp_c + nadph_c + nad_c + co2_c + asp_L_c + gdp_c + gly_c + pram_c + fpram_c + 2 methf_c -> 11 h_c + 3 adp_c + 3 pi_c + nadp_c + nadh_c + fum_c + dgdp_c + 2 thf_c + fgam_c + xmp_c
LMPD_dgtp_n_3_12	dgtp_n	h2o_c + 3 atp_c + nadph_c + nad_c + co2_c + asp_L_c + gtp_c + gly_c + pram_c + fpram_c + 2 methf_c -> 11 h_c + 3 adp_c + 3 pi_c + nadp_c + nadh_c + fum_c + dgtp_c + 2 thf_c + fgam_c + xmp_c
LMPD_dgtp_n_4_12	dgtp_n	5 atp_c + nadph_c + nad_c + co2_c + asp_L_c + gdp_c + gly_c + 2 for_c + pram_c + fpram_c -> h2o_c + 7 h_c + 5 adp_c + 5 pi_c + nadp_c + nadh_c + fum_c + dgdp_c + fgam_c + xmp_c
LMPD_dgtp_n_5_12	dgtp_n	nh4_c + 5 atp_c + co2_c + asp_L_c + gdp_c + gly_c + 2 for_c + pram_c + fpram_c -> 2 h2o_c + 8 h_c + 5 adp_c + 5 pi_c + fum_c + dgdp_c + fgam_c + gmp_c
LMPD_dgtp_n_6_12	dgtp_n	nh4_c + 3 atp_c + co2_c + asp_L_c + gtp_c + gly_c + pram_c + fpram_c + 2 methf_c -> 12 h_c + 3 adp_c + 3 pi_c + fum_c + dgtp_c + 2 thf_c + fgam_c + gmp_c
LMPD_dgtp_n_7_12	dgtp_n	5 atp_c + nadph_c + nad_c + co2_c + asp_L_c + gtp_c + gly_c + 2 for_c + pram_c + fpram_c -> h2o_c + 7 h_c + 5 adp_c + 5 pi_c + nadp_c + nadh_c + fum_c + dgtp_c + fgam_c + xmp_c
LMPD_dgtp_n_8_12	dgtp_n	nh4_c + 5 atp_c + co2_c + asp_L_c + gtp_c + gly_c + 2 for_c + pram_c + fpram_c -> 2 h2o_c + 8 h_c + 5 adp_c + 5 pi_c + fum_c + dgtp_c + fgam_c + gmp_c
LMPD_dctp_n_1_7	dctp_n	h_c + nadph_c + asp_L_c + cbp_c + ctp_c + q10_m + prpp_c -> 2 h2o_c + pi_c + nadp_c + co2_c + ppi_c + q10h2_m + dctp_c + ump_c
LMPD_datp_n_1_13	datp_n	3 atp_c + nadph_c + co2_c + 2 asp_L_c + gtp_c + gly_c + pram_c + fpram_c + 2 methf_c -> 11 h_c + 2 adp_c + 4 pi_c + nadp_c + amp_c + gdp_c + dadp_c + 2 fum_c + 2 thf_c + fgam_c
LMPD_datp_n_2_13	datp_n	5 atp_c + nadph_c + co2_c + 2 asp_L_c + gtp_c + gly_c + 2 for_c + pram_c + fpram_c -> 2 h2o_c + 7 h_c + 4 adp_c + 6 pi_c + nadp_c + amp_c + gdp_c + dadp_c + 2 fum_c + fgam_c
LMPD_utp_c_1_5	utp_c	asp_L_c + cbp_c + q10_m + prpp_c -> h2o_c + pi_c + co2_c + ppi_c + q10h2_m + ump_c
LMPD_dttp_n_1_11	dttp_n	3 h_c + 2 nadph_c + asp_L_c + udp_c + cbp_c + q10_m + mlthf_c + prpp_c -> 2 h2o_c + pi_c + 2 nadp_c + co2_c + ppi_c + q10h2_m + dtdp_c + thf_c + ump_c
LMPD_dttp_n_2_11	dttp_n	2 h_c + atp_c + 2 nadph_c + asp_L_c + cbp_c + q10_m + utp_c + mlthf_c + prpp_c -> h2o_c + adp_c + pi_c + 2 nadp_c + co2_c + 2 ppi_c + q10h2_m + dtdp_c + thf_c + ump_c
LMPD_dttp_n_3_11	dttp_n	2 h_c + atp_c + nadph_c + nadh_c + asp_L_c + cbp_c + q10_m + utp_c + mlthf_c + prpp_c -> h2o_c + adp_c + pi_c + nadp_c + nad_c + co2_c + 2 ppi_c + q10h2_m + dtdp_c + thf_c + ump_c
LMPD_dttp_n_4_11	dttp_n	3 h_c + nadph_c + nadh_c + asp_L_c + udp_c + cbp_c + q10_m + mlthf_c + prpp_c -> 2 h2o_c + pi_c + nadp_c + nad_c + co2_c + ppi_c + q10h2_m + dtdp_c + thf_c + ump_c
LMPD_dttp_n_5_11	dttp_n	2 h_c + atp_c + nadph_c + nadh_c + asp_L_c + udp_c + cbp_c + q10_m + mlthf_c + prpp_c -> h2o_c + adp_c + 2 pi_c + nadp_c + nad_c + co2_c + ppi_c + q10h2_m + dtdp_c + thf_c + ump_c
LMPD_dttp_n_6_11	dttp_n	2 h_c + atp_c + 2 nadph_c + asp_L_c + udp_c + cbp_c + q10_m + mlthf_c + prpp_c -> h2o_c + adp_c + 2 pi_c + 2 nadp_c + co2_c + ppi_c + q10h2_m + dtdp_c + thf_c + ump_c
LMPD_ps_hs_c_1_7	ps_hs_c	25 h_c + 8 atp_c + 14 nadph_c + 7 hco3_c + 8 accoa_c + ser_L_c + lnlccoa_c + glyc3p_c -> 7 h2o_c + 7 adp_c + 7 pi_c + 14 nadp_c + 7 co2_c + 9 coa_c + amp_c + ppi_c + ps_hs_c
LMPD_ps_hs_c_2_7	ps_hs_c	25 h_c + 8 atp_c + 14 nadph_c + 7 hco3_c + 8 accoa_c + lnlccoa_c + chol_c + glyc3p_c -> 7 h2o_c + 7 adp_c + 7 pi_c + 14 nadp_c + 7 co2_c + 9 coa_c + amp_c + ppi_c + pchol_hs_c
LMPD_ps_hs_c_3_8	ps_hs_c	53 h_c + 16 atp_c + 28 nadph_c + 14 hco3_c + 16 accoa_c + ser_L_c + glyc3p_c -> 13 h2o_c + 14 adp_c + 14 pi_c + 28 nadp_c + 14 co2_c + 16 coa_c + 2 amp_c + 2 ppi_c + ps_hs_c
LMPD_ps_hs_c_4_8	ps_hs_c	53 h_c + 16 atp_c + 28 nadph_c + 14 hco3_c + 16 accoa_c + chol_c + glyc3p_c -> 13 h2o_c + 14 adp_c + 14 pi_c + 28 nadp_c + 14 co2_c + 16 coa_c + 2 amp_c + 2 ppi_c + pchol_hs_c
LMPD_sphmyln_hs_c_1_11	sphmyln_hs_c	53 h_c + 17 atp_c + 28 nadph_c + 14 hco3_c + 16 accoa_c + ser_L_c + chol_c -> 13 h2o_c + 15 adp_c + 14 pi_c + 28 nadp_c + 15 co2_c + 16 coa_c + 2 amp_c + 2 ppi_c + sphmyln_hs_c
LMPD_sphmyln_hs_c_2_11	sphmyln_hs_c	53 h_c + 17 atp_c + 28 nadph_c + 14 hco3_c + 16 accoa_c + 2 ser_L_c + pchol_hs_c -> 13 h2o_c + 15 adp_c + 14 pi_c + 28 nadp_c + 15 co2_c + 16 coa_c + 2 amp_c + 2 ppi_c + ps_hs_c + sphmyln_hs_c
LMPD_sphmyln_hs_c_3_11	sphmyln_hs_c	o2_c + 55 h_c + 17 atp_c + 29 nadph_c + nadh_c + 14 hco3_c + 16 accoa_c + ser_L_c + chol_c -> 15 h2o_c + 15 adp_c + 14 pi_c + 29 nadp_c + nad_c + 15 co2_c + 16 coa_c + 2 amp_c + 2 ppi_c + sphmyln_hs_c
LMPD_sphmyln_hs_c_4_11	sphmyln_hs_c	o2_c + 55 h_c + 17 atp_c + 29 nadph_c + nadh_c + 14 hco3_c + 16 accoa_c + 2 ser_L_c + pchol_hs_c -> 15 h2o_c + 15 adp_c + 14 pi_c + 29 nadp_c + nad_c + 15 co2_c + 16 coa_c + 2 amp_c + 2 ppi_c + ps_hs_c + sphmyln_hs_c
LMPD_sphmyln_hs_c_5_11	sphmyln_hs_c	o2_c + 55 h_c + 17 atp_c + 30 nadph_c + 14 hco3_c + 16 accoa_c + 2 ser_L_c + pchol_hs_c -> 15 h2o_c + 15 adp_c + 14 pi_c + 30 nadp_c + 15 co2_c + 16 coa_c + 2 amp_c + 2 ppi_c + ps_hs_c + sphmyln_hs_c
LMPD_sphmyln_hs_c_6_11	sphmyln_hs_c	o2_c + 55 h_c + 17 atp_c + 30 nadph_c + 14 hco3_c + 16 accoa_c + ser_L_c + chol_c -> 15 h2o_c + 15 adp_c + 14 pi_c + 30 nadp_c + 15 co2_c + 16 coa_c + 2 amp_c + 2 ppi_c + sphmyln_hs_c
LMPD_GAM_c_1_11	GAM_c	h2o_c + 3 atp_c + co2_c + 2 asp_L_c + gtp_c + gly_c + pram_c + fpram_c + 2 methf_c -> 12 h_c + 3 adp_c + 4 pi_c + amp_c + gdp_c + 2 fum_c + 2 thf_c + fgam_c
LMPD_GAM_c_2_11	GAM_c	5 atp_c + co2_c + 2 asp_L_c + gtp_c + gly_c + 2 for_c + pram_c + fpram_c -> h2o_c + 8 h_c + 5 adp_c + 6 pi_c + amp_c + gdp_c + 2 fum_c + fgam_c
